# Supplementary material for: Hepatic stellate cells control liver zonation, size and functions via R-spondin 3
Source: Nature. 2025 Mar 12;640(8059):752–61. doi: 10.1038/s41586-025-08677-w (PMC12003176; doi:10.1038/s41586-025-08677-w)
Supplement: Supplementary file 4 — Supplementary Tables 1–12. [file 41586_2025_8677_MOESM4_ESM.zip]

Archive with 13 entries (13 files):
- 2024-02-04354B-s4/2024-02-04354B-Suppl Table 1.xlsx
- 2024-02-04354B-s4/2024-02-04354B-Suppl Table 10.xlsx
- 2024-02-04354B-s4/2024-02-04354B-Suppl Table 11.xlsx
- 2024-02-04354B-s4/2024-02-04354B-Suppl Table 2.xlsx
- 2024-02-04354B-s4/2024-02-04354B-Suppl Table 3.xlsx
- 2024-02-04354B-s4/2024-02-04354B-Suppl Table 4.xlsx
- 2024-02-04354B-s4/2024-02-04354B-Suppl Table 5.xlsx
- 2024-02-04354B-s4/2024-02-04354B-Suppl Table 6.xlsx
- 2024-02-04354B-s4/2024-02-04354B-Suppl Table 7.xlsx
- 2024-02-04354B-s4/2024-02-04354B-Suppl Table 8.xlsx
- 2024-02-04354B-s4/2024-02-04354B-Suppl Table 9.xlsx
- 2024-02-04354B-s4/Suppl Table 12_ESM.xlsx
- 2024-02-04354B-s4/SupplementaryTablelegends.docx
