# Supplementary material for: Hepatic stellate cells control liver zonation, size and functions via R-spondin 3
Source: Nature. 2025 Mar 12;640(8059):752–61. doi: 10.1038/s41586-025-08677-w (PMC12003176; doi:10.1038/s41586-025-08677-w)
Supplement: Supplementary file 4 — Supplementary Tables 1–12. [file 41586_2025_8677_MOESM4_ESM.zip › 2024-02-04354B-s4/2024-02-04354B-Suppl Table 1.xlsx]

## Sheet: Sheet1
Supplementary Table 1. Bulk RNA-seq analysis of JEDI and iDTR HSC-depleted livers.
		JEDI HSC-depleted vs control liver (GSE211370)					iDTR HSC-depleted vs control liver (Schwabe lab)							HSCs vs whole liver (GSE158183)
Gene name		baseMean	log2FoldChange	pvalue	padj		baseMean	log2FoldChange	pvalue	padj		LogFC combined Schwabe Lee		HSC enrichment (compared to liver)
Hhip		42.3298	-7.29709441164063	7.51441895146648e-11	1.16692360319132e-09		26.9619	-7.31657	4.11e-09	1.57e-06		-14.6137		6.98722
Ntm		49.9073	-8.26415338569161	1.85395199185311e-14	4.66257265875636e-13		9.15909	-2.21706	0.0203074	0.430631		-10.4812		6.32133
Colec10		1397.6	-7.79842883364875	1.25368029941855e-09	1.62632736327654e-08		239.599	-2.50954	3.7e-18	4.03e-15		-10.308		8.17663
Nr1h5		88.1393	-8.36754919900537	9.55803356101443e-16	2.87911010938655e-14		25.9378	-1.91445	0.000373217	0.0293726		-10.282		5.07386
Hsd3b5		5986.25	-9.4110417667028	5.55566915960823e-11	8.83329306241884e-10		2959.29	-0.617811	0.0115323	0.316473		-10.0289		-13.6484
Lrrc4c		41.3096	-7.26543522419479	2.05258333060335e-11	3.46685009218592e-10		10.2095	-2.56635	0.00118355	0.0719935		-9.83178		6.34735
Bmp10		34.7754	-8.46726857472523	1.20750067151783e-12	2.39627459564861e-11		57.4686	-1.22357	0.00122032	0.0736439		-9.69084		8.66552
Sprn		43.6178	-5.5499215772432	1.05756233222061e-16	3.62220760254147e-15		11.1526	-4.11317	1.44e-05	0.00211418		-9.66309		6.64925
Vipr1		1282.66	-7.51396183027282	2.62278920264778e-68	5.24393916204391e-65		318.085	-2.06412	1.24e-23	2.69e-20		-9.57809		6.81924
Ptprt		4.49643	-5.5059868462225	1.84411489388361e-05	0.00011812822478041		16.2598	-4.04395	4.79e-08	1.35e-05		-9.54994		6.3811
Col24a1		13.1887	-7.07148054672641	2.50314716242336e-10	3.60376587425397e-09		5.94002	-2.07673	0.0354572	0.550164		-9.14821		5.55158
Iglon5		17.1152	-7.44739965957629	5.78767840801483e-11	9.16573427091062e-10		3.54856	-1.24822	0.294659	0.93507		-8.69562		6.624
Sntg1		9.13732	-5.80579912241344	1.64705175519281e-06	1.30418776357965e-05		3.40713	-2.78288	0.0433669	0.59651		-8.58868		6.78943
Nrxn1		178.951	-7.32016421115392	3.51835408388599e-13	7.39501623807574e-12		29.9594	-0.924102	0.0443266	0.600675		-8.24427		7.86352
Gm7334		2.78696	-0.850350668745689	0.427914595813224	0.590551679036456		15.7053	-7.3601	2.7e-07	6.16e-05		-8.21045		7.44303
Mup7		113422	-8.31221217128363	3.00997348844092e-06	2.25818602005687e-05		372277	0.154233	0.809	0.992388		-8.15798		-15.6259
Acvr1c		4.07702	-5.37967677837555	1.41889481311808e-05	9.32808160124276e-05		0.653289	-2.77054	0.301902	NA		-8.15022		4.01583
Mup11		17892.8	-8.255609263353	2.04556902308467e-06	1.58983850943826e-05		221511	0.199535	0.558921	0.969233		-8.05607		-15.1372
Hcrtr2		10.8566	-6.78442968384086	0.0296600642704133	0.0760398666461389		23.7892	-1.24012	0.00713601	0.231346		-8.02455		-7.73763
Bmp5		366.838	-6.41599267173622	4.74811909612746e-06	3.43803372306739e-05		98.9335	-1.57027	5.68e-07	0.000123985		-7.98626		7.42717
Papln		66.1164	-6.13138954526252	5.28670492609095e-18	2.08792210599567e-16		23.0556	-1.71225	0.000736547	0.0506559		-7.84364		7.65681
Egfem1		26.4741	-3.41791658755503	2.47505876064212e-11	4.14106327159735e-10		6.68197	-4.39271	0.000515342	0.0380013		-7.81062		9.00612
Lypd6		7.48003	-4.18567230458962	3.05965869685307e-05	0.000186976995436891		2.19857	-3.60373	0.0484057	NA		-7.78941		5.84278
Tmem100		9.25542	-3.71596802492549	9.00867977584318e-06	6.17898083253051e-05		1.58834	-4.05879	0.0402996	NA		-7.77476		6.20859
Wfdc1		125.982	-5.48112197028527	1.14030455938141e-20	6.24629158469373e-19		30.7039	-2.25122	3.07e-07	6.81e-05		-7.73235		6.87797
Lrat		966.875	-5.63231571379421	1.51800657080278e-09	1.94867697431706e-08		238.599	-2.03856	5.92e-13	4.3e-10		-7.67087		8.09542
Hand2		138.295	-5.51676665668988	1.7632947906633e-05	0.000113405308309849		70.1204	-1.93745	8.29e-10	3.62e-07		-7.45421		6.10861
Gsg1l		3.16952	-5.01133434231148	0.00184533979645461	0.00723123861507833		5.32505	-2.42215	0.0210187	0.433828		-7.43349		6.32089
Mup17		22450.6	-7.45629118584595	4.09282273784242e-05	0.00024318239112849		46715	0.118933	0.879667	0.995862		-7.33736		-15.2743
Reln		1992.3	-5.86551246872982	1.82531936106399e-27	2.13109366278967e-25		735.994	-1.45532	3.17e-08	9.3e-06		-7.32083		7.70185
Astn2		56.2602	-4.90773276625858	2.49968845301437e-05	0.000156324618836141		20.0746	-2.39195	2.56e-05	0.00334154		-7.29969		7.76159
Ptx3		1.27973	-2.87064719877302	0.127388591226265	0.245402928660015		2.04864	-4.42768	0.0170531	NA		-7.29833		-0.0671512
Adamts13		215.286	-6.20103679839869	1.43145617853193e-28	1.84646303029179e-26		86.1138	-1.07244	0.000172586	0.0154096		-7.27348		5.82783
Rgs6		1.97381	-4.33553140365817	0.00258485169387089	0.00968713749846881		2.99276	-2.89131	0.0706809	0.703751		-7.22684		1.64996
Daam2		94.1631	-6.43703823814461	2.21217571727718e-22	1.46820541899786e-20		52.6114	-0.756458	0.0352252	0.550164		-7.1935		6.5616
Mup14		8433.18	-7.10832028591886	8.34427383419115e-05	0.000462302251395523		272613	-0.0580197	0.875267	0.995862		-7.16634		-14.8255
Adamtsl2		144.853	-4.76219006261327	6.1691554389988e-12	1.11624028559713e-10		103.8	-2.26547	1.35e-14	1.29e-11		-7.02766		5.27374
Mup15		4663.52	-7.44652465535911	2.76739450649744e-07	2.5193212937636e-06		69099.2	0.439677	0.626196	0.972276		-7.00685		-14.5157
Abi3bp		200.344	-4.91677437125077	2.18018430329759e-33	4.30519110262284e-31		49.9005	-2.01806	1.37e-07	3.38e-05		-6.93483		7.5244
Dcn		5201.02	-4.86962505026037	4.85859238147739e-08	4.92167100327617e-07		1181	-2.03023	6.35e-41	2.42e-37		-6.89985		7.3406
Ntrk2		72.9289	-3.9012414592684	7.00353424227238e-06	4.90891893975227e-05		93.3384	-2.93249	1.1e-12	7.65e-10		-6.83373		-1.90426
Ccbe1		190.086	-5.1455410434402	9.73029887908982e-15	2.52246564944962e-13		42.456	-1.66259	2.63e-05	0.00340013		-6.80813		7.35176
Caskin1		3.93459	-3.23964547620315	0.00234797333367603	0.0089269868010811		1.12046	-3.5542	0.123484	NA		-6.79385		4.65581
Nat8f6		5.44315	-5.04160732978673	0.00469290034205847	0.0161913159989701		10.0574	-1.75047	0.0397334	0.575543		-6.79208		-6.2359
Erich4		2.07053	-4.38474998379387	0.0273643015711764	0.0711810056319673		0.508997	-2.40358	0.47462	NA		-6.78833		-2.19272
Lama1		127.307	-5.54293797647826	1.70191024947963e-05	0.000109943677061497		48.7283	-1.21739	0.000219018	0.0185776		-6.76033		7.82822
Mup9		2205.64	-7.08156196986859	1.10892375373845e-05	7.44636248574578e-05		24231.7	0.323763	0.649988	0.974882		-6.7578		-14.9307
Mamdc2		107.473	-5.56659666953157	1.15920530966044e-19	5.65289296585936e-18		23.0706	-1.16129	0.014242	0.356471		-6.72789		7.10517
Slc6a7		5.25012	-5.72648721479975	5.85216827532991e-05	0.000335383129931573		0.897314	-0.96721	0.694734	NA		-6.6937		-4.05402
Mup18		1832.55	-6.80949881208908	1.44172820506577e-05	9.46651996717037e-05		26566.8	0.135076	0.627518	0.972276		-6.67442		-17.3059
Lhx2		82.2129	-6.0707216948332	1.61873636652709e-28	2.07133505460806e-26		28.382	-0.601674	0.228192	0.911823		-6.6724		6.46857
Ces2b		48.0745	-6.42651888586969	2.77036214789226e-05	0.000171022549423144		86.2123	-0.21391	0.70116	0.979626		-6.64043		-6.59181
D430019H16Rik		49.5454	-6.20043319214841	2.89103632068421e-16	9.26695910808495e-15		16.5847	-0.439427	0.42598	0.955031		-6.63986		6.8046
Ecm1		4197.28	-3.76046800657243	7.3954405218961e-28	8.96136902634305e-26		789.681	-2.81801	5.27e-54	4.02e-50		-6.57847		6.42715
Ano5		3.60023	-5.19943876508393	0.000741400741445932	0.00323529171828417		2.42134	-1.35811	0.414557	NA		-6.55754		4.61855
Colec11		953.151	-5.0223488102626	0.000297532190251255	0.00143257898346443		233.452	-1.47434	1.12e-10	6.1e-08		-6.49668		6.98673
Elovl3		1059.4	-6.43527612545524	1.30547082983558e-06	1.0621060998586e-05		830.64	-0.0557248	0.804937	0.991854		-6.491		-12.6198
Mup6		81.9181	-6.05421651572067	4.95217552475788e-05	0.000288351101268665		29.1179	-0.41296	0.369542	0.948924		-6.46718		-6.54285
Gpat2		63.0011	-4.73789194771231	1.06537981683805e-22	7.34515093548473e-21		22.0596	-1.70992	0.000814109	0.0542604		-6.44782		6.09492
Mup12		1364.38	-6.93307316615761	5.6605481713671e-05	0.000325100423702035		6047.16	0.542011	0.365209	0.948924		-6.39106		-14.6206
Cadm3		249.407	-4.53656436524581	5.47883091351831e-28	6.68961072226911e-26		57.3081	-1.80364	5.09e-05	0.00563264		-6.3402		7.66582
Fbln7		13.5822	-5.64294532430157	6.7353811949092e-07	5.78584437231861e-06		7.06821	-0.67662	0.426261	0.955031		-6.31957		8.05106
Sparcl1		229.139	-5.07351994422086	1.20972280069087e-05	8.04219293310493e-05		72.4573	-1.18281	3.97e-05	0.00459678		-6.25633		7.38253
Gucy1a2		24.735	-6.55794107399917	3.31125126249658e-08	3.45038853052982e-07		3.86297	0.330479	0.796456	0.991265		-6.22746		7.93863
Ngfr		112.123	-5.60373202634084	3.00380438787901e-08	3.15054761863113e-07		36.7964	-0.593597	0.115673	0.813663		-6.19733		7.88579
Stum		4.9437	-5.65971586087331	9.93311091983313e-06	6.76373389368799e-05		4.45398	-0.533336	0.627547	0.972276		-6.19305		4.79488
Pcdh15		4.01427	-5.35241872839765	9.94186732135964e-05	0.000541806363901695		2.40149	-0.837293	0.550744	NA		-6.18971		7.50037
Gdf2		667.184	-4.724920889796	5.0342983206945e-06	3.62555612964919e-05		186.756	-1.41552	1.53e-10	8.07e-08		-6.14044		7.84389
Pth1r		353.197	-5.0576789695014	0.000145180823347626	0.000756899370744878		79.1728	-1.04014	0.000183882	0.0162284		-6.09782		6.6012
Neto1		10.436	-5.23178853760111	0.000907669290334488	0.00387047995171958		0.142351	-0.855325	0.833969	NA		-6.08711		6.28922
Heyl		65.691	-5.57631004258201	8.5728971372485e-22	5.23372098130877e-20		33.5441	-0.496479	0.312052	0.93507		-6.07279		6.14387
Slc26a10		99.2863	-5.36143134870395	1.24397908643754e-35	2.92609492464241e-33		102.072	-0.653216	0.0397693	0.575543		-6.01465		-0.0233935
Mup8		59.8741	-5.74196116762963	0.000345185280975547	0.00163350253526742		1097.63	-0.249632	0.349286	0.943154		-5.99159		-14.1212
Mup16		4483.24	-6.42821276886067	1.45440828284816e-05	9.5341231492444e-05		28102.9	0.441311	0.171111	0.872236		-5.9869		-14.1625
Csdc2		6.98262	-4.65872016987996	0.000180139890971368	0.000914710335265723		11.6722	-1.31135	0.166744	0.868461		-5.97007		2.58898
Igfbp3		688.212	-6.06829494266173	6.40388909516089e-07	5.51589693468489e-06		247.42	0.10438	0.627643	0.972276		-5.96392		5.73669
Aff2		2.009	-4.36388548537036	0.0101350343061066	0.0313498112021225		0.780625	-1.58154	0.501781	NA		-5.94542		4.72738
Csmd3		1.16924	-3.57167363765185	0.140153469331576	0.264295536660995		1.2488	-2.36854	0.257333	NA		-5.94021		1.421
Islr		112.877	-4.79243684952627	0.000568571351726191	0.00255601426949422		48.1976	-1.14424	0.000697232	0.0483879		-5.93668		6.89601
Ugt2b38		320.415	-6.03574628470456	2.60470556735838e-05	0.000161795206019019		670.788	0.122678	0.69042	0.978586		-5.91307		-12.5199
Gdf10		132.641	-3.87397296361536	0.00484926383740291	0.0166517765305409		90.0214	-2.03359	5.66e-13	4.3e-10		-5.90756		8.01988
Igsf10		66.6013	-3.80650502556304	5.04063712711316e-12	9.22482732816648e-11		14.8777	-2.07131	0.00217833	0.105583		-5.87781		7.25531
Angptl2		607.727	-5.0573678557299	6.91345292301828e-22	4.30275017524036e-20		174.044	-0.801561	0.00163293	0.0864365		-5.85893		7.19137
Frem3		3.09107	-4.98096241251862	0.000736757910860453	0.00321803462157645		0.142351	-0.855325	0.833969	NA		-5.83629		8.04946
Syt9		41.22	-4.46545118077612	8.02562183443348e-09	9.24188777838471e-08		13.9357	-1.36607	0.0215984	0.437353		-5.83153		6.71773
Lsamp		9.51767	-5.1171326897983	3.20021230325962e-05	0.000194628881333223		2.69501	-0.685653	0.604186	0.972276		-5.80279		5.37693
Cd164l2		2.01753	-3.56757008279791	0.0562889563515569	0.128914927955778		0.443506	-2.23151	0.524954	NA		-5.79908		2.73198
Gm42878		14.6187	-0.33755050191567	0.468648821442268	0.627611907136012		4.13348	-5.43697	0.16514	0.865717		-5.77452		-6.644
Npr3		120.883	-5.35658532117831	9.81861598264405e-17	3.37739274499767e-15		35.1136	-0.409934	0.307636	0.93507		-5.76652		7.38323
Nkain2		12.5247	-4.91870608881536	1.33434050026143e-06	1.08371617786808e-05		1.03098	-0.846327	0.723375	NA		-5.76503		6.88609
Got1l1		1.10447	-3.49663897800678	0.161781421124821	0.294591738489471		0.473128	-2.2681	0.510406	NA		-5.76474		-1.75026
Nap1l5		2.81068	-4.83274191809676	0.00128270513581959	0.00524593931154035		0.937456	-0.92	0.719688	NA		-5.75274		4.73795
Foxf1		63.2404	-4.22790500102562	4.65386567388696e-15	1.25953606520849e-13		19.7797	-1.45917	0.00340039	0.140697		-5.68708		6.90642
Glp2r		1.8909	-4.25164813298845	0.00487684153772859	0.0167249314742643		1.43369	-1.39414	0.474638	NA		-5.64579		7.42641
Gm6614		9.56976	-4.09408386207397	0.00138961238572991	0.00563990106819333		4.21885	-1.51937	0.189575	0.887047		-5.61345		-6.08973
Frem1		25.5882	-4.95924076378897	4.05579042896817e-11	6.61288154040223e-10		9.98826	-0.627774	0.442071	0.95719		-5.58701		5.79143
Ano2		1.30502	-3.73714354387359	0.114798728767318	0.226720047738394		0.342115	-1.82943	0.638723	NA		-5.56657		6.30974
Rgs5		1381.36	-3.82402553038292	1.8057817126242e-06	1.41863843287938e-05		374.116	-1.7199	5.95e-14	5.34e-11		-5.54393		7.95488
Podxl2		7.60653	-4.78848441043874	3.90534231256567e-05	0.000233243293372972		2.49075	-0.715858	0.619232	0.972276		-5.50434		4.32127
Disp2		137.48	-3.05822589793142	7.58471592127497e-12	1.35097473452999e-10		13.8758	-2.44169	0.000197641	0.0170485		-5.49992		6.91564
Grin2b		6.55881	-4.06952023014166	0.000607422736621606	0.00270708461194277		2.45562	-1.41647	0.284959	NA		-5.48599		5.80329
Gria4		4.83133	-4.87002264038033	0.000740384381144234	0.00323210921845033		2.07938	-0.595997	0.707013	NA		-5.46602		6.12937
Mup4		5.31387	-5.74726377336031	0.000112680063354708	0.000606024752306173		15.0849	0.285693	0.686037	0.977955		-5.46157		-5.72484
Gpr153		33.6966	-4.59142518471423	8.7475520799575e-12	1.54263611376979e-10		16.5131	-0.865709	0.107402	0.801199		-5.45713		7.19038
Bmp3		0.71636	-1.9533062283989	0.392954283114317	0.558977659192134		2.13482	-3.47646	0.045842	NA		-5.42977		-2.64693
Rflna		1.67935	-3.30496211069653	0.0183520709026424	0.0514082966878749		0.685927	-2.11709	0.434491	NA		-5.42205		1.282
Gm21985		0.0962433	0.456868021195788	0.887377110339041	NA		5.50719	-5.8487	8.68e-05	0.0084959		-5.39183		3.21705
Mup20		22276.6	-4.72746250819094	0.000440997591705664	0.00203395515551675		278102	-0.646427	7.3e-05	0.00753529		-5.37389		-13.9333
Rdh9		578.957	-3.77787664168144	3.87650510755357e-22	2.520516227452e-20		827.871	-1.58871	7.39e-10	3.32e-07		-5.36658		-8.44195
Gpbar1		0.826627	-3.07588840144351	0.241723555657666	0.393243314965863		0.460532	-2.27927	0.511015	NA		-5.35515		4.25723
C1s2		131.831	-6.42322874837267	0.000262777361043689	0.00128693321797116		0.164776	1.06823	0.793483	NA		-5.355		1.36681
Grhl3		2.41892	-1.89078927961043	0.205482948305133	0.349984001505762		2.24514	-3.45736	0.0466198	NA		-5.34815		8.72049
Piezo2		48.55	-4.54216167862083	5.53070242826301e-16	1.71773952116635e-14		14.5144	-0.725246	0.241885	0.919392		-5.26741		5.84561
Ccdc3		70.5191	-4.0517598964495	0.000701568575899372	0.00307947018976686		27.6644	-1.19765	0.00607876	0.209505		-5.24941		6.92056
Myoc		1.83572	-3.41764832575148	0.0526484243780967	0.122382146189167		0.342115	-1.82943	0.638723	NA		-5.24708		0.809591
Clec2h		1080.91	-4.55815334369519	4.10892128669453e-05	0.000243957803572918		534.444	-0.645793	0.57779	0.971451		-5.20395		-9.07603
Dsg1b		0.847393	-3.10778119557524	0.232402220727989	0.382428766157003		1.76632	-2.08862	0.241364	NA		-5.1964		-0.483589
Serpina9		115.525	-6.2738675848725	1.21355744348094e-05	8.0643337384618e-05		52.6765	1.08798	0.00170296	0.0871461		-5.18589		-9.66647
Ces2d-ps		4.21188	-4.66550748321383	0.000196693483751571	0.000991213696473338		4.99623	-0.519566	0.581267	0.972076		-5.18507		-7.61764
Mup13		43.1293	-5.73717819245708	3.58296323183979e-08	3.72139590216087e-07		246.334	0.589283	0.127557	0.832993		-5.14789		-12.1208
Lum		385.415	-4.12808775921053	0.00807105183365334	0.0258399667892885		137.438	-1.01265	3.37e-06	0.00061174		-5.14074		7.33422
Ccdc183		1.67121	-3.28839791030354	0.0393614937099105	0.0962345206301041		0.349839	-1.85144	0.632226	NA		-5.13984		3.4211
Cacnb2		6.79023	-5.37499672196793	1.44334370067835e-05	9.47323860990982e-05		4.21031	0.242826	0.821292	0.993315		-5.13217		5.55319
Ednra		119.488	-3.81927706259718	0.00499924076174639	0.0170954229535881		45.4886	-1.30758	0.000417273	0.0321764		-5.12685		7.44133
Angptl6		366.756	-3.45539904772096	1.52981410358824e-46	7.41496260208905e-44		92.2195	-1.66072	5.54e-09	2.06e-06		-5.11612		6.42188
Igsf21		1.83326	-4.23384347378574	0.00513706960615527	0.0174712796832774		0.142351	-0.855325	0.833969	NA		-5.08917		6.77218
Akr1c18		92.4715	-3.6616137011226	NA	NA		2.47527	-1.41785	0.281328	NA		-5.07946		-3.45947
Efhb		9.64299	-5.17905406823424	NA	NA		0.307126	0.106407	0.979196	NA		-5.07265		4.36865
Adcy8		0.288681	-1.64703101074668	0.609493806957731	NA		2.21709	-3.41645	0.051058	NA		-5.06348		-2.41601
Ush2a		20.046	-2.72901632661656	3.55490427313536e-05	0.000214083937683735		1.09292	-2.33015	0.269975	NA		-5.05917		-1.71059
Shisa7		1.91259	-4.28252217714189	0.00175882083533705	0.0069376915564035		1.88369	-0.774884	0.65555	NA		-5.05741		-4.0189
Rgs17		3.72585	-3.71026007752122	0.0036557888119729	0.0130290423457011		2.62966	-1.34202	0.400164	0.952569		-5.05228		2.17951
Hao2		256.032	-5.04182726795624	0.00559495790320945	0.0187928079928255		1.27522	-0.0091644	0.996221	NA		-5.05099		-3.04827
Cygb		242.506	-3.3499800648151	5.16346274487469e-08	5.21398905329991e-07		92.5851	-1.68101	6.12e-10	2.92e-07		-5.03099		6.3554
Crygs		1.72746	-4.14469296701451	0.0146284558824163	0.0426041791404313		0.15898	-0.855325	0.833969	NA		-5.00002		6.87091
Sema6c		12.2475	-4.15485266870736	7.69489092836473e-08	7.59751730859222e-07		21.5837	-0.818458	0.230255	0.911823		-4.97331		5.30086
Lgals12		0.448431	-2.17691205636619	0.463462910042124	0.623315332222634		0.667691	-2.79625	0.294839	NA		-4.97316		-4.81374
Rgs7		3.77557	-4.51039297812821	0.000243208556681883	0.00119954389889815		5.80038	-0.451806	0.602496	0.972276		-4.9622		4.96513
Mup21		4512.9	-4.94078353924949	5.84352295400107e-05	0.000335007704836011		3393.44	-0.0155003	0.952263	0.997271		-4.95628		-15.0581
Adra2b		155.734	-4.26481151857363	1.74840931024047e-16	5.783951680914e-15		43.0442	-0.676346	0.0508419	0.634194		-4.94116		6.52455
Lgr6		2.08636	-4.41323723232096	0.00288239447600008	0.0106377248831613		3.99209	-0.504628	0.62637	0.972276		-4.91786		-1.2627
Pdgfra		184.233	-3.74941486143952	0.000347855505179151	0.00164404304101543		74.0227	-1.16398	0.000708575	0.0489526		-4.9134		7.18139
Gm4707		11.1774	-0.443343227422237	0.381638958316323	0.548899841585252		3.14248	-4.46999	0.00962809	0.288239		-4.91333		-1.82267
Plekhh2		50.429	-4.16549827936058	3.12445751163686e-21	1.79768697477092e-19		24.4999	-0.746694	0.146268	0.851776		-4.91219		6.69217
Ddr2		215.043	-4.58194226885688	4.86807962576956e-13	1.00083462229028e-11		104.056	-0.326302	0.474062	0.963872		-4.90824		6.60689
Zfp804b		1.72688	-4.14290084505384	0.0240134158656177	0.0638986169972642		0.475546	-0.760087	0.80505	NA		-4.90299		7.43946
Htr1d		71.9722	-3.50969873376423	0.00290239325452552	0.0106991887776298		0.631815	-1.37887	0.584256	NA		-4.88857		-3.11804
Slco1a1		13762.5	-4.34309504328649	1.5226028048546e-05	9.93231315809519e-05		7448.52	-0.541674	0.000872107	0.056661		-4.88477		-14.4035
Spag17		4.25639	-2.0707151686406	0.0333662090179926	0.0838342567501828		0.667626	-2.79614	0.294869	NA		-4.86686		5.45373
Lingo1		6.33241	-4.51679345090916	0.000322983042077812	0.00154120338843514		5.13381	-0.349768	0.707202	0.980358		-4.86656		0.759909
Hspb7		2.12326	-2.83553242143161	0.0320912997218087	0.0813729136097543		4.34085	-2.02931	0.0625487	0.676495		-4.86485		-3.23728
Rims1		0.712503	-2.86861466870637	0.2050527944492	0.349623648567844		0.893026	-1.99354	0.429465	NA		-4.86216		-1.78194
Ntn1		400.348	-4.07007252208107	1.61913028766343e-16	5.42934778850662e-15		110.415	-0.767708	0.0076784	0.245773		-4.83778		7.796
Ednrb		380.815	-4.00988730165482	1.03797265596928e-11	1.81844169027696e-10		146.848	-0.824033	0.00339417	0.140697		-4.83392		7.09245
Cd207		112.905	-3.11119967381599	1.56728093251008e-07	1.48775421456966e-06		32.806	-1.71647	0.00026531	0.0221353		-4.82767		-2.27364
C7		21.0268	-3.74209983958951	3.03469570862485e-05	0.000185692264190721		11.9777	-1.07916	0.101752	0.791017		-4.82126		5.00148
Lrrn3		34.3031	-3.96607480411045	2.1129968050375e-13	4.61712894761951e-12		14.2336	-0.854898	0.130349	0.835851		-4.82097		7.50192
Tcf21		127.899	-4.92487684027764	0.000402397883943226	0.00186994600629631		49.5833	0.107217	0.743329	0.984318		-4.81766		6.48454
Tecta		0.818578	-3.04133257165118	0.247823900926564	0.400357872469487		0.325492	-1.76567	0.656004	NA		-4.807		-0.497977
Adcy5		67.1254	-4.29191322159586	5.0555653252051e-11	8.08637673766555e-10		22.3116	-0.498477	0.41877	0.954283		-4.79039		7.40036
C1rb		64.1099	-4.76282920020479	0.000532831769519611	0.00241229667519564		3.39228	-0.0229422	0.984775	0.997952		-4.78577		1.08598
Slc35f1		2.1082	-4.40427293366731	0.0137574789583678	0.0405026460406945		1.70039	-0.379938	0.815271	NA		-4.78421		-2.85954
Hs3st3a1		27.1976	-2.5707622694513	4.76614123862962e-06	3.44796151568886e-05		7.65245	-2.2006	0.00835379	0.261901		-4.77137		7.97232
Naalad2		55.3789	-4.70532445311176	5.30535099208503e-15	1.42306339471894e-13		11.1046	-0.0618457	0.922232	0.995862		-4.76717		7.53242
Gabra3		97.1219	-4.04434956264703	0.00159970754774346	0.00639203652914228		22.772	-0.707458	0.173514	0.874406		-4.75181		6.24435
Sh3rf3		0.911485	-3.21942438110705	0.214442477977827	0.360749625079442		1.25693	-1.53152	0.413424	NA		-4.75094		-2.0336
Fbxo15		1.49247	-3.91377433680514	0.100557853385504	0.20471208666172		2.77564	-0.825327	0.537026	0.964284		-4.7391		0.754644
Scrn1		1.94727	-3.52662237505225	0.0210323410140003	0.0575752686152551		1.37989	-1.20771	0.597745	NA		-4.73433		-2.5368
Srpx2		60.9519	-4.11111007323465	0.000311387194367538	0.00149312783250982		23.938	-0.610602	0.188665	0.886049		-4.72171		7.52313
Pknox2		11.2521	-4.36248666430198	2.38128497795294e-07	2.19127288156694e-06		10.8418	-0.350901	0.574653	0.970401		-4.71339		3.15336
1700028K03Rik		0.964503	-1.69237498338072	0.379569931894104	0.546890975150393		1.66584	-3.01584	0.112059	NA		-4.70822		-4.77447
Astn1		2.79736	-2.65732257866258	0.0486232419515146	0.114439192909723		1.72642	-2.05011	0.255139	NA		-4.70743		6.18046
Gm9755		12.7107	-0.61060414811964	0.177589785644022	0.314811993946152		1.62764	-4.08874	0.0728628	NA		-4.69935		NA
Pnma2		1.24392	-3.66633742394943	0.0716962398893766	0.155812684379155		1.0214	-1.02384	0.67351	NA		-4.69018		2.59205
2310057J18Rik		0.106414	-0.7453633329518	0.817272753881441	NA		1.4763	-3.94201	0.0496943	NA		-4.68737		NA
Sstr3		0.096227	-0.7453633329518	0.817272753881441	NA		1.56579	-3.92197	0.105651	NA		-4.66734		-1.75026
S1pr3		84.7649	-4.39739358786154	6.72447218112526e-10	9.09196386619599e-09		40.4216	-0.265005	0.488025	0.964083		-4.6624		8.19587
Tmem179		1.29517	-2.87039313854224	0.194696213287474	0.336557433430579		1.4486	-1.78715	0.322866	NA		-4.65754		-0.801135
Epha7		61.7777	-4.06079145683925	4.05399794368705e-15	1.1084392668252e-13		24.4752	-0.586456	0.333168	0.940067		-4.64725		6.43067
Cacna2d1		32.8085	-3.58836526095502	1.72174562522638e-08	1.87981715191098e-07		15.0098	-1.05677	0.0610145	0.676034		-4.64514		6.97746
Tas1r2		2.04752	-4.38745600937369	0.00936806234317467	0.0292717634653407		0.976279	-0.253268	0.917309	NA		-4.64072		1.09928
Cdx4		13.0266	-3.91666839492833	0.00124496348497427	0.00510987707009584		0.46611	-0.719148	0.816127	NA		-4.63582		NA
Dpt		161.287	-4.14316210823257	0.00293659709201362	0.0108177960586729		58.8864	-0.485755	0.143392	0.849472		-4.62892		0.168579
Necab2		7.37726	-3.68299784451563	0.000442014763923744	0.00203805884951291		3.61035	-0.936715	0.430161	0.956133		-4.61971		0.129469
Gucy1b1		196.332	-3.71886278251337	4.81085808098351e-12	8.85496835504388e-11		61.5975	-0.89515	0.00393832	0.154975		-4.61401		7.45148
Ace2		17.1192	-3.92536588503311	1.37048698238702e-08	1.51597090479118e-07		5.72784	-0.685758	0.42609	0.955031		-4.61112		4.47507
Gabrq		1.20605	-2.8082965508318	0.192484147780455	0.33388452816732		3.90164	-1.79958	0.107498	0.801199		-4.60788		0.340882
Gm43064		1.37999	-2.22441583566293	0.183139720499967	0.322115661908619		4.75215	-2.33821	0.0688583	0.703726		-4.56262		NA
Lama2		69.8534	-4.58915805109207	2.68373832484945e-05	0.000166188132040135		63.3795	0.0456878	0.877507	0.995862		-4.54347		6.47864
Aard		20.526	-4.8912146530792	6.258983790574e-10	8.51296307229857e-09		11.963	0.349306	0.565228	0.970401		-4.54191		6.25011
Runx1t1		6.54051	-4.56632001141456	7.7098738174178e-05	0.000430885505624031		7.44164	0.0732533	0.939105	0.997271		-4.49307		6.49735
Fcrls		2.06863	-2.769224662212	0.200265206178465	0.343750682970987		0.71728	-1.70829	0.527679	NA		-4.47751		-4.13097
Frem2		4.67971	-3.02444376154939	0.00563109967861523	0.0188904025502203		3.8485	-1.44826	0.200222	0.89412		-4.4727		2.60163
Kcnk3		7.65368	-4.1992013335027	3.05851998310368e-05	0.000186976995436891		3.33292	-0.262128	0.824285	0.993565		-4.46133		4.16109
Pde3a		90.3802	-3.71933304814255	2.24062332187896e-09	2.80868103710455e-08		41.7715	-0.740727	0.0326864	0.536365		-4.46006		7.53805
Tnfrsf11b		113.658	-3.908236004027	0.00121840867135212	0.00501633119646775		36.1502	-0.543688	0.225768	0.909425		-4.45192		8.17717
Ptpn20		0.738281	-2.91116367826237	0.180218567802801	0.318307861308061		0.714354	-1.53695	0.619153	NA		-4.44812		7.652
Cpxm2		13.8555	-3.21949974340807	7.28686072872697e-05	0.000408672290869523		5.81943	-1.22106	0.206272	0.903303		-4.44056		-4.35774
Myo7b		4.39409	-0.687973411417137	0.68563808959544	0.803060657349809		2.65897	-3.74471	0.0267494	0.494093		-4.43268		-2.50939
Dach2		0.423782	-2.10889569432129	0.481581580234507	0.638132497378091		0.47694	-2.32324	0.560951	NA		-4.43213		-3.01439
Scube1		11.1938	-2.32480257392431	0.0563378646503698	0.129008467442042		9.98443	-2.10649	0.00388172	0.154726		-4.4313		6.08646
Rassf10		4.20557	-0.962961628625622	0.208300264122998	0.353390191413593		2.18679	-3.461	0.044936	NA		-4.42396		-4.91456
Nkain1		4.25823	-2.81452029163367	0.02317775449928	0.0622027153046952		0.284701	-1.60136	0.69272	NA		-4.41588		7.36235
Vmn1r51		0.407067	-2.05905584671826	0.494862420665626	0.649702406512902		0.484476	-2.3413	0.431615	NA		-4.40035		NA
Mapt		93.5331	-3.57294671220388	4.31962772223926e-26	4.2650697564766e-24		33.0121	-0.82188	0.0681899	0.703015		-4.39483		6.06613
Stmnd1		1.14541	-3.53056201854328	0.16052120735035	0.292747611416719		0.183134	-0.855325	0.833969	NA		-4.38589		NA
Tub		1.10753	-1.91755345591082	0.376424086059036	0.543255730083397		1.16732	-2.46789	0.253697	NA		-4.38545		-0.689576
Mark1		39.3641	-3.46469917537642	0.000100969447759328	0.0005498829815834		17.5377	-0.917626	0.0960054	0.772229		-4.38233		6.40101
Lhfp		307.955	-3.96486058577959	1.44269294203711e-11	2.47681474190084e-10		130.908	-0.402725	0.0689944	0.703726		-4.36759		6.64762
Lmod1		5.23018	-4.99100929772283	2.92521390916334e-05	0.000179956909527183		12.2825	0.627258	0.309685	0.93507		-4.36375		2.03695
Lrp2		14.691	-3.0343486424714	0.00400315468537849	0.0140974150578223		17.242	-1.32144	0.0347662	0.550164		-4.35579		-2.44098
Kcnq4		10.4128	-4.21987346941276	1.29942545649017e-06	1.05876302892329e-05		6.01158	-0.128438	0.890447	0.995862		-4.34831		6.24807
Col14a1		1797.9	-4.28413813976411	2.78550909643048e-06	2.10857633683888e-05		716.972	-0.0600327	0.76598	0.986667		-4.34417		7.405
Smarca1		8.71388	-4.99171146425969	1.51874519568461e-05	9.91119110770105e-05		2.8562	0.647978	0.640529	0.972999		-4.34373		6.459
Gja10		4.0483	-2.75044555316787	0.0195357263051676	0.0540518841465413		7.93025	-1.59262	0.0703758	0.703751		-4.34306		-2.7529
Lamb1		273.244	-3.6293209321361	7.52657690519047e-05	0.000421968445841295		156.914	-0.711611	0.021393	0.437001		-4.34093		7.07961
Wfdc6a		1.10817	-3.48176133228156	0.0505818887314503	0.118387080810586		0.15898	-0.855325	0.833969	NA		-4.33709		5.06432
Gria1		4.14453	-5.3980950607501	2.1242700817631e-05	0.000134671819095524		0.14732	1.06823	0.793483	NA		-4.32987		4.63278
Ugt2b37		361.35	-3.14172990694794	NA	NA		151.272	-1.1702	0.000118296	0.0111491		-4.31193		-9.6036
Ndn		27.622	-3.22326880661648	1.1183844847687e-05	7.50044437479054e-05		5.2549	-1.07841	0.255489	0.92436		-4.30168		5.62482
Rpl23a-ps3		5.41879	-0.404526559147664	0.570277851158769	0.714522499552287		1.40215	-3.88019	0.103445	NA		-4.28472		-0.458933
Ntrk3		4.16139	-2.86457698741321	0.00489505220977548	0.0167801886188081		14.6959	-1.41758	0.0678134	0.703015		-4.28216		1.78839
Slc1a7		0.950123	-2.39647738529631	0.212959142791996	0.359156183865557		0.851872	-1.88257	0.460992	NA		-4.27905		3.64944
Gm21286		3.10723	-3.41161119408533	0.040571252661436	0.0985178664520523		0.183134	-0.855325	0.833969	NA		-4.26694		NA
Sptssb		3.03773	-3.40348402836476	0.0167584540833484	0.0477469670579191		0.183134	-0.855325	0.833969	NA		-4.25881		2.90804
Cd209f		6.06877	-5.94896393848956	5.16097501173003e-05	0.00029913121196792		32.2611	1.71212	0.000150367	0.0137473		-4.23684		-1.8201
Ltbp4		1183.07	-4.34390623961016	7.92360843184231e-25	6.86584952539545e-23		578.427	0.130789	0.540864	0.96629		-4.21312		4.89909
Epha3		34.1939	-4.17945486876606	3.08927719289823e-06	2.31334216762206e-05		12.4624	-0.0245112	0.967089	0.997584		-4.20397		7.13293
Pdlim3		5.91561	-5.17610893150192	3.95273557966786e-05	0.000235734547340743		6.19308	0.983352	0.326351	0.937706		-4.19276		-4.16027
Fam180a		23.9269	-3.34452324740149	1.85279712595671e-08	2.01054884868912e-07		12.064	-0.844801	0.174946	0.876113		-4.18932		3.11304
Cyp3a41b		463.908	-0.695612233767546	0.770192918188679	0.86040199234725		2.23968	-3.49351	0.098545	NA		-4.18912		-3.77017
Derl3		104.456	-1.64995845191412	0.0232386640552636	0.062261713829806		192.98	-2.53396	0.00847554	0.264771		-4.18392		-2.82423
Cadm2		0.53207	-2.43604424048675	0.444102432505261	0.605792675074429		1.23871	-1.72703	0.412226	NA		-4.16307		-2.63387
Trhde		25.7646	-4.41916430069539	2.10269384923384e-07	1.9519784166277e-06		18.0985	0.256993	0.665233	0.976498		-4.16217		-8.28156
Pkp1		5.77611	-2.49821706084018	0.0417872335550505	0.101086932957204		1.85942	-1.65365	0.347823	NA		-4.15187		-0.38109
Efemp1		266.36	-2.42366091922211	8.8303845961391e-19	3.90171275180235e-17		86.393	-1.72142	1.27e-09	5.23e-07		-4.14508		6.38439
Pcdh18		34.9533	-4.78597982591225	6.32664944742617e-10	8.5903869194891e-09		20.5382	0.646682	0.168252	0.868722		-4.1393		7.73003
Nat8f7		1.16363	-3.56639730421706	0.0728026805567746	0.157617201787117		1.60379	-0.566867	0.755912	NA		-4.13326		-3.82111
C1qtnf2		31.0366	-2.9667403737861	0.000138853288889244	0.000727467525641487		14.2199	-1.16499	0.0432402	0.595896		-4.13173		6.18104
Lcn8		7.77197	-2.45672930089797	0.0179059132035292	0.0503735891929375		2.11144	-1.65731	0.290539	NA		-4.11404		5.30639
Gsto2		6.46486	-1.82783009222539	0.0397198268881757	0.0969212251832753		1.97913	-2.28511	0.178302	NA		-4.11294		-0.284245
Gprasp2		5.61659	-3.24853557413817	0.00195897066531652	0.00762377999798971		6.36025	-0.857478	0.42914	0.955893		-4.10601		0.948351
Mypn		2.29792	-0.932458229243908	0.492464092677159	0.647776575852892		1.67445	-3.17313	0.143565	NA		-4.10559		-2.50698
Atp1a2		26.232	-3.95282802785591	9.30612736504424e-10	1.23733588698157e-08		15.429	-0.14866	0.802915	0.991854		-4.10149		2.26392
Gucy1a1		273.015	-3.99956259908135	7.75028824404433e-12	1.37893059469955e-10		94.9446	-0.101459	0.774976	0.987429		-4.10102		7.08114
Eno2		3.68333	0.0140192154669816	0.987113455265397	0.992323646902548		1.67476	-4.10806	0.0339202	NA		-4.09404		0.6645
Morn5		1.01466	-1.68780374505793	0.322913984313482	0.486981919386277		0.509135	-2.4039	0.474523	NA		-4.09171		-2.01554
Gldn		6.18434	-1.03022548795062	0.380309259377478	0.547627530045261		4.41022	-3.0606	0.0685974	0.703726		-4.09082		-2.02386
Aldoart2		0.101451	-0.7453633329518	0.817272753881441	NA		0.961657	-3.3333	0.164299	NA		-4.07867		-0.183229
Rbbp8nl		0.323558	-1.68857501912924	0.597155439136603	NA		0.501087	-2.38534	0.480155	NA		-4.07392		-3.43687
Shd		1.01076	-0.807021057293945	0.623839723728149	0.757022713074255		0.907726	-3.25898	0.228525	NA		-4.066		3.04818
Nckap5		16.4576	-3.21541591993252	0.000266701734487519	0.0013009741516096		6.34859	-0.842424	0.353981	0.943962		-4.05784		5.74377
Ces4a		44.9257	-3.84742714490672	9.52257655318045e-06	6.49802098840108e-05		44.8878	-0.197182	0.630068	0.972276		-4.04461		-9.29822
Mup10		8344.71	-3.7668299507494	8.62222441650649e-05	0.00047654623200422		4039.12	-0.272526	0.237033	0.916342		-4.03936		-15.6426
Gulo		13877.1	-2.87156378246343	1.58858662281427e-22	1.07212839797107e-20		6260.17	-1.15295	1.77e-13	1.5e-10		-4.02452		-15.0024
Cdhr2		11.5987	-0.863344808532554	0.0829419324844664	0.175274965000534		1.87557	-3.15484	0.128753	NA		-4.01819		-4.83769
Slco1c1		3.33605	-2.41073694651706	0.0525870281383489	0.122257196958269		3.62567	-1.60739	0.155276	0.859217		-4.01813		1.36125
Robo2		87.5348	-4.16982386253727	0.000235503293167214	0.00116477278114088		23.963	0.152954	0.773174	0.987236		-4.01687		8.9689
Rgs4		41.1357	-2.8819684793528	0.0271451122677048	0.0707489116379238		9.18964	-1.13435	0.144666	0.850504		-4.01632		7.00633
Chrdl1		14.1077	-3.45353018648041	1.11699190527247e-06	9.1857509125106e-06		3.08805	-0.557568	0.633194	0.972276		-4.0111		0.948104
Sod3		785.149	-3.329177116716	0.0023218997399271	0.00885310759002003		285.263	-0.677604	0.000481109	0.0361851		-4.00678		6.9664
Mup19		63.1769	-4.79235665176071	0.000351262726339359	0.00165680314629553		331225	0.789715	0.0342057	0.545149		-4.00264		-15.4039
Ces1a		10.0399	-0.949380332102142	0.0980144885873002	0.200555423430199		3.01911	-3.03478	0.0394841	0.573249		-3.98416		-6.02776
Pappa		6.63232	-3.50448942348306	0.00378889873743429	0.0134524828646529		2.34894	-0.470788	0.743346	NA		-3.97528		0.668167
Nat8f5		115.022	-2.79073933514942	0.0295910925969627	0.0758995391418245		127.763	-1.18406	0.288261	0.93507		-3.9748		-11.7664
Krt23		71.8566	-3.39740778544414	8.89716989849533e-14	2.03882854622397e-12		56.3131	-0.564227	0.322941	0.937706		-3.96164		-8.10057
Tnnt2		6.75039	-4.61565445585474	5.19803518181573e-05	0.000301023072893348		5.69716	0.654047	0.48605	0.964083		-3.96161		-2.20868
Gli3		13.9384	-4.3121010043399	4.23303010554751e-07	3.76151758545735e-06		8.23227	0.374427	0.608923	0.972276		-3.93767		6.28777
Mup5		383.811	-4.20387353863445	0.0227553834255106	0.0613057702359849		127.224	0.272482	0.386894	0.950925		-3.93139		-10.318
Barhl1		2.00802	-0.651039109802581	0.572819231439443	0.716303932989906		1.66283	-3.27334	0.0851227	NA		-3.92437		-6.29142
Rbm46		6.62372	-2.66460728063555	0.00377543548959796	0.0134106352778413		14.064	-1.25821	0.0354511	0.550164		-3.92281		11.0774
Cyp7a1		5003.35	-3.6714359060885	2.17090395746197e-18	9.04260645823027e-17		2066.33	-0.232219	0.816516	0.992388		-3.90365		-10.4042
Actc1		1.1266	-3.50496447827823	0.0978504366689569	0.200270983303898		3.35019	-0.398374	0.764053	0.985971		-3.90334		-2.50457
Gulp1		15.0172	-3.51943627794879	1.39361277264764e-07	1.33079619692531e-06		7.91895	-0.377811	0.623417	0.972276		-3.89725		4.84342
Gm5622		2.53678	-3.11655472959572	0.0194642334656401	0.053882037778282		0.46541	-0.779336	0.825655	NA		-3.89589		4.79744
Mup3		175754	-4.22819356270834	1.23332857671997e-05	8.18551476540909e-05		150523	0.332833	0.173999	0.874406		-3.89536		-14.8895
Plekhd1		1.65819	-0.703304594095785	0.644470001692645	0.772996876193323		1.44019	-3.18577	0.147665	NA		-3.88907		-1.07326
Nnat		0.850863	-2.22334123807356	0.335249769508703	0.500496552481959		0.7101	-1.66432	0.539664	NA		-3.88766		4.63349
Gm42957		1.49856	-3.91982951317158	0.100008462895452	0.203957078160494		7.00717	0.0328912	0.972592	0.997584		-3.88694		1.26087
Brsk1		6.65246	-2.8710048152433	0.0036432526892912	0.0129872580265685		5.04046	-1.00998	0.327416	0.937706		-3.88099		5.34958
Ms4a4d		132.762	-2.27226406760869	1.95812281752552e-07	1.83051867132207e-06		31.4106	-1.60576	0.000196631	0.0170485		-3.87802		6.62213
Mesp1		0.458618	-2.2054307151526	0.456076543313037	0.616804287671601		0.301348	-1.67148	0.679489	NA		-3.87691		-2.76055
Aldh1a3		11.3981	-4.01663504802871	4.31348991128427e-07	3.8245161380816e-06		5.95583	0.144028	0.872242	0.995862		-3.87261		4.26
Cyp27b1		0.605282	-0.603765650698336	0.800666643123706	0.88169796604225		1.05216	-3.26642	0.227965	NA		-3.87019		1.83205
Tmem262		3.38001	-1.82786702562535	0.108898622485638	0.217403078714152		1.01762	-2.03997	0.349424	NA		-3.86783		-4.12339
Pcdh20		1.09241	-3.48653315574819	0.102161527633836	0.207159436422819		0.798262	-0.375368	0.885092	NA		-3.8619		5.95051
Rbms3		139.146	-3.31960723787758	1.68434546363708e-15	4.93426844155222e-14		62.9409	-0.522841	0.190586	0.887868		-3.84245		6.84925
Fam186a		0.420437	-2.0970839141932	0.484536584296121	0.641198201854592		0.31796	-1.73904	0.666813	NA		-3.83613		-1.75026
Adcyap1r1		49.9166	-2.8698460341393	1.16963488160817e-05	7.81140289408048e-05		12.9396	-0.955475	0.120107	0.821854		-3.82532		5.42755
Scn3a		6.90431	-2.92232162277995	0.0189786979027516	0.0528029697259545		4.32735	-0.898255	0.36734	0.948924		-3.82058		4.1618
Antxr1		69.4175	-3.65047318739084	4.3680198983509e-11	7.05722002768916e-10		26.1727	-0.164374	0.693762	0.979091		-3.81485		6.38436
Gm11639		0.598258	-2.61371442162941	0.410464750818085	0.574550073451935		6.56077	-1.19359	0.180702	0.881146		-3.80731		3.7383
Pkdrej		1.34911	-2.93388554195058	0.111844687752929	0.22223053175256		0.183134	-0.855325	0.833969	NA		-3.78921		NA
Gpc6		96.2813	-4.45400381618631	0.00175356950704698	0.00692551710252256		22.3658	0.679101	0.179415	0.879109		-3.7749		8.52972
Rbp7		0.740587	-2.91336951127045	0.357248136327789	0.524718451842331		0.142351	-0.855325	0.833969	NA		-3.76869		0.620826
Teddm1b		4.77332	-4.08152444299542	0.000814728810572762	0.00350782969720359		6.6876	0.321157	0.713112	0.981919		-3.76037		-5.80737
Gja6		2.26228	-2.31412108400954	0.0664612901639023	0.14713471780922		0.673594	-1.43558	0.601348	NA		-3.7497		-0.0954471
Galnt14		2.84695	-4.83974465886647	0.00123994649120545	0.00509451428893687		1.47014	1.09038	0.563016	NA		-3.74937		5.45164
Itgbl1		15.282	-3.36522682478997	0.000130948356578045	0.00069263193236304		7.06735	-0.37355	0.65324	0.974882		-3.73878		-1.2743
Sprr2b		0.408411	-2.0626734464439	0.519534021984378	0.672211277749158		0.301362	-1.67153	0.67948	NA		-3.7342		-1.75026
C1qtnf3		2.59529	-3.93107468115298	0.0111102386655868	0.0337848417216844		6.06797	0.197975	0.823751	0.993565		-3.7331		-3.41863
Cyp2e1		291844	-3.24511414905624	3.03805101399026e-77	8.09893766146236e-74		74884.2	-0.48688	8.06e-05	0.00809626		-3.73199		-12.3977
Armh4		2.58306	-2.50630321296748	0.106348005549006	0.213510273472619		4.20076	-1.22006	0.314849	0.93507		-3.72636		-1.85966
Ngf		58.6878	-2.88986828911114	3.26690608707103e-07	2.94555596745778e-06		26.9258	-0.829037	0.0828314	0.73431		-3.7189		6.34237
Chrna2		99.4156	-3.54707715486391	7.85466363567962e-07	6.65441445194362e-06		85.6395	-0.169139	0.54321	0.966434		-3.71622		-5.63096
Col6a5		56.8513	-3.76827931543996	0.0070472092713971	0.0229385657908011		5.42332	0.0624005	0.95037	0.997271		-3.70588		-3.579
Tril		13.0502	-3.96320104272478	2.88484394052813e-08	3.03572887031233e-07		6.63588	0.25995	0.738528	0.984318		-3.70325		6.10183
Cyp1a2		26503.8	-3.02380665449609	3.28871756080447e-13	6.97653015717075e-12		10092.4	-0.663919	0.00165858	0.0870212		-3.68773		-14.1973
Cyp2u1		869.577	-3.44997219213608	0.000105357378230894	0.000570864249594564		500.908	-0.235093	0.187827	0.885894		-3.68507		-2.56575
Actr3b		6.53821	-1.5182149801479	0.0194068590123873	0.0537511185979453		1.9472	-2.16236	0.189248	NA		-3.68057		5.49
Ano1		75.1558	-2.30400135250472	1.59643256373603e-07	1.5127333446065e-06		39.4146	-1.36997	0.00160055	0.0857444		-3.67397		7.53298
Rgs22		0.102103	-0.7453633329518	0.817272753881441	NA		0.732536	-2.92447	0.402434	NA		-3.66983		1.46692
Clec4f		3193.4	-2.57334956954232	0.0265132151079832	0.0694414402574409		1185.12	-1.08871	1.11e-08	3.84e-06		-3.66206		-1.23003
Shisa6		0.208517	-1.22625467351605	0.703852665237887	NA		1.11166	-2.4294	0.258424	NA		-3.65565		3.162
Dach1		11.7003	-0.607520545798128	0.276500313810667	0.434959139510856		1.71659	-3.04772	0.148157	NA		-3.65524		6.34414
Mfap4		34.1466	-3.10134850695033	0.0223698363698707	0.0604401237729869		19.3368	-0.553661	0.278677	0.93507		-3.65501		-3.93002
Tmem236		0.937155	-0.841523424616515	0.657322285419292	0.7825148820543		1.45856	-2.81162	0.144843	NA		-3.65314		0.937317
Mapk4		29.8828	-2.86071103539017	8.23724951865045e-09	9.47484902744249e-08		23.4965	-0.774635	0.173867	0.874406		-3.63535		0.0849524
A1bg		2419.05	-3.63806289603887	NA	NA		0.630207	0.0075511	0.997867	NA		-3.63051		-3.77714
P2rx2		0.521899	-1.39306980319653	0.663280506345908	0.78697216074496		0.438723	-2.21713	0.529094	NA		-3.6102		-1.88176
Adam32		2.70147	-0.0668308051973312	0.968831706655344	0.98147211020028		1.10753	-3.53917	0.116409	NA		-3.606		-4.04745
Cyp3a16		397.525	-2.31343436783248	0.126690595655139	0.244470512426584		1.65291	-1.28055	0.448902	NA		-3.59399		-2.50939
9030612E09Rik		0.339486	-1.79412640127655	0.577173242608542	NA		0.856582	-1.79086	0.435805	NA		-3.58499		2.02737
D830030K20Rik		1.12675	-2.67937743239643	0.144864463516584	0.271070085861929		2.21515	-0.903768	0.651831	NA		-3.58315		4.12681
Fmod		65.7172	-3.48895771570486	2.42260292417911e-12	4.62957392738886e-11		25.3402	-0.0928478	0.851285	0.994174		-3.58181		-1.18611
Hamp2		3064.97	-4.08641711136022	0.000285304073799228	0.00138244127852731		223.154	0.508247	0.492412	0.964083		-3.57817		-10.5498
Kcnt1		0.343222	-0.504914659932716	0.875624904794364	NA		0.911325	-3.07014	0.286194	NA		-3.57506		0.103709
Tmem108		9.54328	-1.15772495306886	0.036727445282346	0.0907012122558001		6.02482	-2.41115	0.0205957	0.43375		-3.56888		7.09185
Bcl6		1193.88	-2.11905544496059	0.0121513795144441	0.0364177094497907		703.39	-1.44849	0.0865712	0.748193		-3.56754		0.216298
Myl3		0.518444	-2.40346004788239	0.397859225451105	0.563823065605181		1.18795	-1.16387	0.541872	NA		-3.56733		2.54014
Syce1l		0.645143	-2.71196465382199	0.320921200628563	0.485122923723097		0.142351	-0.855325	0.833969	NA		-3.56729		0.623701
Lgr5		206.134	-2.77943528736112	1.42792474369587e-22	9.71900267038953e-21		102.437	-0.780953	0.0146448	0.360214		-3.56039		-6.14082
Cfap206		0.192454	-1.22625467351605	0.703852665237887	NA		0.47694	-2.32324	0.560951	NA		-3.54949		NA
Tubal3		0.102103	-0.7453633329518	0.817272753881441	NA		0.667671	-2.79622	0.294848	NA		-3.54158		-0.0671512
Barx1		2.14871	-3.65780198085508	0.0133249433356385	0.0394616679602921		0.719895	0.12553	0.959459	NA		-3.53227		3.0384
Cyp2c55		298.801	-3.39091668918428	1.84914909759134e-10	2.72851843320789e-09		288.78	-0.135135	0.624851	0.972276		-3.52605		-10.6394
Dnah5		6.95989	-2.52649354644994	0.000554467258720042	0.00250175001501469		41.1821	-0.99915	0.111041	0.806067		-3.52564		-6.1029
Lrrc17		3.36178	-3.53756720352518	0.0174656622966909	0.049357467921479		2.53947	0.0177786	0.989432	0.99797		-3.51979		0.282845
Gm47289		1.00328	-3.35909293385997	0.17578602211397	0.312505033061132		1.21032	-0.14257	0.944805	NA		-3.50166		-1.45796
Trpm8		3.20658	-2.40979034192341	0.0258188581713704	0.067956662243059		3.41147	-1.09076	0.363406	0.948195		-3.50055		-5.31878
Gm8251		2.38982	-2.36670708516308	0.205400797764227	0.349918602645523		2.41558	-1.12907	0.441273	NA		-3.49578		-1.54026
Capn9		1.81177	-0.973539529770905	0.416844961065844	0.580382586372578		3.33004	-2.51635	0.148345	0.852029		-3.48989		-1.02848
Apc2		11.6705	-2.74251153871687	1.04887513921622e-05	7.0967672807798e-05		2.52403	-0.747103	0.595319	0.972276		-3.48961		5.36966
Nat8f3		0.820104	-3.0679654400314	0.159310729812156	0.291153464733254		3.66114	-0.396547	0.731767	0.984318		-3.46451		-1.08517
Car3		105399	-4.22440184969363	1.86321702528868e-07	1.74997981911289e-06		38509.9	0.769659	0.00249613	0.117264		-3.45474		-14.0676
Srpx		8.72931	-4.98865131139844	7.59119909355308e-05	0.000424846849200075		6.34557	1.53887	0.0794786	0.730584		-3.44978		1.10308
Galnt16		1.7146	-4.12269083396524	0.0308048049880337	0.078484048388595		4.27483	0.674887	0.512773	0.964083		-3.4478		-1.36759
Cspg5		51.7676	-3.15240184102159	0.000552585163408613	0.0024946654498224		25.8028	-0.29144	0.607201	0.972276		-3.44384		-2.9223
Shisa3		4.86575	-2.02108714859568	0.035808871092685	0.0889521498877927		3.62458	-1.42275	0.242949	0.919392		-3.44384		5.79998
Depp1		2438.93	-1.28257323686167	0.00197461790578629	0.00767899503545992		1596.41	-2.15924	5.5e-10	2.71e-07		-3.44181		-12.6054
Htra3		30.0147	-2.34247697126264	1.77566559422709e-08	1.93340852142017e-07		15.7293	-1.09811	0.0604267	0.675028		-3.44059		5.34155
Patl2		1.03983	-0.232245104136639	0.905787840361328	0.94538081542772		0.891542	-3.20665	0.25416	NA		-3.43889		-4.15087
Pi15		9.10358	-3.45624437138574	0.000107125818352526	0.000579660847276267		16.0281	0.0195611	0.970103	0.997584		-3.43668		0.947509
Tcap		1.0518	-2.58113620581206	0.113757226791099	0.225275082644995		0.15898	-0.855325	0.833969	NA		-3.43646		-0.623273
Mas1		5.35802	-0.624199086190087	0.622972403126117	0.75625710291456		2.69983	-2.80399	0.050972	0.63478		-3.42819		-5.52183
Wdr66		23.27	-3.325983319243	5.03025162560454e-11	8.05394141657104e-10		21.0709	-0.101807	0.834258	0.993565		-3.42779		4.26125
Dnali1		3.48894	-1.13031190396811	0.258151401043003	0.413445688328045		0.467771	-2.29704	0.505591	NA		-3.42735		-1.50944
Atp2b3		0.101451	-0.7453633329518	0.817272753881441	NA		0.60267	-2.67022	0.392507	NA		-3.41559		-2.17641
Cpxm1		51.7186	-2.96922205922793	0.024788782941195	0.0656886320650122		15.4236	-0.445162	0.512594	0.964083		-3.41438		4.9964
Rdh1		18.3654	-2.86836572248158	8.97986349569633e-05	0.000493583905888876		8.87143	-0.544684	0.45116	0.958271		-3.41305		-2.51128
Pagr1a		0.316716	-1.71044959000343	0.595194842148456	NA		22.2572	-1.6991	0.0108461	0.306098		-3.40955		-0.790542
Kl		0.684164	-2.78568961210512	0.304633890095728	0.467083883443363		3.94092	-0.605648	0.6404	0.972999		-3.39134		-1.60815
Adamts5		92.5992	-3.48507284803849	6.65463052006877e-13	1.34905976132446e-11		45.1678	0.094441	0.77341	0.987236		-3.39063		5.97446
Rerg		90.2297	-2.1856268911461	1.13479999687175e-09	1.48901771533746e-08		32.3864	-1.20464	0.00516484	0.188202		-3.39027		6.67378
Rem2		1.34946	-0.0690044058222625	0.959449126241298	0.975364737144372		3.35467	-3.32069	0.0392787	0.573249		-3.38969		-1.21063
Tbx20		97.221	-3.5843781909115	0.00798974990978018	0.0256258371379454		44.2113	0.197324	0.655547	0.975113		-3.38705		7.1005
Abcc9		996.702	-1.2209951992104	1.36276784538001e-06	1.10422855556501e-05		254.296	-2.16426	1.44e-22	2.74e-19		-3.38525		7.84075
Gm28040		0.591247	-2.57199298889204	0.418227077426048	0.581699313341708		34.0789	-0.809486	0.244872	0.919392		-3.38148		-8.83316
Opcml		0.928735	-3.24899853455851	0.076766255900774	0.164572612670269		7.38564	-0.131296	0.903246	0.995862		-3.38029		-1.3637
Des		118.783	-3.10401439323562	0.0606913214632712	0.136842075952216		67.5768	-0.27151	0.33058	0.937937		-3.37552		6.02749
Pcdhb3		1.21533	-3.61914591785733	0.0771933970401888	0.165266816444628		0.679139	0.249756	0.920506	NA		-3.36939		4.93627
Col16a1		105.716	-2.78371101690941	7.74126658206511e-05	0.000432186942339028		54.3054	-0.580559	0.142862	0.849472		-3.36427		5.2732
Podn		129.179	-2.93594571820793	2.18051983749928e-11	3.67130682113695e-10		75.9335	-0.422299	0.117511	0.817991		-3.35824		3.30534
Plppr5		6.63196	-1.6813199997517	0.0208084460604135	0.0570991756281205		2.70756	-1.67156	0.229419	0.911823		-3.35288		0.0630728
Slc22a28		308.222	-3.16948412452536	0.000335330422828807	0.00159110356367451		204.697	-0.182002	0.432089	0.956509		-3.35149		-11.794
Wnt4		94.4761	-2.53813388788718	5.62004551814279e-06	4.00552069121326e-05		32.7876	-0.812368	0.0552441	0.651902		-3.3505		4.74373
Mup2		403.477	-3.93846587494879	3.5241677134077e-06	2.61330841798591e-05		1293.54	0.592212	0.0452655	0.60427		-3.34625		-14.3994
Nkd1		183.486	-2.25072462810486	1.28045016613439e-35	2.9682319430898e-33		93.8433	-1.09513	2.92e-05	0.00368024		-3.34586		5.58552
Them5		4.23972	-1.94210327411554	0.0994174927092559	0.202984783748347		1.19979	-1.39959	0.547417	NA		-3.34169		-4.34158
Cyp2c65		0.575517	-1.54935667770281	0.592678487085475	0.73305694408693		0.856578	-1.79082	0.435815	NA		-3.34018		-2.50939
Adarb2		1.8775	-3.47425426920724	0.0888640851084808	0.185316954538481		9.00116	0.135607	0.859916	0.995566		-3.33865		1.62468
Nrxn3		9.00057	-1.62248304960403	0.02130647956566	0.0581565086438109		1.15375	-1.71591	0.461064	NA		-3.33839		6.61997
Notch3		36.2654	-4.72299141714968	2.67793421079908e-18	1.09548740925144e-16		47.5242	1.39065	0.000161755	0.0146134		-3.33234		4.72999
Atp6v1c2		0.548875	-2.47558979552292	0.436484731552029	0.598398969583713		0.183134	-0.855325	0.833969	NA		-3.33092		-2.50939
Sspo		59.4954	-1.87149221405325	2.32180383635981e-06	1.78974710181085e-05		49.8108	-1.45849	0.00147696	0.0827943		-3.32999		-4.87372
Pex5l		1.03989	-3.40567514092125	0.168368751154055	0.303169894710021		1.71887	0.0756951	0.961663	NA		-3.32998		0.75543
Tmeff2		12.2342	-2.38796171927871	0.096393877287583	0.197973814485733		61.6772	-0.938029	0.00125284	0.075013		-3.32599		-0.53153
Adamtsl3		2.21981	-2.90951556300668	0.0272731931113332	0.0709808692536993		1.22135	-0.413591	0.830613	NA		-3.32311		7.77431
Gm5447		0.226324	-1.22625467351605	0.703852665237887	NA		2.04607	-2.08603	0.224746	NA		-3.31228		-2.18267
Kcnk2		4.28727	-2.94900299333731	0.00629198460737361	0.0208106480138422		2.84418	-0.363001	0.7751	0.987429		-3.312		6.32282
Col6a1		247.082	-2.81896983783526	0.0136487057916121	0.0402204050847302		162.32	-0.490817	0.0165247	0.383588		-3.30979		6.87432
Tas2r138		0.699567	-1.9210748934324	0.327916195939502	0.49249009897205		0.649295	-1.37996	0.581312	NA		-3.30103		NA
Pax9		0.535379	-2.44355726809437	0.387899797493561	0.554277831224973		0.183134	-0.855325	0.833969	NA		-3.29888		NA
Sv2c		6.65923	-2.93700259923024	0.000488900415374785	0.00223299889889197		4.00275	-0.356413	0.729743	0.984318		-3.29342		2.16097
Acsm2		133.923	-3.0497456099401	1.34899700772414e-05	8.89414968612845e-05		66.596	-0.239377	0.445767	0.95719		-3.28912		-6.19875
Mme		1669.91	-2.49478404031611	6.19166695353004e-07	5.35038967702393e-06		498.696	-0.768304	0.00315177	0.134042		-3.26309		-8.52265
Grik3		2.90602	-3.44497105438128	0.153253612480821	0.28283045247845		1.05784	0.190722	0.923284	NA		-3.25425		0.317529
Mymx		0.516664	-2.39766919418126	0.404947316056402	0.57031874622226		0.15898	-0.855325	0.833969	NA		-3.25299		NA
Wdr86		18.5321	-1.26289659455528	0.0299490628300687	0.0766333802538713		4.75746	-1.98718	0.0635556	0.681935		-3.25007		6.40305
Galnt17		1.48222	-3.91514205304373	0.0397681702683533	0.0970226309666254		14.2053	0.673357	0.239011	0.917766		-3.24178		0.536132
Chrm2		4.10366	-2.85048066242215	0.00348107186074023	0.0124814490949428		0.756607	-0.386088	0.897783	NA		-3.23657		3.55004
Gria3		57.3049	-2.2510761760161	0.000257621141750691	0.00126400311727064		53.3919	-0.985337	0.00982041	0.290598		-3.23641		-1.65969
Mup1		15364.3	-3.86482415569803	2.76795056366183e-05	0.000170939649674791		22335.9	0.628823	0.267914	0.93056		-3.236		-17.4746
Phf24		5.10758	-2.60697023599268	0.0157836031758243	0.0454225859656909		7.07951	-0.627237	0.526228	0.964083		-3.23421		2.59482
Nudt7		18164.6	-3.53734988310738	3.3579924967627e-07	3.0242730847815e-06		15426.5	0.306367	0.112052	0.80778		-3.23098		-7.93542
Insyn1		1.49679	-1.52432060036405	0.307485917763279	0.470149818814993		13.0983	-1.70616	0.0707897	0.704115		-3.23048		2.70771
Il34		41.6144	-2.78922645468229	2.2011700062561e-06	1.70250068907477e-05		13.2984	-0.440343	0.445988	0.95719		-3.22957		6.37637
Cfap53		30.6969	-3.11727801462073	0.029064490852357	0.0748309010997472		2.70291	-0.11028	0.934679	0.997271		-3.22756		1.83902
Glb1l2		0.612617	-2.64474651742247	0.404746345141095	0.57031874622226		1.85616	-0.578838	0.732441	NA		-3.22358		-1.76355
C1qtnf7		32.2266	-3.59090771084802	1.54008651944372e-14	3.92256112715005e-13		9.44738	0.375639	0.617989	0.972276		-3.21527		5.67964
Tenm2		0.387092	-0.970888424006263	0.704664968841435	0.815388568083538		2.67251	-2.24	0.302144	0.93507		-3.21089		0.229299
Riiad1		1.24816	-0.271437487131888	0.865771058131076	0.920745217739798		0.760527	-2.93936	0.314794	NA		-3.21079		2.23878
Vstm4		53.0253	-2.36809127646644	1.12783594994029e-07	1.08869861311376e-06		21.4743	-0.842367	0.0747796	0.718524		-3.21046		7.15337
Ces2c		562.581	-2.67332171090921	1.20116873445622e-06	9.82746491438735e-06		1833.93	-0.53665	0.0651119	0.689825		-3.20997		-14.2401
Tff3		7.25954	-1.0168970780039	0.362078251992263	0.529575863260447		121.839	-2.19023	3.1e-08	9.29e-06		-3.20713		-7.32713
Fgf12		9.91459	-2.80905063091726	3.30513828509521e-05	0.000200534703370214		4.43552	-0.397277	0.679677	0.977955		-3.20633		5.88323
Ogn		55.0115	-2.74181429535291	5.5422034834113e-06	3.95747967487338e-05		30.7089	-0.445374	0.256913	0.925381		-3.18719		4.54489
Vmn1r90		1.64376	-3.2618723830616	0.071684987573786	0.155812684379155		8.89749	0.0793457	0.915629	0.995862		-3.18253		-0.465712
Zp3		0.503521	-2.32666895056747	0.465552216287286	0.625080010082726		0.142351	-0.855325	0.833969	NA		-3.18199		-1.75026
Cyp2b23		0.894577	-2.32301931975741	0.284759620908732	0.444147258550479		0.183134	-0.855325	0.833969	NA		-3.17834		NA
Ramp1		81.7524	-1.5594820395216	3.7013824090358e-06	2.72953488393396e-05		19.0914	-1.61353	0.00583706	0.204404		-3.17301		6.38212
Kcnk10		38.4168	-2.90771377148598	4.50484888702668e-08	4.60710089181533e-07		16.2908	-0.258626	0.662342	0.976465		-3.16634		-6.7628
B430218F22Rik		2.95534	-2.75275509530072	0.013498979555807	0.0398958200286647		2.06214	-0.410405	0.773364	NA		-3.16316		-1.48403
Pcdh9		3.91428	-3.16975644094855	0.0173451808643723	0.0491211345477398		2.25745	0.0130975	0.992878	NA		-3.15666		8.2574
Matn4		0.294557	-1.66375520487781	0.605798627600878	NA		2.59208	-1.4914	0.286409	0.93507		-3.15515		1.801
Arhgef17		142.64	-3.1997695752894	2.64759259908144e-19	1.25222042855233e-17		70.8076	0.0476156	0.88455	0.995862		-3.15215		6.80964
Lect2		3778.97	-2.33480121734212	6.66419952480763e-22	4.19660911020858e-20		843.708	-0.815691	0.000158463	0.0144013		-3.15049		-13.4769
Cdh18		15.4968	-2.64005575737945	5.08075168684653e-06	3.65571854390959e-05		2.2519	-0.509837	0.730064	NA		-3.14989		7.35584
Hmx1		0.490803	-2.29379046416278	0.472107563203532	0.629909949402778		0.183134	-0.855325	0.833969	NA		-3.14912		-1.75026
P3h4		19.608	-2.26303790771617	3.04457779792923e-07	2.75441300214242e-06		15.1862	-0.879358	0.199171	0.89373		-3.1424		5.12617
Wasf3		1.6463	-3.26683058017689	0.0406336924619623	0.0986395372483058		1.4058	0.12602	0.939482	NA		-3.14081		1.7511
Prkg2		9.95281	-3.28194207924722	0.00133403141443774	0.0054336217147776		14.2076	0.147734	0.805918	0.991854		-3.13421		-0.2685
Rgn		52471	-2.46788555282717	4.85715094469811e-16	1.51442747291318e-14		10713.4	-0.666029	4.46e-06	0.000764858		-3.13391		-15.0378
Baalc		0.096227	-0.7453633329518	0.817272753881441	NA		0.501088	-2.38535	0.480155	NA		-3.13071		2.01185
Gm21974		0.831429	-0.391983111808607	0.821855147675102	0.895448162455525		0.635919	-2.73812	0.453683	NA		-3.1301		NA
Zscan18		3.19779	-1.08752186608628	0.231242759884294	0.381367244485929		3.63624	-2.04007	0.123675	0.831104		-3.1276		3.39555
Mmp11		19.175	-2.42441171589185	0.000336559092606784	0.00159645987136581		9.80284	-0.69758	0.315274	0.93507		-3.12199		3.75875
Loxl1		37.376	-2.79935341819386	2.94143216714311e-05	0.000180676680159194		44.1506	-0.31514	0.355459	0.944324		-3.11449		5.12887
Dnajb7		1.63969	-3.23985425690113	0.0438873985493513	0.105242147509556		1.0269	0.140961	0.943539	NA		-3.09889		NA
Gm20449		1.49039	-3.11611399212032	0.0411187459137047	0.0996808640329959		10.4589	0.0209645	0.977172	0.997952		-3.09515		-1.82986
Prr18		8.97683	-3.15445571704599	6.9526061358687e-05	0.000392264321492839		2.84852	0.0596284	0.960818	0.997521		-3.09483		-2.44789
Postn		444.058	-4.28209760057089	2.4605731669951e-06	1.88220314711079e-05		300.52	1.18907	2.05e-07	4.82e-05		-3.09303		7.48584
Adgrf2		1.64994	-2.41122942682531	0.188635190516921	0.329428599668834		1.74291	-0.681069	0.650984	NA		-3.0923		1.60111
Aspn		2.64099	-4.74985814365802	0.000263177982657954	0.00128850071399265		4.12905	1.65833	0.124235	0.831733		-3.09153		-3.6576
Gm20715		0.202902	-1.22625467351605	0.703852665237887	NA		0.831617	-1.86406	0.465674	NA		-3.09032		-2.30228
Sorcs3		6.28967	-2.77897121169903	0.0471156211929098	0.111464925451944		1.13445	-0.310608	0.869648	NA		-3.08958		6.39113
Ism1		3.32844	-2.95803523737029	0.00884895915973334	0.027862027905499		1.92152	-0.131185	0.939904	NA		-3.08922		-3.6469
Col6a2		174.845	-2.72224777769624	0.0270048373513432	0.070498184010892		117.934	-0.366633	0.15539	0.859217		-3.08888		6.64477
Nup62cl		30.2125	-3.01833771001258	8.51738239325022e-05	0.000471566394531109		5.82353	-0.0658502	0.944738	0.997271		-3.08419		-2.28181
Lama3		163.18	-2.90390272307941	0.000969140714498575	0.00409656599587862		122.127	-0.180083	0.66713	0.976498		-3.08399		-4.73353
Zc3h12b		5.78575	-0.348598271310168	0.625877056970862	0.758172033190619		1.93602	-2.72919	0.192007	NA		-3.07779		6.40563
Rfx4		103.582	-3.05346498304225	2.15893661521638e-10	3.15074736864835e-09		66.4525	-0.0228979	0.955319	0.997271		-3.07636		-9.29294
Adam2		2.25455	-1.60540657286693	0.374358294828348	0.541446869136398		3.59221	-1.46888	0.208541	0.903303		-3.07429		-4.44692
Tgm7		0.916889	-3.23097548367237	0.124140015342402	0.241002493676625		1.68863	0.160904	0.914755	NA		-3.07007		-3.99135
Nepn		0.597997	-2.61646871819272	0.34274364222897	0.509099186469848		0.328353	-0.453288	0.909328	NA		-3.06976		-2.50698
Scarf2		95.7859	-2.44268871480337	1.28854392791525e-13	2.88659105420231e-12		56.7884	-0.613909	0.0482303	0.619209		-3.0566		6.29072
Hbq1a		0.203554	-1.22625467351605	0.703852665237887	NA		0.34212	-1.82945	0.638719	NA		-3.0557		NA
Ccl11		1.33584	-3.77342700448159	0.02866926513567	0.074009828251298		0.808913	0.718951	0.758783	NA		-3.05448		5.4006
Ephx3		2.53559	-2.43231872155571	0.160292219253286	0.292479357398621		3.74986	-0.616934	0.58461	0.972276		-3.04925		-1.45609
Tnxb		282.036	-2.58867429054036	2.94608491484837e-10	4.21113746318138e-09		176.783	-0.45947	0.0407318	0.581752		-3.04814		5.56572
Olfml3		144.651	-2.44864244389402	1.27859037780686e-05	8.45084838554574e-05		60.9257	-0.599217	0.0615672	0.676034		-3.04786		6.9607
Lrrc9		0.916268	-0.605071186336098	0.764495848043361	0.856310300381902		1.38399	-2.44244	0.210702	NA		-3.04751		2.93539
Veph1		22.675	-1.56965202877637	0.00459966093375192	0.0159073679211594		39.8525	-1.47305	0.000575057	0.0418093		-3.0427		-3.38936
Gdf6		20.3799	-2.75178598212071	9.78431158241568e-05	0.000534312269582584		10.2557	-0.280844	0.687876	0.977955		-3.03263		5.95076
Lrrc10b		1.13867	-0.74814540360111	0.779787931551816	0.866762193549083		0.460415	-2.27895	0.511108	NA		-3.0271		1.92299
Pdgfrb		291.317	-3.40744693125515	0.000325743245651032	0.00155159714538066		152.211	0.380426	0.119929	0.821854		-3.02702		6.80277
Tacr3		0.444214	-2.16507069256265	0.49823644541035	0.652455922201896		0.15898	-0.855325	0.833969	NA		-3.0204		1.2441
Mfap2		4.28152	-3.34107338919334	0.00500511077230355	0.0171061424792725		2.66498	0.323608	0.790154	0.989334		-3.01747		4.3497
Cachd1		44.2406	-1.28075089023044	0.000124936542540326	0.00066346613477175		23.9721	-1.73581	0.00296878	0.130705		-3.01656		6.22024
Map2		36.684	-2.26239296231394	1.19566529172857e-12	2.3757349492172e-11		13.0648	-0.745012	0.224297	0.907411		-3.0074		6.31607
Fam166a		2.8857	-2.194915616894	0.0428125595851908	0.103156273142819		0.490312	-0.802151	0.792555	NA		-2.99707		-3.72487
Slc27a6		9.32327	-2.66693033536795	0.0040302524795942	0.014189717898109		2.43067	-0.327079	0.835004	NA		-2.99401		4.28711
Prkag3		2.09536	-2.09040575175015	0.243024755960257	0.394918314699209		1.97711	-0.902856	0.528513	NA		-2.99326		0.442849
Slc2a12		9.48897	-0.46907325306366	0.496691971398211	0.65148705359148		6.67354	-2.52249	0.0169386	0.387733		-2.99156		-2.53006
Sucnr1		932.471	-2.95721659320114	1.19691925140163e-48	7.09063830598857e-46		765.976	-0.032784	0.898981	0.995862		-2.99		-0.386477
Havcr1		104.338	-2.40461588603108	1.31581207033478e-20	7.15864423979756e-19		0.495353	-0.582225	0.866118	NA		-2.98684		NA
Rnase13		6.86174	-2.99531727216019	0.00459107145437367	0.0158879679603433		9.77921	0.00919943	0.990505	0.99797		-2.98612		-7.96604
Akr1c6		43211.5	-2.67439808782917	1.18968196619797e-13	2.68391580385564e-12		15932.4	-0.311161	0.0434814	0.597547		-2.98556		-15.5004
Zfp853		1.14321	-3.54381717306347	0.0820998096092164	0.173816870244794		1.59253	0.563108	0.755558	NA		-2.98071		3.83126
Epha4		10.9158	-1.69070587793888	0.00121960439370048	0.00501996198590817		10.8851	-1.28918	0.0472588	0.613561		-2.97989		5.63204
Nrcam		1.44862	-2.18126320934777	0.167293623518739	0.301826897858843		1.0349	-0.795862	0.741184	NA		-2.97712		1.08054
Dsc1		0.427441	-2.119494573758	0.478767209287812	0.635672025521416		0.183134	-0.855325	0.833969	NA		-2.97482		NA
Adamtsl1		23.207	-2.02032093478927	0.000101023046479381	0.000549987620298741		21.8926	-0.938763	0.0831874	0.735867		-2.95908		0.810497
Cfap70		1.20357	-1.23566007709494	0.40495425555022	0.57031874622226		3.92865	-1.71799	0.289907	0.93507		-2.95365		0.283173
Sdk2		26.7957	-1.04362882141959	0.00522298863526715	0.0177145257042193		14.3602	-1.90117	0.00721659	0.232945		-2.94479		7.25947
Nuggc		27.2113	-1.00101788744472	NA	NA		1.56579	-1.93384	0.266615	NA		-2.93486		-0.0671512
Gm26558		4.18768	-0.184210324032322	0.808671131870354	0.887000171199052		1.37662	-2.73786	0.167847	NA		-2.92207		1.49789
Slc30a3		22.3735	-2.00178048391696	0.00179168270931274	0.00705513661631151		9.54836	-0.917735	0.208639	0.903303		-2.91952		-4.34045
Rspo3		184.515	-2.10470034273063	3.14528693592381e-10	4.47189907023123e-09		85.4447	-0.812079	0.00149668	0.0827943		-2.91678		6.60208
Myocd		0.407108	-2.05868102011096	0.520373306469006	0.672867505009842		0.183134	-0.855325	0.833969	NA		-2.91401		-2.77963
Gm5129		0.806867	-3.02214284701453	0.24516017851313	0.397100947618257		0.355551	0.108593	0.977642	NA		-2.91355		1.8741
Akap6		6.06542	-3.3786200282777	0.00180319343291779	0.00708998991138644		6.43159	0.465844	0.646748	0.974592		-2.91278		6.67128
Pde1c		9.48826	-1.7940053721962	0.026483005965888	0.0693736784186667		4.75524	-1.11453	0.326806	0.937706		-2.90853		2.85795
Ugt1a8		1.21618	0.415759094278036	0.824827576028342	0.897002792940803		0.953879	-3.32293	0.298756	NA		-2.90717		NA
Gm20479		0.170643	1.1406072330822	0.723218880249654	NA		1.56586	-4.04758	0.143706	NA		-2.90697		3.525
Mycn		23.9709	-1.25025261749931	0.0234575625667275	0.0627326054597571		9.07622	-1.65554	0.0276369	0.502613		-2.90579		2.76652
Axin2		329.931	-2.56966499815297	3.05686334129411e-38	8.01549658098348e-36		148.313	-0.334555	0.273247	0.932564		-2.90422		0.686085
1700057G04Rik		0.377641	-1.81609228406264	0.572371255289741	0.715973939439766		1.13971	-1.08326	0.605564	NA		-2.89935		-0.752915
Trim50		0.192454	-1.22625467351605	0.703852665237887	NA		0.301345	-1.67147	0.67949	NA		-2.89773		NA
Ttyh1		17.7965	-2.21757045657593	4.5032302706164e-05	0.000265203122895837		10.3605	-0.677309	0.351215	0.943607		-2.89488		6.13544
Akr1c21		2.31518	-2.3708624390114	0.119995758247128	0.234637182538241		2.23295	-0.523921	0.691943	NA		-2.89478		-4.30509
Tmprss7		2.12399	-1.81107077648958	0.249190364675786	0.402078067486048		1.41696	-1.0837	0.543642	NA		-2.89477		-3.64564
Cyp8b1		6695.58	-2.91710953038084	0.0140328125271817	0.0411541687517915		6887.49	0.0293468	0.922668	0.995862		-2.88776		-13.8481
Tinag		4.74428	-1.47982729412621	0.207561398626866	0.35250133640342		0.712343	-1.40737	0.602325	NA		-2.8872		-3.76371
Dact3		10.3869	-2.7693158952221	0.00131841790855487	0.00537413212215473		6.53756	-0.113734	0.892957	0.995862		-2.88305		4.47963
Dchs2		1.5755	-2.35967353192844	0.0894799799816351	0.186334107512857		0.80651	-0.518596	0.860751	NA		-2.87827		7.66909
Fam163a		1.79405	-2.07194097405138	0.34613357406076	0.512782200358821		0.538527	-0.800762	0.787121	NA		-2.8727		-3.03102
Susd4		1003.91	-2.32295906252439	0.0315889330444368	0.0802262597722717		775.617	-0.547202	0.0373803	0.563954		-2.87016		-3.83351
Fam89a		142.08	-3.15674262782896	1.10846376252073e-08	1.2450756939269e-07		61.4915	0.288744	0.475343	0.963872		-2.868		-10.0662
Tmprss11e		1.47805	-1.03769987643322	0.515146355736285	0.667998861775587		0.342115	-1.82943	0.638724	NA		-2.86713		-3.91424
Rdh19		1.34261	-2.08588713735647	0.191555243104499	0.332854547904016		0.531082	-0.779602	0.817712	NA		-2.86549		-1.60918
Clstn2		2.75734	-3.24298119084064	0.0232332526877809	0.062261713829806		1.08729	0.386633	0.841543	NA		-2.85635		6.06037
Notum		1216.51	-2.08177315414225	1.77324938390379e-21	1.03970550191085e-19		343.192	-0.772005	6.13e-05	0.00649917		-2.85378		-5.20249
Spdya		3.61278	-0.92934328845525	0.374897956670677	0.541916763474489		0.366268	-1.91746	0.633729	NA		-2.8468		1.77453
Grid1		67.1494	-2.92243653644982	0.00013324265497387	0.000702212937827696		10.1997	0.0761869	0.925944	0.995862		-2.84625		3.1987
Dnah11		14.117	-1.41120894071847	0.0220232993339154	0.0597156590686517		7.95742	-1.4282	0.0918343	0.761197		-2.83941		0.287169
Snx31		0.755868	-2.93928976827607	0.18311883124415	0.322114341334013		0.347922	0.105852	0.978375	NA		-2.83344		5.89222
Iqub		0.730212	-1.97796226822449	0.322422087962349	0.486444619356		0.142351	-0.855325	0.833969	NA		-2.83329		NA
Ano4		1.14339	-2.69611398570733	0.142644712145782	0.267825116888342		9.38479	-0.135834	0.853406	0.994478		-2.83195		0.350485
Rragd		73.6076	-1.50722736162298	8.0426793926195e-08	7.90188310104109e-07		48.2581	-1.32292	0.00114257	0.0700593		-2.83015		5.90403
Twist2		2.48323	-1.91846654719857	0.192828469021475	0.334231833766633		1.02821	-0.911546	0.650807	NA		-2.83001		7.56295
Cthrc1		1.64037	-4.0553904423394	0.0450786313632265	0.107438912843055		0.574603	1.22622	0.674633	NA		-2.82917		1.52458
Scube3		1.68736	-1.78524435362039	0.244544410569338	0.396541752540203		7.85979	-1.04377	0.325343	0.937706		-2.82902		-2.83564
1700001L19Rik		0.727204	-1.97201976302976	0.397749648232975	0.563807658940663		0.142351	-0.855325	0.833969	NA		-2.82735		1.62337
Gm21983		0.367787	1.27243084540111	0.680365629589974	NA		1.64821	-4.09787	0.136493	NA		-2.82543		-1.48984
Oat		28923.7	-2.60745308011598	5.66679996040334e-10	7.78720916051608e-09		9948.19	-0.21073	0.34892	0.943154		-2.81818		-1.66833
Tmem130		1.17151	-1.14610988607607	0.598362893217842	0.737521343686475		0.301338	-1.67145	0.679495	NA		-2.81756		NA
Nfe2l3		10.9943	-1.87351179334755	0.0136094256194478	0.0401480195134901		2.98929	-0.942191	0.437186	0.956709		-2.8157		-5.14686
Smoc2		205.69	-1.36347199535387	4.47465396423075e-08	4.58208003571517e-07		157.11	-1.45101	1.31e-05	0.0019868		-2.81448		4.65756
Lrfn2		0.598132	-0.582461807169616	0.779988582149123	0.866809719183834		0.443634	-2.23189	0.524844	NA		-2.81435		6.22545
Map1a		14.1218	-1.88232834973427	0.0003200967263949	0.00152987937573054		12.9271	-0.929409	0.253025	0.922442		-2.81174		5.6041
Ncmap		13.2958	-2.28113935485827	0.0148455413428497	0.0430873586969481		10.2089	-0.529834	0.496878	0.964083		-2.81097		-6.83183
Dio3		3.80705	-3.1329573978509	0.00893275801608289	0.0280926984796		0.662533	0.322711	0.907815	NA		-2.81025		-4.21508
Ppp1r3g		145.85	-0.624264869518556	0.476482843263159	0.633686129375091		82.8257	-2.18134	8.65e-05	0.0084959		-2.8056		-9.54622
Arhgef25		34.3241	-2.72581648040646	6.84686019357133e-05	0.000386707375692703		23.5433	-0.078988	0.856138	0.995166		-2.8048		4.51928
Ccnd1		2438.89	-1.51031873931904	0.0472337033910257	0.111727755950822		396.256	-1.29007	2.35e-08	7.17e-06		-2.80039		3.32573
Edar		1.22326	-1.94452483706141	0.20757799859855	0.35250133640342		0.183134	-0.855325	0.833969	NA		-2.79985		0.962816
Aox3		18287.9	-2.45166488514634	5.14005015067728e-10	7.10588609853786e-09		14560.8	-0.342085	0.0600011	0.67444		-2.79375		-13.6713
A530016L24Rik		50.0842	-2.53446858205139	0.000131889093016138	0.000696226416763408		1.13528	-0.249363	0.896776	NA		-2.78383		3.32424
Cyp7b1		11907.5	-2.93508344175003	0.00515790124962676	0.0175234984043713		5630.53	0.15738	0.61171	0.972276		-2.7777		-10.6869
Iqch		7.57561	-1.37380357797434	0.0346872495587851	0.0866233499910643		3.31353	-1.40116	0.247024	0.921449		-2.77496		-2.72778
Frmd3		0.202902	-1.22625467351605	0.703852665237887	NA		1.13588	-1.54559	0.429172	NA		-2.77185		-1.75026
C1ql4		5.54682	-1.31271859409181	0.203852239320072	0.347936310213549		5.48995	-1.45888	0.139809	0.848549		-2.77159		-3.05603
Pax6		0.41573	-2.08477425738616	0.514899952065017	0.667895931658418		7.0602	-0.68111	0.414023	0.953627		-2.76588		-0.287586
P3h3		88.4639	-2.67557073229599	8.90249500940404e-20	4.46380588324193e-18		35.1855	-0.0858582	0.828298	0.993565		-2.76143		6.0157
Efcab8		0.738535	-1.08862301792063	0.589971058067823	0.73095174855111		0.301335	-1.67144	0.679497	NA		-2.76006		0.326353
Mfap5		0.734598	-1.97731834128102	0.386105656476937	0.552838597739558		0.923102	-0.782669	0.733178	NA		-2.75999		-1.39314
Gria2		0.207865	-1.22625467351605	0.703852665237887	NA		2.68058	-1.52928	0.334353	0.940067		-2.75553		-1.58074
Nccrp1		0.959713	-0.368907194119734	0.868069058895796	0.922552823349482		0.501083	-2.38533	0.480158	NA		-2.75424		-1.32373
Trarg1		6.19044	-2.85694380453966	0.000359677806672223	0.00169107775359265		2.68015	0.104785	0.933122	0.997271		-2.75216		5.43406
Tmem52		1.00946	-2.53443819198898	0.175317416723559	0.311994000944963		1.2431	-0.2154	0.915676	NA		-2.74984		-0.951475
Chil6		0.447246	-1.07243519289742	0.721573324449955	0.82711518737115		0.301343	-1.67147	0.679492	NA		-2.7439		3.40386
Cldn20		1.67681	-1.36281574503762	0.461645419993857	0.621812083604358		0.631917	-1.38065	0.583759	NA		-2.74347		-4.70881
Fabp1		132104	-3.05770748736298	0.000140993917959863	0.000737474727850886		47577.8	0.315797	0.115095	0.813623		-2.74191		-14.907
Rpl6l		12.7026	0.0920065230721135	0.834954092744969	0.902859026058395		0.684235	-2.83063	0.346804	NA		-2.73862		-1.94513
Erbb4		160.708	-2.66579896657411	2.97764583823114e-12	5.59007572564637e-11		82.7092	-0.0681894	0.864887	0.995862		-2.73399		-8.42946
Tubb4a		11.4135	-1.82168487357194	0.00668079601232773	0.0219108739424199		4.38922	-0.912104	0.407796	0.952949		-2.73379		7.21644
Wt1		10.8866	-1.07951763745173	0.226260385793783	0.375262844335499		3.9546	-1.65293	0.139802	0.848549		-2.73245		1.14114
Sdr9c7		1148.38	-2.31218346059303	6.24916999780353e-06	4.41889805989689e-05		561.226	-0.417502	0.0638792	0.683197		-2.72969		-13.2656
Nr1d1		4470.67	-2.67830362015348	6.26359491670801e-15	1.66146269805547e-13		2146.78	-0.044716	0.764027	0.985971		-2.72302		-0.738105
Srl		37.3679	-1.50738996496769	0.000172707985326905	0.0008828584932259		22.5977	-1.21524	0.0330823	0.536365		-2.72263		2.9266
Slc22a13		0.202641	-1.22625467351605	0.703852665237887	NA		1.22343	-1.49422	0.43645	NA		-2.72048		-3.00686
Nwd2		10.5412	-1.98201200430733	0.00139191062367283	0.00564636328319731		10.345	-0.734755	0.427505	0.955659		-2.71677		-3.35359
Npas3		1.82634	-2.66249550234914	0.0543332018944971	0.125333078209184		0.908546	-0.0541258	0.979616	NA		-2.71662		5.12075
Arhgef33		0.788968	-0.387539643552294	0.842025642011409	0.906937983254364		0.47694	-2.32324	0.560951	NA		-2.71078		1.55335
Fam13c		8.07983	-2.75346005662918	0.000205221140251448	0.00102634558259154		5.67108	0.0433593	0.959661	0.997453		-2.7101		4.23943
Tff2		8.6369	-2.50974669101359	0.000488328487029865	0.00223102375036923		1.84147	-0.19837	0.893637	NA		-2.70812		-4.52818
Spock3		0.204206	-1.22625467351605	0.703852665237887	NA		1.27237	-1.48137	0.458945	NA		-2.70762		-1.59511
Ugt1a2		4.66247	-2.59826280134708	0.0185467570349708	0.0518537631138539		10.2123	-0.107812	0.903299	0.995862		-2.70608		-5.61854
Axdnd1		2.02567	-2.28305868180923	0.104093387989619	0.20999092187984		4.11323	-0.421559	0.69038	0.978586		-2.70462		-1.13484
Acaa1b		14123	-3.33930730783872	1.34703560658635e-06	1.0925879577763e-05		9910.98	0.636422	0.000187409	0.0164446		-2.70289		-13.596
B3gnt9		37.3463	-2.11487414999142	4.20315188357474e-06	3.07123866504239e-05		10.8341	-0.587145	0.378894	0.949446		-2.70202		5.65362
Lmod2		2.27182	-0.212502697869002	0.882601807950667	0.931975584354808		1.27178	-2.48925	0.287251	NA		-2.70175		-0.782054
Doc2b		2.48827	-1.26401092632618	0.263670829243012	0.419685034704147		0.721738	-1.43426	0.594297	NA		-2.69828		5.85113
Magi2		6.26192	-0.531705697393389	0.369835910598401	0.536919750212911		0.425616	-2.16501	0.543144	NA		-2.69672		4.50114
Gm20716		1.11653	-2.69149733372008	0.113412722244733	0.224676305710243		1021.96	-0.000998121	0.995228	0.998932		-2.6925		1.10016
Wfdc15b		5.81993	-1.60682408712742	0.0413355095375278	0.100130467219863		2.06301	-1.08485	0.435958	NA		-2.69167		-4.38214
Prrg3		33.5279	-2.58895109297251	2.53314183091637e-08	2.70117357236715e-07		23.8541	-0.101858	0.828706	0.993565		-2.69081		3.97183
Gabrd		5.86613	-1.8273078087062	0.0267115883807833	0.0698285435844067		3.11299	-0.855561	0.548643	0.966434		-2.68287		1.68261
Hgf		451.523	-1.83601076743242	9.9122297732327e-06	6.7552669460101e-05		100.976	-0.843184	0.00518168	0.188366		-2.67919		9.06923
Thbs2		97.8819	-2.53142422808885	0.000215188027475128	0.00107191918388809		47.4989	-0.142157	0.666927	0.976498		-2.67358		7.36379
Pcp2		0.462693	-0.331759560640762	0.894834282122122	0.938610685457626		0.484498	-2.34134	0.431601	NA		-2.6731		0.248118
Tcf23		4.12799	-2.4880297220895	0.0309585576018586	0.078842340197618		1.45899	-0.179548	0.911547	NA		-2.66758		5.13464
Slc2a10		4.04855	-1.95264922252693	0.0580853227604094	0.132120980880652		4.61102	-0.711817	0.477403	0.963872		-2.66447		5.4104
Gm6525		2.90635	-1.80313544868314	0.162551293630907	0.295421877244217		0.506906	-0.861113	0.775755	NA		-2.66425		-2.18958
Pygm		38.868	-2.46512350276006	6.65239398207692e-07	5.723778469248e-06		19.5519	-0.198967	0.73977	0.984318		-2.66409		6.70352
Ucn2		0.106414	-0.7453633329518	0.817272753881441	NA		0.366268	-1.91746	0.633729	NA		-2.66282		1.42288
Tgm4		3.11989	-1.71058867832232	0.128323543833218	0.246787914345597		5.10512	-0.949568	0.298311	0.93507		-2.66016		-4.95239
Rnf43		1157.86	-1.94792532885741	1.40099158674761e-16	4.74763992161609e-15		407.963	-0.7105	0.0195739	0.422524		-2.65843		-10.8375
Itga8		245.068	-2.50397549613394	3.9258388716246e-10	5.53249275344806e-09		120.322	-0.153789	0.624182	0.972276		-2.65776		6.57593
Ccnjl		4.0819	-1.12269377568703	0.172364881004774	0.30835211628133		2.06633	-1.5327	0.377148	NA		-2.65539		6.71803
Nox1		2.41445	-0.915065790325449	0.378379992106861	0.545684606775696		0.31796	-1.73904	0.666813	NA		-2.65411		-0.0671512
Pou4f1		1.74933	-0.176797097222404	0.911243569555396	0.948915422854073		2.00631	-2.47727	0.208596	NA		-2.65407		-3.77683
Gm20537		1.46164	-0.0889096446746055	0.967661568599314	0.980574856130726		0.561876	-2.5601	0.427889	NA		-2.64901		2.37663
Mmp2		101.999	-2.97982073589918	6.62399614734406e-05	0.000375047144696525		78.4229	0.335069	0.330669	0.937937		-2.64475		6.63613
Nfatc4		11.6848	-2.87324182733962	1.61358269117201e-05	0.000104448624626857		18.019	0.228832	0.645677	0.974303		-2.64441		3.53005
Adamts2		188.068	-2.53162991344031	4.9191522257335e-09	5.87170879731556e-08		113.471	-0.112482	0.633325	0.972276		-2.64411		6.73244
Cnmd		160.539	-3.32798845149194	5.600131200824e-16	1.73352517634728e-14		20.2495	0.692725	0.245828	0.919701		-2.63526		-7.04346
Tbx3		1127.92	-2.21875536876531	1.14422932532737e-10	1.7314993432934e-09		336.604	-0.406386	0.135004	0.842631		-2.62514		-4.34584
Zfp708		0.833905	-2.22180978949213	0.326403574209158	0.490771307527307		22.3409	-0.401829	0.790771	0.989547		-2.62364		-2.13515
Atp10b		0.405543	-2.05504979856582	0.495993175517658	0.650973237253215		2.43727	-0.562484	0.668341	NA		-2.61753		-0.781901
Nt5dc2		188.422	-2.27579976151141	4.40107763165596e-09	5.28096299462394e-08		72.0246	-0.327541	0.321536	0.937706		-2.60334		4.11978
Ggt7		8.30715	-1.69289622027074	0.00411624890521875	0.0144511416240065		4.505	-0.909721	0.393446	0.951554		-2.60262		5.71313
Fzd3		4.49269	-1.22797004309492	0.165943678670282	0.300019118382634		10.1398	-1.3705	0.133562	0.840973		-2.59847		3.75135
Gfra3		0.328427	-1.74201202990546	0.588571090675214	NA		0.142351	-0.855325	0.833969	NA		-2.59734		-1.75026
Oaz3		4.14386	-1.13627810085346	0.183536657710098	0.322636425988901		2.04845	-1.45944	0.375794	NA		-2.59572		-2.23604
Sema3d		101.121	-2.16867275865636	1.16374997694253e-07	1.12066110061383e-06		25.5602	-0.420717	0.371225	0.948924		-2.58939		6.88832
Gm15737		0.204206	-1.22625467351605	0.703852665237887	NA		0.624334	-1.36288	0.671397	NA		-2.58913		0.320249
Pdilt		348.357	-2.37702557853941	8.33206104174128e-08	8.16613458104484e-07		180.511	-0.211314	0.276332	0.934822		-2.58834		-11.3248
Capn3		96.2739	-1.98335549076749	5.2636872642112e-09	6.24574761061262e-08		40.9141	-0.601157	0.0882523	0.751581		-2.58451		-3.61779
Dagla		43.9709	-1.09646927544987	0.00135121917834546	0.00549942767369862		15.7599	-1.48305	0.0104079	0.298139		-2.57952		5.85374
Csad		2374.23	-2.84832333274465	0.00139713177195108	0.00566466988399431		2455.23	0.270951	0.412795	0.953563		-2.57737		-3.69399
Ces1f		13605.9	-2.86955813403613	5.19680856431053e-09	6.17096904128782e-08		7947.49	0.293853	0.0967215	0.773164		-2.5757		-13.2861
Kif28		0.106414	-0.7453633329518	0.817272753881441	NA		0.880702	-1.83028	0.423528	NA		-2.57564		1.04968
Kcnk4		0.101451	-0.7453633329518	0.817272753881441	NA		0.342115	-1.82943	0.638723	NA		-2.5748		-1.05658
Cyp2c67		6714.46	-2.24194526835599	3.4787611064287e-13	7.33106507211161e-12		3415.5	-0.331883	0.16231	0.864405		-2.57383		-13.6622
Ccdc68		54.7736	-1.48473753372984	1.49506262252122e-05	9.78058349579836e-05		21.8913	-1.08529	0.0365324	0.557219		-2.57002		6.14418
Slc25a2		4.58023	-1.89070094017277	0.0233955019069596	0.0625875653122293		1.84881	-0.679065	0.66053	NA		-2.56977		-0.445364
Tmem150c		6.90091	-1.60451933638898	0.0166613291769631	0.047554953637674		5.97931	-0.964608	0.329471	0.937706		-2.56913		4.76628
Hsd3b6		0.606278	-1.71132294178848	0.545263958637125	0.693995295715101		0.142351	-0.855325	0.833969	NA		-2.56665		NA
Clec3b		3.58386	-1.93692236738776	0.0354899089055536	0.0882969502168814		2.41382	-0.628665	0.650522	NA		-2.56559		-4.13016
Gm9913		0.212828	-1.22625467351605	0.703852665237887	NA		0.680838	-1.33833	0.623867	NA		-2.56459		4.88852
Ankrd45		0.705601	-1.91866296445554	0.493905366667042	0.648925278449099		0.432019	-0.645662	0.858492	NA		-2.56433		-3.25676
Crhr2		8.08654	-1.92815180314776	0.0533381951800103	0.123645358353556		3.38786	-0.630221	0.609458	0.972276		-2.55837		2.75389
Nxpe2		739.416	-1.92928928996323	7.4753088924003e-10	1.007308894136e-08		418.045	-0.620949	0.0262892	0.490507		-2.55024		-6.06403
Cyp3a44		1032.26	-2.38466992262162	0.167131232910133	0.301657254683624		3.6614	-0.152238	0.883364	0.995862		-2.53691		-5.50278
Pcdhga9		5.0523	-1.9858721209464	0.0579249506764267	0.131774937572102		2.54037	-0.542827	0.696414	0.979626		-2.5287		6.88477
Nkx1-2		1.2584	-2.88060470689663	0.174151256115471	0.310575241561709		2.86536	0.355765	0.78825	0.989124		-2.52484		-3.61983
Ackr4		96.9662	-1.91053889205107	6.28283431599722e-09	7.36219303182239e-08		14.2049	-0.61367	0.284548	0.93507		-2.52421		5.26972
Fgf7		1.02852	-0.857465304899419	0.545303712194273	0.693995295715101		1.21353	-1.66228	0.431204	NA		-2.51975		2.14536
Cxcl13		77.8926	-1.90212480745492	0.00257446991995081	0.00965275348561022		20.6212	-0.616536	0.215662	0.904837		-2.51866		-1.08861
Tmem132d		0.106414	-0.7453633329518	0.817272753881441	NA		0.325493	-1.76567	0.656003	NA		-2.51104		0.543905
Pam		964.448	-2.12481867549082	1.55379129066794e-14	3.94097587959629e-13		297.007	-0.381747	0.0367226	0.557891		-2.50657		6.5388
Cyp2c38		3769.39	-1.72142882957011	0.0545407466425679	0.125630651288576		254.969	-0.782682	0.00448582	0.169866		-2.50411		-12.2933
Ifitm1		154.159	-1.4550546224949	0.000807554723116324	0.00348162743834113		45.7486	-1.04431	0.00188725	0.0947846		-2.49937		6.40625
Cpz		16.8576	-3.24975944990866	0.000203423256535034	0.00101870851229739		9.92378	0.752753	0.292737	0.93507		-2.49701		5.69507
Hsd3b2		1568.69	-2.2966670524924	2.43477098955389e-14	6.03696912043137e-13		1093.52	-0.193236	0.250772	0.921506		-2.4899		-6.42716
Rnf165		6.25027	-0.774765080959581	0.378919081760623	0.546094152184147		8.07709	-1.71283	0.0662995	0.69694		-2.4876		5.03314
Meig1		4.34376	-3.28281131591398	0.0175782171348007	0.0496229408879523		5.87393	0.799638	0.356037	0.944915		-2.48317		-6.20324
Lrrc3b		1.04497	-1.62436547663572	0.459031348521677	0.619613900391025		0.15898	-0.855325	0.833969	NA		-2.47969		3.73569
Unc93a		6.41467	-2.4212409559509	0.0207229621733439	0.0569134237573206		44.6299	-0.0581481	0.875382	0.995862		-2.47939		-6.33533
Myo18b		5.61762	-0.318553818858716	0.700622657821682	0.812474400917698		6.29952	-2.15676	0.0266485	0.493828		-2.47531		3.4603
4930579F01Rik		13.7482	-3.125811757968	0.000131053883211908	0.000692960946107262		9.38999	0.651731	0.48146	0.964083		-2.47408		-5.41692
Inava		3.57148	0.0815502831943873	0.935698176786475	0.961918654007306		2.97327	-2.55277	0.0618756	0.676034		-2.47122		-1.63149
Pcdhb15		4.37956	-0.805002935334464	0.359009138581783	0.526627950441638		1.32504	-1.66372	0.423585	NA		-2.46872		5.82323
Aif1l		9.2795	-0.510854678378362	0.351481607481359	0.51837226856698		5.98187	-1.9546	0.0286569	0.509353		-2.46546		-5.57533
Vwa3a		0.73529	-1.97923282427949	0.385664271253453	0.552602348714412		4.37736	-0.485541	0.620537	0.972276		-2.46477		-0.988612
Card14		14.1175	-1.62451419144976	0.00112482749818084	0.00467072062134021		2.47332	-0.839643	0.567334	NA		-2.46416		-3.19301
Trpc1		13.1012	-0.933715086627939	0.0819041749521399	0.173494540903122		7.5978	-1.52607	0.0576729	0.665017		-2.45979		6.79322
Slc38a11		2.79343	0.298461397798389	0.788470274557372	0.872773843705547		2.23651	-2.75794	0.0796368	NA		-2.45947		0.462493
P2rx6		3.58924	-2.59830823826497	0.0198882392121157	0.0549037601307889		1.02697	0.14187	0.943175	NA		-2.45644		2.88578
Kirrel3		11.2198	-0.630078053156502	0.347019053366753	0.513656279715085		2.77009	-1.82631	0.195129	0.893306		-2.45639		-2.58078
Adamts15		18.3001	-2.11733962003564	0.000161710555964452	0.000832494477840816		19.4673	-0.338743	0.493937	0.964083		-2.45608		5.2189
Matn2		59.0926	-2.37565703967306	0.000803425391287285	0.0034713098686224		30.7617	-0.0778017	0.845685	0.993565		-2.45346		4.46172
Car11		10.1882	-1.50920614894956	0.0136400323969605	0.0402086837798347		6.36083	-0.943304	0.34766	0.943154		-2.45251		-1.32148
Cd209d		2.61591	-3.15125725065353	0.0238855282219896	0.0636642266140182		2.10968	0.701183	0.613892	NA		-2.45007		NA
Csn3		1.67543	-2.05690486311171	0.427126393904808	0.590023894162485		1.08602	-0.39259	0.836964	NA		-2.4495		-0.748783
Pcdhga6		7.42795	-0.0335665689442287	0.965792919846016	0.979448247079446		4.55191	-2.41052	0.0431298	0.595896		-2.44408		9.69356
Kif17		2.83731	0.160660130131339	0.879166316239618	0.929770102234745		2.39816	-2.5969	0.133255	NA		-2.43624		-0.0570951
Mustn1		57.5999	-1.3041202852511	8.54539644693079e-05	0.000472953689164907		34.8066	-1.12757	0.00328644	0.137564		-2.43169		6.31146
Ccdc89		12.3022	-0.515988919529973	0.260655484554638	0.416294006535341		1.53246	-1.91229	0.331937	NA		-2.42828		3.99005
Tmprss9		2.91537	-0.497005896370632	0.668386920389643	0.790582640013791		1.55833	-1.92962	0.275515	NA		-2.42663		-3.10242
Sycp2l		0.550661	-0.249897397473647	0.931844075526359	0.959935778043844		0.742845	-2.17115	0.415607	NA		-2.42105		-3.71998
Sec14l3		0.096227	-0.7453633329518	0.817272753881441	NA		0.301338	-1.67145	0.679495	NA		-2.41681		1.3049
Klk1		2.14229	-2.9590911386667	0.0549468590290739	0.126384096947086		5.60858	0.543291	0.552821	0.967461		-2.4158		-3.77784
Rbm8a2		2.06937	-0.675226004047966	0.549515661050715	0.697026407494543		0.31796	-1.73904	0.666813	NA		-2.41427		-2.74536
Lmod3		12.7731	-1.55568811219155	0.135906332495345	0.258204274648182		1.45331	-0.853887	0.6004	NA		-2.40958		-2.50698
Zim1		0.606106	-1.66194428022542	0.561386388346222	0.706647932761299		3.43257	-0.746206	0.561542	0.970199		-2.40815		3.92672
Vmn2r29		7.8898	-0.827904051261537	0.160595564348964	0.292832427241414		13.7717	-1.57769	0.0382498	0.56808		-2.4056		-0.713853
Adh6a		0.318334	-1.67019400685963	0.60437846768431	NA		0.595186	-0.730188	0.799369	NA		-2.40038		-3.01644
Cfap100		4.58141	0.346998131277713	0.687959171726161	0.804132060365474		5.00675	-2.74502	0.0124987	0.329693		-2.39803		-5.82818
Pde1a		85.8925	-2.25494444626698	1.47088082926148e-05	9.63420919903253e-05		40.4322	-0.134197	0.761701	0.984591		-2.38914		7.36327
Pamr1		118.804	-2.00297708718902	5.232826014733e-13	1.07169080801094e-11		57.2372	-0.381966	0.251794	0.921506		-2.38494		5.26401
Scgb1c1		0.8794	-0.62070108740339	0.783133010914939	0.869211887418254		0.839192	-1.76393	0.444325	NA		-2.38464		-4.0238
Spink5		21.748	-1.88915655755736	0.00203931959109717	0.00788658531421646		11.328	-0.493694	0.431941	0.956509		-2.38285		-5.91424
Ptprr		1.19613	0.28036176636306	0.827786786528372	0.898522641693034		1.34314	-2.66295	0.23728	NA		-2.38258		-0.30647
Sult2a8		29053.5	-2.56933244665036	5.11634456082472e-14	1.20170236784716e-12		15139.1	0.188602	0.171272	0.872259		-2.38073		-12.575
Fbxo21		5216.78	-2.31198104013865	5.49315056606998e-31	8.69930131725636e-29		3038.73	-0.0629572	0.706743	0.980358		-2.37494		-2.04023
St8sia2		4.17826	-3.240861840361	0.00392508385125498	0.0138713469290374		2.00889	0.866319	0.603958	NA		-2.37454		-2.3406
Prrt2		0.428981	-1.0412448896485	0.731203208943918	0.834148443553096		2.94936	-1.33312	0.319774	0.93688		-2.37436		1.17092
Hsd17b6		10307.9	-2.39179009503915	3.39133895073596e-09	4.15030348255713e-08		1546.9	0.0207298	0.970628	0.997584		-2.37106		-15.2854
Obsl1		28.4918	-2.45565910902208	9.65723077515971e-08	9.40154633284721e-07		19.5928	0.0858614	0.888167	0.995862		-2.3698		4.83896
Mn1		417.046	-2.07754661508417	1.3154682768798e-18	5.74888390401431e-17		297.592	-0.288155	0.242114	0.919392		-2.3657		-2.91467
Msi1		4.80711	-2.67942686813207	0.00599901825427264	0.0199572165093783		2.31606	0.316186	0.820777	NA		-2.36324		1.73631
Bmp7		71.2072	-1.97586169635175	3.89109541707002e-05	0.000232491861023665		53.5678	-0.382057	0.264973	0.928104		-2.35792		-5.22723
Tdrd9		1.27703	-0.39986832879701	0.796239960959246	0.878456212963384		0.68705	-1.95351	0.536073	NA		-2.35338		NA
Tbc1d30		388.975	-1.7811353967301	6.58140324649849e-11	1.02902780965536e-09		462.547	-0.567234	0.0612219	0.676034		-2.34837		-3.20749
Fbxw20		0.101451	-0.7453633329518	0.817272753881441	NA		0.284701	-1.60136	0.69272	NA		-2.34672		-2.50457
Pitpnm3		6.59287	-1.23195875857132	0.0671453174260767	0.148238695959986		6.32097	-1.1143	0.247039	0.921449		-2.34626		-5.44914
D130043K22Rik		301.008	-2.17117069300552	2.62649528407063e-07	2.39377732585241e-06		74.8761	-0.17353	0.691636	0.97891		-2.3447		-9.85004
Lgi2		12.9836	-2.1494696838326	0.0569721715571792	0.130088491656971		7.47929	-0.193237	0.800443	0.991756		-2.34271		1.81473
Cela1		976.289	-2.24704523137906	5.54476190789401e-07	4.8226463685027e-06		278.386	-0.0944949	0.746429	0.984318		-2.34154		-1.47506
Sdr16c5		1.49903	-1.50453003054142	0.494127274717057	0.649163512041013		27.8192	-0.836371	0.215537	0.904837		-2.3409		-5.48063
Msc		4.84799	-3.0674628388222	0.00163575186335183	0.00652953607544611		4.95369	0.726837	0.435382	0.956709		-2.34063		4.45632
Caps2		0.304353	-1.69129043196105	0.599735134503074	NA		3.62322	-0.64779	0.611779	0.972276		-2.33908		-5.152
Trpv1		1.88599	-0.389303369850118	0.755622367733173	0.851097746807203		2.10119	-1.9342	0.237446	NA		-2.32351		-5.65879
Arrdc3		7738.19	-1.55149371234284	1.59781396801732e-06	1.26896893835338e-05		4277.09	-0.771401	0.0202608	0.430238		-2.32289		-3.06465
Gm9923		6.04579	-0.390558978513326	0.569503176358292	0.713775529372424		4.67549	-1.92956	0.211797	0.904837		-2.32012		5.22617
Klk1b4		61.5862	-1.93881814319315	0.00323550047955097	0.0117564357497542		33.9193	-0.381283	0.316199	0.93507		-2.3201		-8.4314
Acot1		245.199	-2.17604429033896	2.3152967798462e-05	0.000145914783268873		217.448	-0.143673	0.711633	0.981919		-2.31972		-5.1779
Ccdc157		413.71	-1.49498898037737	0.000264657250209071	0.00129490593084565		339.486	-0.821079	0.000247583	0.0207698		-2.31607		-0.40058
Syce3		1.37895	-1.45772899904561	0.367963257208618	0.535403594465288		0.183134	-0.855325	0.833969	NA		-2.31305		-0.0671512
Gpr63		4.49361	-1.40157359499263	0.10074463801493	0.204935836836932		1.42987	-0.904218	0.672485	NA		-2.30579		4.40549
Tmem74b		0.705324	-2.85718655001146	0.196945621842889	0.339382161320514		0.832593	0.554828	0.831072	NA		-2.30236		-1.02725
Vwc2		0.198346	-0.0240233193684637	0.994058244677496	NA		0.460366	-2.27338	0.512222	NA		-2.2974		NA
Tet1		8.27371	-1.46758903960098	0.079959245623507	0.170181478213971		13.3861	-0.825227	0.406705	0.952949		-2.29282		-0.679408
Mrc2		36.2568	-1.92638293137694	NA	NA		35.0183	-0.364536	0.397157	0.95175		-2.29092		6.61371
Nat8		382.451	-2.40325247588713	0.0545679067717175	0.125675114300018		94.7918	0.114326	0.821287	0.993315		-2.28893		-11.689
Avpr1a		1131.1	-1.25191879147138	0.000435733466562209	0.00201257776426871		264.943	-1.02756	8.11e-05	0.00809626		-2.27948		-11.9337
Nrxn2		33.3403	-1.95114802831819	7.93581759168553e-06	5.49019906483607e-05		15.7408	-0.325656	0.592731	0.972276		-2.2768		6.48756
Tmem117		4.71916	-1.05306481546211	0.388419237019209	0.554661699502031		1.11379	-1.22283	0.556454	NA		-2.2759		-2.08668
Npr2		1835.54	-1.74047505778816	2.68334517099275e-15	7.62346465542256e-14		633.335	-0.53286	0.00621611	0.213275		-2.27334		-0.609478
Msx1		3.06347	-1.88307081322554	0.267524017981923	0.424340209006432		4.13815	-0.382994	0.715769	0.982069		-2.26607		2.85015
Gm21028		2.27594	-1.40987529655113	0.232035141124309	0.382146013414674		0.15898	-0.855325	0.833969	NA		-2.2652		-0.0671512
Mylk3		24.8892	-1.07831490742399	0.12475617708811	0.2417292613597		3.16487	-1.18534	0.385569	0.950925		-2.26366		5.90771
Bdh1		9957.81	-2.27557162080859	2.4507878714401e-12	4.67227079900886e-11		3376.04	0.0163952	0.913885	0.995862		-2.25918		-11.649
Pdzd3		1.5944	-2.35430040050284	0.163293521048443	0.296400348294354		0.355387	0.106376	0.978102	NA		-2.24792		1.67065
Fbln5		186.658	-2.99244515333281	1.02526961725755e-13	2.3294300465958e-12		125.477	0.745445	0.0107323	0.303661		-2.247		5.73826
Grm4		0.518824	-1.38885307567681	0.565997562749184	0.710769788167033		0.15898	-0.855325	0.833969	NA		-2.24418		NA
Abca8a		5024.44	-2.24384004823764	2.34228687516267e-11	3.92713611826278e-10		2162.88	0.00388106	0.987824	0.99797		-2.23996		-3.03361
Tas1r1		1.84489	-0.317687048029656	0.806813330769567	0.885660017721345		0.366268	-1.91746	0.633729	NA		-2.23514		-1.29064
Cd300lg		597.946	-2.07275413813612	1.10846906948233e-06	9.13444758700146e-06		258.851	-0.161355	0.374405	0.949213		-2.23411		1.40214
Clic3		10.0303	-3.18945399330427	8.13601170762886e-05	0.000452173409532744		2.65434	0.967845	0.447498	0.95719		-2.22161		-4.59731
Fras1		90.9919	-1.38161610926242	0.000158524685079718	0.000817408877450063		129.823	-0.837543	0.0151555	0.367725		-2.21916		-5.91548
Klhl23		46.2744	-1.95835362883441	0.000367104532234856	0.00172043275508248		17.2631	-0.259088	0.667119	0.976498		-2.21744		6.4998
Kirrel		65.9011	-2.10708213292265	1.51119062292248e-05	9.86994447270111e-05		41.1213	-0.107101	0.781799	0.988921		-2.21418		7.0564
Minar1		0.192454	-1.22625467351605	0.703852665237887	NA		1.46251	-0.986973	0.569176	NA		-2.21323		-2.52091
Ppp1r14c		0.611265	-0.583620951619612	0.837258620005352	0.903701439164965		1.28045	-1.62918	0.417411	NA		-2.21281		2.14057
Adgrf1		629.338	-2.47933264291317	2.8716744373076e-17	1.03451424830484e-15		210.184	0.266883	0.327047	0.937706		-2.21245		-7.43505
Thsd4		36.5022	-1.28772719397802	0.00521096180892792	0.0176812333758596		25.9846	-0.924427	0.144385	0.850504		-2.21215		5.11744
Mill2		15.3117	-1.21195892321269	0.0532200193622647	0.123405945157933		27.0171	-0.999564	0.0304384	0.525663		-2.21152		5.75553
Ces3a		46815.5	-2.31091136776199	5.5467821585581e-06	3.95898173253622e-05		39356.7	0.100229	0.517184	0.964083		-2.21068		-14.354
Khdc1c		0.187689	-0.0240233193684635	0.994058244677496	NA		0.427052	-2.17909	0.586373	NA		-2.20311		NA
D630003M21Rik		19.8305	-1.71092186057993	0.000502910965569582	0.00229001781165912		11.5838	-0.491587	0.420768	0.954379		-2.20251		-1.86999
Pde8b		41.6503	-0.406545640485526	0.351344492916004	0.518236367040897		8.80371	-1.79517	0.0181782	0.4044		-2.20171		5.43304
Igf2		14.7616	-3.23170652904612	2.67009152547385e-08	2.83022623922825e-07		12.7299	1.03002	0.115761	0.813738		-2.20168		3.38921
Cltrn		2.81259	-1.88596350061179	0.130003625886476	0.249301798417791		0.976205	-0.314393	0.899799	NA		-2.20036		-2.33226
Ptgds		215.831	-3.1290837536664	0.000266863549896126	0.00130136660993553		15.5351	0.929208	0.285529	0.93507		-2.19988		-9.81401
Capsl		10.5484	-0.310858418504716	0.623357334034751	0.756609543017593		3.14891	-1.88511	0.198008	0.89373		-2.19597		-3.56019
Igsf1		5.56084	-1.70702030887726	0.0402452526375958	0.0979046107891018		10.7784	-0.487656	0.467122	0.963872		-2.19468		-1.61161
Gm10250		40.2838	-0.454596040899387	0.126645443585024	0.244442363960717		0.31796	-1.73904	0.666813	NA		-2.19364		-3.04827
Fhl1		156.053	-2.77660321586811	1.54242879311544e-08	1.69444701551383e-07		103.393	0.587426	0.01166	0.316662		-2.18918		5.93356
Cdc34b		5.11091	-0.448201327238519	0.682519715472638	0.800770398957298		0.31796	-1.73904	0.666813	NA		-2.18725		1.47245
Cnnm1		12.1379	-1.57715915140038	0.0186793680899947	0.0521515958456041		4.7774	-0.603767	0.571133	0.970401		-2.18093		-5.67873
Grm8		39.417	-1.16566336558223	0.173087572380109	0.30916088444666		14.7224	-1.0112	0.100392	0.787248		-2.17686		-6.17662
Mpp3		1.93713	-2.7563682512473	0.0516359034856377	0.120343330358848		11.9291	0.581001	0.443787	0.95719		-2.17537		-1.92955
Scd3		1.85032	-2.68075387329937	0.0947839351493961	0.195168517342249		5.16851	0.505627	0.603312	0.972276		-2.17513		0.825363
Zfp982		48.6832	-1.4888405163889	0.000146115379652799	0.00076003756017773		115.21	-0.678269	0.0432375	0.595896		-2.16711		-0.275403
Eya4		5.20174	-1.69667214750988	0.0203374239321303	0.0559988114640083		7.25508	-0.469916	0.539083	0.965707		-2.16659		5.06235
Ren1		0.604745	-2.63029033007272	0.339505195674501	0.505528356433964		32.8468	0.464328	0.318745	0.936683		-2.16596		-8.34254
Fstl4		0.096227	-0.7453633329518	0.817272753881441	NA		0.648447	-1.42005	0.609104	NA		-2.16541		-3.25676
Slc16a10		4276.63	-1.23654970474802	1.02482463301071e-13	2.3294300465958e-12		1947.52	-0.926449	1.68e-08	5.45e-06		-2.163		-7.04134
Lifr		18420.9	-1.85294539527535	4.1158346127671e-11	6.70394853678308e-10		8203.88	-0.3085	0.0326901	0.536365		-2.16145		-1.26885
Prom2		2.43581	-2.35903426476045	0.266925028745697	0.423642174517505		0.661685	0.198735	0.937081	NA		-2.1603		-4.04339
Syt1		843.406	-1.5097194341141	4.74923938811974e-08	4.82618068697428e-07		450.83	-0.650387	0.00268536	0.122024		-2.16011		-7.66287
Hey2		8.5348	-2.82853559807473	9.17106010421989e-05	0.000503228495255565		3.68404	0.66996	0.635239	0.972276		-2.15858		4.70008
Hyal3		13.7163	-1.64015971846322	0.00393063446521369	0.0138878944711935		9.64921	-0.508454	0.443876	0.95719		-2.14861		0.306455
Tmc3		15.1935	-1.01882084052075	0.181700513446454	0.320324006676517		8.70437	-1.12864	0.230941	0.912554		-2.14746		2.35632
Gpx6		17.3929	-2.44703658726412	0.000471074422885182	0.00215959741875852		11.8618	0.299582	0.666349	0.976498		-2.14746		-6.52608
Ssc5d		11.7072	-2.31165601693599	0.00942204111767321	0.0294174404991573		7.30318	0.16602	0.8482	0.993565		-2.14564		5.99692
Ankrd34a		0.771357	-1.2990611783684	0.518077533220528	0.67073503041351		0.987122	-0.845457	0.676341	NA		-2.14452		5.18162
Serpina3a		10.0478	-2.13957561750265	0.0845248764337046	0.177891499810145		1.23221	0.000740882	0.999677	NA		-2.13883		-1.75026
Igsf23		226.802	-1.79293267126495	0.190820637515832	0.332155413762731		15.8496	-0.344797	0.611558	0.972276		-2.13773		1.41573
Tmem92		0.306308	-1.69667498268838	0.598552402147997	NA		0.6228	-0.440322	0.876366	NA		-2.137		-1.75026
Ihh		86.6057	-1.83144629788114	0.0107190613709437	0.0328513865928806		87.3968	-0.304239	0.274564	0.933358		-2.13569		-6.20376
Col25a1		16.2212	-1.47617818412791	0.0426846533056926	0.102898155694063		20.1376	-0.65583	0.223298	0.906255		-2.13201		2.18358
Itih5		1145.74	-1.20322274791817	0.000101468191838188	0.00055147255468971		879.561	-0.928627	0.00147176	0.0827943		-2.13185		-7.04379
Mab21l2		9.81758	-1.68286560958512	0.0161423670532552	0.0462967833991066		13.2676	-0.444275	0.442236	0.95719		-2.12714		-2.23505
Cubn		0.881622	-3.15811477614775	0.217080821522684	0.363886788959897		0.543495	1.03999	0.725308	NA		-2.11812		3.30018
Slc24a3		19.4065	-0.947661692560881	0.0846582495314994	0.178078472022138		4.50928	-1.16987	0.252858	0.922327		-2.11754		6.22943
Elovl2		15859.1	-1.97665084153884	4.61416253612791e-25	4.16969094719582e-23		7649.59	-0.139684	0.466955	0.963872		-2.11634		-10.3185
Inmt		32837.8	-1.68161516470484	0.000938124693584698	0.00398018686310007		5338.76	-0.434145	0.180955	0.881146		-2.11576		-3.30558
Ephb3		13.5332	-2.00817177631707	0.000609079844177497	0.00271371367900253		7.03368	-0.106112	0.891128	0.995862		-2.11428		5.76512
Svopl		0.192454	-1.22625467351605	0.703852665237887	NA		0.916493	-0.885881	0.694683	NA		-2.11214		0.115286
Mmp15		1924.17	-1.49117580097505	8.80292112238032e-07	7.36801273430002e-06		2695.6	-0.61947	0.0145211	0.359333		-2.11065		-2.02211
Tnfrsf19		265.486	-1.5187322202609	7.6601946719269e-05	0.000428408439781367		154.468	-0.590339	0.0426346	0.592729		-2.10907		-8.64141
Zfp92		0.106414	-0.7453633329518	0.817272753881441	NA		2.59147	-1.36306	0.324029	0.937706		-2.10843		-2.27204
C6		7631.48	-1.18033833875893	0.16541871766898	0.299306831347888		8930.09	-0.92717	1.37e-07	3.38e-05		-2.10751		-2.31109
Dsg1a		0.520262	-0.224981623961356	0.939085260332419	0.963473539134912		1.50084	-1.88225	0.334103	NA		-2.10723		-3.25301
Aoc3		2.15602	-2.92050342294658	0.0232164912177236	0.062261713829806		6.37211	0.814906	0.347176	0.943154		-2.1056		0.610879
C1ql3		1.82819	-0.0134515946381756	0.991200475425641	0.994786460903774		1.76632	-2.0889	0.2413	NA		-2.10235		-2.32258
Pdzd4		8.41458	-2.49617447338994	0.00216157185919929	0.0083091424868764		4.98612	0.394595	0.685447	0.977955		-2.10158		5.25762
Cyp4a12b		1102.21	-2.3849045305326	0.166590602177149	0.300882642482329		3052.51	0.284609	0.312023	0.93507		-2.1003		-14.4326
Npy1r		2.66602	-1.67111187676577	0.155186412585762	0.285738076356541		1.15703	-0.428954	0.83647	NA		-2.10007		-1.05251
Scn7a		8.50882	-4.34959275799654	2.76468674427188e-05	0.00017080403427821		4.32755	2.254	0.0700253	0.703751		-2.09559		-4.90997
Mmp23		28.8256	-2.10889241760148	0.000919084231612107	0.00391289653570286		20.2983	0.0145204	0.979206	0.997952		-2.09437		4.01143
Slc13a4		12.1423	-1.28410561021189	0.0503886009047095	0.118021038434738		4.1668	-0.809125	0.433979	0.956661		-2.09323		-2.53643
Reck		147.822	-1.10626364258096	0.00167328405141497	0.00665775582148817		43.0489	-0.98192	0.0101379	0.294828		-2.08818		5.96814
Wdr54		21.7821	-1.00766004325046	0.0311791320937184	0.0793114214120589		8.28975	-1.07811	0.207738	0.903303		-2.08577		0.250809
2200002J24Rik		0.212828	-1.22625467351605	0.703852665237887	NA		0.15898	-0.855325	0.833969	NA		-2.08158		-1.75026
Dync1i1		0.226324	-1.22625467351605	0.703852665237887	NA		0.183134	-0.855325	0.833969	NA		-2.08158		-1.75026
Tac1		0.212828	-1.22625467351605	0.703852665237887	NA		0.142351	-0.855325	0.833969	NA		-2.08158		-0.0671512
Vwa5b2		0.227331	-1.22625467351605	0.703852665237887	NA		0.142351	-0.855325	0.833969	NA		-2.08158		0.177059
Tmem145		0.202902	-1.22625467351605	0.703852665237887	NA		0.142351	-0.855325	0.833969	NA		-2.08158		0.450188
Tfap2e		0.212828	-1.22625467351605	0.703852665237887	NA		0.183134	-0.855325	0.833969	NA		-2.08158		1.71875
Slc5a5		0.212828	-1.22625467351605	0.703852665237887	NA		0.142351	-0.855325	0.833969	NA		-2.08158		1.77763
Tspan11		0.204206	-1.22625467351605	0.703852665237887	NA		0.15898	-0.855325	0.833969	NA		-2.08158		3.66348
Chad		0.209389	-1.22625467351605	0.703852665237887	NA		0.142351	-0.855325	0.833969	NA		-2.08158		NA
Rag1		0.197678	-1.22625467351605	0.703852665237887	NA		0.183134	-0.855325	0.833969	NA		-2.08158		NA
Adh4		4722.06	-1.7590884757472	3.29647038732884e-13	6.98371441659931e-12		2140.89	-0.321513	0.0404119	0.579459		-2.0806		-13.1219
Slc47a2		1.71134	-3.31106001506114	0.0215853814025206	0.0587373554837218		1.83636	1.23299	0.54487	NA		-2.07807		3.10583
Irs1		973.03	-1.60998995168047	3.33829813092741e-08	3.47404545245178e-07		418.667	-0.467602	0.0471646	0.613553		-2.07759		-0.184446
Ky		0.378958	0.273897062120716	0.930201435332808	0.958918017410948		1.10959	-2.35101	0.264736	NA		-2.07711		NA
Trib3		683.486	-1.85541017961045	1.56242717822391e-06	1.24519296042309e-05		249.022	-0.219914	0.346695	0.943154		-2.07532		-7.32129
Clip4		20.2477	-0.994893484809741	0.0112017823386647	0.0339985784643154		13.04	-1.07243	0.0767971	0.72648		-2.06733		3.26589
Gem		57.8791	-0.101176397877544	0.745538615598772	0.84435956641665		21.7863	-1.95793	0.000175338	0.0155643		-2.0591		7.96895
Gabrb3		26.998	-1.55840977821003	0.00016854360585042	0.000863226056861183		34.178	-0.496279	0.215893	0.904837		-2.05469		-4.64007
Gfap		13.5565	-1.24243389480013	0.149448315916655	0.277279412259238		3.24091	-0.809545	0.47588	0.963872		-2.05198		5.65077
Col8a2		13.7136	-1.73716243152238	0.0602908154297441	0.136092519446621		3.2501	-0.314619	0.799271	0.991411		-2.05178		-0.235654
Ror2		1.10863	-2.65356566190066	0.230502405280792	0.380444326949362		1.18104	0.601884	0.767172	NA		-2.05168		-1.276
Gm9242		0.0950421	0.456868021195788	0.887377110339041	NA		0.549402	-2.50838	0.515576	NA		-2.05151		NA
Scn2a		1.69788	-1.28262245989137	0.342336373543131	0.508749446699096		4.3771	-0.768573	0.539958	0.965765		-2.0512		1.42343
Gabrg3		0.101451	-0.7453633329518	0.817272753881441	NA		3.56431	-1.30324	0.24978	0.921506		-2.0486		-1.67651
Gm13199		5.12726	-0.959846572225996	0.263563552256821	0.419639559859432		3.49315	-1.08443	0.338817	0.943154		-2.04427		-0.669234
Myh11		55.048	-3.66291023456028	3.30279776082289e-06	2.46400420636017e-05		68.0521	1.61872	7.66e-08	2.05e-05		-2.04419		2.93629
Tmprss5		1.43686	-2.16183987064136	0.246126950442142	0.398179485417423		0.740901	0.122275	0.960303	NA		-2.03956		-2.24765
Slc39a5		44.9196	-1.63078798224644	0.0370715054492284	0.0914354247741571		7.58337	-0.406973	0.672631	0.977955		-2.03776		-4.9901
Fads2		12592	-1.76888024881411	1.59765593685601e-10	2.37495415520556e-09		5690.34	-0.267536	0.0918063	0.761197		-2.03642		-1.61513
Alad		7533.33	-1.64315653238678	1.40719656964969e-10	2.10356160107913e-09		1928.44	-0.392745	0.129928	0.834206		-2.0359		-2.76699
Cib2		150.644	-1.55317806077444	3.06233326509764e-05	0.000187025660844738		62.9425	-0.481294	0.1515	0.854466		-2.03447		-2.06879
Aldh3a2		10643.4	-1.75968730212211	2.17363606706897e-08	2.33965739520648e-07		4753.5	-0.271833	0.116898	0.817592		-2.03152		-3.02457
Abcb4		7782.68	-1.44819070445225	7.08682926924797e-27	7.81750580424974e-25		6800.87	-0.578399	0.00356708	0.146011		-2.02659		-9.36596
Gjc2		14.5517	-2.20851510197615	0.000301791439978391	0.00145046697189133		5.71946	0.182763	0.826933	0.993565		-2.02575		6.57426
1110002E22Rik		0.432189	-2.13204726662311	0.505056467474471	0.65889260761223		0.330458	0.106337	0.978674	NA		-2.02571		4.33248
Gm1141		0.590638	0.318866570209596	0.892961361647127	0.937629946796152		0.484507	-2.34136	0.431596	NA		-2.02249		3.09266
Wdr93		27.7087	-1.46236788789082	0.000371447297734057	0.00173671427280218		23.4244	-0.552783	0.251297	0.921506		-2.01515		-4.79811
Lhpp		2090.71	-1.93408734999241	5.26596400632785e-08	5.3040991360966e-07		800.716	-0.0792905	0.667883	0.976498		-2.01338		-4.80163
Slc4a5		6.23326	0.222258416816171	0.772686706413905	0.862164204331386		2.39626	-2.23545	0.167769	NA		-2.01319		-3.36245
Scd1		115032	-1.74545474496051	0.033016922245491	0.0832317842894607		42610.1	-0.265887	0.246613	0.921445		-2.01134		-8.03101
Trmt9b		110.887	-2.05532295565784	1.40891600425884e-09	1.8232695378738e-08		93.8781	0.049205	0.865951	0.995862		-2.00612		-1.8277
Ptchd1		0.192454	-1.22625467351605	0.703852665237887	NA		0.46535	-0.778722	0.825797	NA		-2.00498		NA
Nxph1		1.37187	-2.11012472036407	0.199575905086884	0.342917241579623		0.371993	0.105935	0.977836	NA		-2.00419		-3.76369
Gm10518		0.424002	-2.10897348156376	0.481509199093615	0.638132497378091		0.39614	0.105255	0.977484	NA		-2.00372		-0.0671512
Tmem253		1.42931	-0.754249649154898	0.630008951197214	0.761850243774056		1.50654	-1.24532	0.54624	NA		-1.99957		3.59225
Sel1l3		609.937	-1.86430274290988	3.03219579164693e-11	5.02070100283567e-10		431.728	-0.134949	0.482228	0.964083		-1.99925		-3.7096
Kcnip4		0.498743	0.850960396075431	0.724573177528162	0.829187091261569		0.676098	-2.84991	0.34696	NA		-1.99895		-0.693689
Gm20878		0.510514	-2.38290476159104	0.454454441593318	0.615547361612763		11.8581	0.384306	0.554151	0.967676		-1.9986		0.269619
Pnldc1		34.7774	-2.10549494253027	0.000452195872447239	0.00208080350396824		13.0866	0.107099	0.857828	0.995321		-1.9984		-3.80458
Pcdh7		47.9134	-2.10998141650312	0.000343803973503764	0.00162889352967793		23.2817	0.114486	0.833027	0.993565		-1.9955		6.55724
Six4		0.691854	-0.872340519598806	0.706860318002313	0.816806154200766		3.5726	-1.12153	0.319613	0.93688		-1.99387		-0.972604
Rnf150		63.1026	-1.50462238840718	1.43530639063962e-05	9.42822411428369e-05		27.1169	-0.486198	0.26572	0.92901		-1.99082		6.94991
Tnfaip8l1		730.341	-1.71900438912379	1.14028831069025e-08	1.27812974978911e-07		253.5	-0.271641	0.196819	0.89373		-1.99065		-4.13717
Adam7		0.0962433	0.456868021195788	0.887377110339041	NA		0.525254	-2.44445	0.462775	NA		-1.98758		-2.50457
Vnn1		626.08	-2.22497136957916	0.0140864866291944	0.0412874112145144		835.087	0.237655	0.496524	0.964083		-1.98732		-10.0834
Tsc22d1		2147.47	-1.3845520768771	0.0793226915283707	0.16910121964498		1077.41	-0.601658	0.000197504	0.0170485		-1.98621		0.969962
Prkd3		11373.5	-1.80933875681659	4.30504051616436e-28	5.33791651597279e-26		4956.43	-0.173709	0.294553	0.93507		-1.98305		-2.08826
Agmat		5663.17	-2.10918866024569	2.89781059887421e-27	3.33456694453186e-25		1925.36	0.127837	0.484402	0.964083		-1.98135		-14.7388
Hey1		16.5578	-1.69176523909248	0.000961373396588732	0.0040701872626884		8.30139	-0.289141	0.708043	0.980358		-1.98091		3.9748
Proca1		48.6029	-1.60486817318536	0.000278953495781494	0.00135495328424689		37.9428	-0.374018	0.361681	0.946112		-1.97889		-2.79832
Slc26a4		21.7078	-2.33811692991222	5.41389349855166e-06	3.87450677894111e-05		2.81801	0.359734	0.806399	0.991854		-1.97838		-5.67401
Nkd2		12.0004	-1.97675811933813	0.000576473346228647	0.00258644913686598		5.40102	0.00166835	0.998647	0.999273		-1.97509		1.87053
Plagl1		56.6657	-1.0530851668205	0.000547310779204697	0.0024729479981297		30.7644	-0.920716	0.0680142	0.703015		-1.9738		5.23917
Acsl6		12.8965	-1.79066895679183	0.0713928228265383	0.155343245967961		5.18	-0.18126	0.851848	0.994174		-1.97193		-5.89784
Ccdc78		1.29732	-1.46724623548942	0.348407605367165	0.515292327738147		3.04633	-0.504527	0.703706	0.979626		-1.97177		0.531442
Susd2		62.5493	-1.9454884476788	0.000181206310507355	0.000919249900591545		43.0309	-0.0253658	0.944799	0.997271		-1.97085		7.36339
Shc2		4.31178	-1.27352624232215	0.176487147047955	0.313482722602114		9.43805	-0.692658	0.362127	0.946587		-1.96618		-4.24805
Hsd3b7		15154.7	-1.7949908326205	4.15303277307514e-19	1.91434464568694e-17		7743.63	-0.170937	0.175535	0.876694		-1.96593		-5.59643
Gm27027		0.410767	-2.0697851026857	0.518040647488013	0.67073503041351		0.30712	0.106177	0.979241	NA		-1.96361		2.58894
Egln3		528.16	-1.39394557710091	0.000275006588383128	0.00133781337627376		267.839	-0.569145	0.00179766	0.0908829		-1.96309		-7.03981
Kdm5d		276.64	-1.76673647083144	0.534465636447762	0.684559405427766		474.904	-0.196086	0.404963	0.952949		-1.96282		-0.924177
Scai		220.877	-0.607587538239716	0.0125633101603172	0.03749069888326		136.001	-1.35465	1.64e-05	0.00238126		-1.96223		0.668743
Cspg4		2.16441	-1.74946656958443	0.190563440124055	0.331852174717938		1.87991	-0.210441	0.890311	NA		-1.95991		2.51686
Nat8f2		38255.3	-1.80520069705402	1.81237600464545e-07	1.70322880107544e-06		22422.3	-0.152986	0.325112	0.937706		-1.95819		-14.8762
Gnat2		33.7946	-1.06690164846732	0.00898092222458888	0.0282164311495382		33.2892	-0.89007	0.0351143	0.550164		-1.95697		-1.2696
Slc1a4		149.964	-1.02386982050994	0.0193172622245978	0.0535586079532748		52.8374	-0.928564	0.00604249	0.209199		-1.95243		-0.648377
Sult2b1		3.30571	1.06873167440353	0.388596524905289	0.554815800755163		0.767428	-3.01508	0.294096	NA		-1.94635		-2.58576
Eps8l2		1839.04	-1.73521821079094	4.30863374896008e-06	3.14544029277118e-05		1639.39	-0.210705	0.148902	0.852994		-1.94592		-10.9191
Rgsl1		0.923125	-1.43052866233582	0.472152703878427	0.629917632707936		5.11109	-0.513121	0.686258	0.977955		-1.94365		-5.24017
Plscr4		96.4245	-1.54943713165895	9.92638127716304e-06	6.76203017581869e-05		48.4993	-0.391912	0.212943	0.904837		-1.94135		5.41234
Vmn2r30		0.299327	-0.504914659932716	0.875624904794364	NA		1.82902	-1.43154	0.381507	NA		-1.93645		-2.21851
Dlec1		62.9994	-1.60407569205866	3.97205603096706e-06	2.9103543845771e-05		19.152	-0.331544	0.62369	0.972276		-1.93562		-1.29103
Spsb4		98.0654	-2.2001971863785	5.37246028619197e-07	4.69063877061357e-06		96.0016	0.266019	0.385732	0.950925		-1.93418		-8.07856
Serpina5		13.1577	-1.54922769179485	0.250596731427317	0.403777044341689		5.29985	-0.384725	0.713505	0.981919		-1.93395		-4.76231
Akap14		1.77187	-0.98805894590457	0.437401365366054	0.599197913585991		0.579444	-0.945188	0.774353	NA		-1.93325		-2.50698
Dmrt3		0.0914619	0.456868021195788	0.887377110339041	NA		0.501087	-2.38535	0.480155	NA		-1.92848		NA
Fbxl16		5.96585	-1.17430055705668	0.109406898336872	0.218227127933441		4.4562	-0.754067	0.458788	0.962539		-1.92837		3.98017
Prrx1		18.3836	-2.9327068499769	2.87610127484445e-05	0.000177344795262671		23.3702	1.00998	0.0572296	0.664675		-1.92273		1.0706
Vmn1r193		0.204206	-1.22625467351605	0.703852665237887	NA		6.12106	-0.696071	0.406735	0.952949		-1.92233		-0.1491
Gsn		700.301	-0.825031474507842	0.0212552127360073	0.0580760382153121		231.51	-1.09377	5.17e-06	0.000867215		-1.9188		3.57332
Grid2ip		0.766927	-2.95857789585003	0.266256346306042	0.422748685642758		0.519327	1.04019	0.728815	NA		-1.91839		6.08317
Hdhd3		1031.86	-1.38483410877107	6.58254021045486e-05	0.000373096139851968		243.975	-0.529871	0.0515685	0.635471		-1.91471		-3.48807
Rmdn2		1798.83	-1.38961940091178	6.44985572115459e-31	1.01142590450851e-28		628.803	-0.525036	0.00104797	0.0658187		-1.91466		-2.35996
Ndrg4		3.8802	-1.76725403739802	0.0594367152213008	0.13458242638232		4.12212	-0.14737	0.898537	0.995862		-1.91462		2.98187
Mpz		11.0361	-0.315046991500651	0.61400888772358	0.749456711936789		2.68013	-1.59629	0.2134	0.904837		-1.91133		-4.2071
Wif1		2.73899	-1.48682007121344	0.185055525756782	0.324521777708556		0.461041	-0.422259	0.90507	NA		-1.90908		-1.99106
Eef1akmt3		2.80608	-1.51795594711916	0.208890476086338	0.354166118825629		1.63194	-0.389164	0.816307	NA		-1.90712		-0.216463
Catsperg2		0.97137	-2.42676832757854	0.277471440657205	0.435894528761438		2.4625	0.520489	0.703809	NA		-1.90628		-0.197132
Gm14391		0.634663	-1.77687260157428	0.534265569121019	0.684467583347273		374.231	-0.127593	0.706553	0.980327		-1.90447		-0.231708
Tsx		0.671471	-1.04854902146185	0.653435746682008	0.779512587125501		0.142351	-0.855325	0.833969	NA		-1.90387		0.585349
Serpina6		19633.2	-2.17233867353543	0.00388209208998076	0.013743705838699		2554.37	0.269413	0.199702	0.89373		-1.90293		-13.2047
Pcdhb4		4.84944	-0.178051888186604	0.842177571215071	0.906937983254364		2.28825	-1.72369	0.264096	NA		-1.90174		7.9636
Saxo2		16.3837	-1.29595381896322	0.0148435964633296	0.0430873586969481		11.1669	-0.604659	0.371279	0.948924		-1.90061		-0.651503
Serpine2		347.114	-1.48549153580634	0.131678706447723	0.251712330860893		160.007	-0.414389	0.217822	0.904852		-1.89988		0.179258
Impg2		233.652	-1.6952954637802	9.76260760203406e-06	6.65897264795458e-05		59.9464	-0.204035	0.68257	0.977955		-1.89933		-4.58645
Pmp22		139.52	-1.66899104722735	5.97976618127246e-06	4.24528895115193e-05		69.2368	-0.228093	0.424765	0.954453		-1.89708		5.48301
Olig1		51.4837	-1.91487927935064	0.000168701745991776	0.000863759419698612		44.7875	0.0179835	0.970673	0.997584		-1.8969		-10.1612
Slc22a30		4785.76	-1.87369133007788	4.03916404745559e-08	4.16278536978429e-07		4302.21	-0.0225071	0.876027	0.995862		-1.8962		-15.5297
Cmya5		2.20478	-1.04025973776476	0.35410797663891	0.521159098853456		0.15898	-0.855325	0.833969	NA		-1.89559		3.89891
Dkk2		0.889379	0.141869979493105	0.95779796176473	0.974615331664028		5.54739	-2.03647	0.0504434	0.633507		-1.8946		-5.28412
Ltbp1		91.168	-1.62806565855303	3.27937334906626e-05	0.00019921601488156		33.9625	-0.263078	0.592459	0.972276		-1.89114		5.80977
Marveld3		39.1725	-0.902615136966432	0.168826424366004	0.30365215987116		13.0077	-0.987223	0.136517	0.847098		-1.88984		-5.90168
Adra2c		0.113162	-0.7453633329518	0.817272753881441	NA		1.0578	-1.14388	0.632022	NA		-1.88924		-0.0671512
Pcolce		249.738	-1.34412296954138	0.000410047995300619	0.0019027321394933		132.174	-0.543326	0.0332586	0.537916		-1.88745		5.72326
Plk2		404.83	-1.16028828777849	3.89919851814395e-11	6.37054957075715e-10		268.941	-0.726338	0.00550129	0.198567		-1.88663		3.14693
Slc1a2		6439.29	-1.57380190575915	6.82060036341931e-20	3.43067618908465e-18		3444.47	-0.312712	0.150806	0.853908		-1.88651		-9.73734
Nsg1		21.5097	-1.71622310142584	2.01000751020365e-05	0.000128036918063351		9.59459	-0.166177	0.825733	0.993565		-1.8824		6.00448
Gm37240		3.22518	-1.81569655134356	0.0657661468245582	0.145959417019399		9.75767	-0.0661255	0.934199	0.997271		-1.88182		-1.30368
Slc22a29		67.244	-1.68143031012186	0.198098335546878	0.340854440304681		2.0065	-0.199357	0.8969	NA		-1.88079		-5.53295
Il11		0.948317	0.349037850258345	0.853634125023444	0.913975355094048		1.81326	-2.22571	0.204634	NA		-1.87667		1.65198
1700011L22Rik		0.5409	-1.4506454761114	0.547872070650515	0.695824501354215		0.392363	-0.425653	0.910203	NA		-1.8763		NA
Trabd2b		13.6493	-1.82701189956403	0.000416017940882751	0.00192819674425372		7.04374	-0.0452991	0.955526	0.997271		-1.87231		5.59117
Lce6a		0.734032	0.78509996575735	0.777389727809832	0.865178774014843		1.23607	-2.65423	0.206997	NA		-1.86913		-3.43785
Tro		2.11765	-0.248168680278758	0.843047414519554	0.90719071932316		3.01069	-1.61991	0.306521	0.93507		-1.86808		2.87858
Fev		0.25176	-1.22625467351605	0.703852665237887	NA		1.79582	-0.639628	0.729187	NA		-1.86588		NA
Gm20422		0.293372	-0.504914659932716	0.875624904794364	NA		5.0703	-1.35991	0.211495	0.904837		-1.86483		0.89582
Tex19.1		0.439152	-2.15344230306116	0.500632614637182	0.654627519435453		2.10139	0.288761	0.832695	NA		-1.86468		-1.75026
Dnm3		35.5728	-0.554430936652869	0.243769269361076	0.395645810596693		13.7215	-1.30905	0.0443547	0.600675		-1.86348		-2.19289
Art4		102.822	-1.41344180076111	6.40600539860641e-08	6.40000351971952e-07		35.9359	-0.446355	0.227729	0.911706		-1.8598		6.32666
Aox1		2258.68	-1.22974780313118	0.00367922664590624	0.0130979813490475		2553.23	-0.629024	0.00499138	0.183618		-1.85877		-2.44344
Plch1		7.93777	0.40503157012783	0.574870389703719	0.717914731676372		1.77988	-2.26327	0.22628	NA		-1.85824		-2.64893
Agbl2		2.02716	-2.73890725515077	0.130302135536037	0.249722340989566		3.26373	0.881274	0.445287	0.95719		-1.85763		3.83916
Gm4076		37.5809	-0.218707206201086	0.690281117290492	0.805798166038639		1.28797	-1.63759	0.414635	NA		-1.8563		-0.0671512
Gm28041		0.421548	-0.991471188911638	0.743864391083357	0.843279145665737		0.506914	-0.862088	0.775508	NA		-1.85356		2.33402
Oxct2b		0.187689	-0.0240233193684635	0.994058244677496	NA		0.342115	-1.82943	0.638723	NA		-1.85346		NA
Bgn		4184.54	-1.25100893032803	1.43268123308528e-10	2.13965791999991e-09		1415.97	-0.601818	3.85e-05	0.00452001		-1.85283		7.18757
Wnk4		101.212	-1.88474986317239	0.000409904682282296	0.00190261909260166		63.6023	0.0353987	0.937146	0.997271		-1.84935		-2.9952
Syngr1		13.3764	-1.13175131194882	0.0135908517779843	0.0401080579684243		6.32237	-0.715501	0.455741	0.960952		-1.84725		-2.88479
Gm20521		0.424677	1.55002664808119	0.601742149892312	0.740320046082829		0.996454	-3.39719	0.280293	NA		-1.84716		2.5209
Zfp711		0.421548	-0.991471188911638	0.743864391083357	0.843279145665737		0.183134	-0.855325	0.833969	NA		-1.8468		3.05349
Nsun7		15.1939	-1.50408306622623	0.059079026364244	0.133942490599844		16.7813	-0.337706	0.551097	0.966699		-1.84179		-3.11617
Zfp979		11.0213	-1.346768039042	0.0111436228244104	0.033860609247045		10.418	-0.494059	0.516702	0.964083		-1.84083		1.05352
Oscar		0.572486	-0.641662815915622	0.79183170429237	0.875120369790599		1.5708	-1.19902	0.468222	NA		-1.84068		0.385584
Tln2		328.628	-1.61916260701429	4.02901697090501e-10	5.66292851051192e-09		157.315	-0.220809	0.312033	0.93507		-1.83997		5.21723
Pcdh11x		3.08754	-3.42066836010445	0.0185905274505797	0.0519488970251612		1.6893	1.5821	0.431537	NA		-1.83857		5.06027
Gpr173		1.7893	-1.1038452465988	0.391297806177251	0.557298306021123		1.83682	-0.734239	0.654112	NA		-1.83808		6.28231
Bdnf		61.1289	-1.90024053359003	3.67023130374093e-05	0.000220613865852447		32.5175	0.0624238	0.874222	0.995862		-1.83782		-2.47227
Mlph		44.6242	-1.95941795973685	9.57513690425739e-09	1.08466228600281e-07		33.4214	0.122544	0.757034	0.984591		-1.83687		5.32323
Slc5a8		0.680141	-0.980239543745652	0.590265981087034	0.73124363291512		0.142351	-0.855325	0.833969	NA		-1.83557		-1.7944
Gclc		10602.2	-1.53226037210322	1.81256923995343e-12	3.52272721665311e-11		5003.87	-0.303207	0.213368	0.904837		-1.83547		-4.33378
Pkia		37.2676	-1.92402415511873	5.25357200005587e-07	4.59436217282087e-06		21.0086	0.0887081	0.875452	0.995862		-1.83532		5.97453
Cntd1		15.6013	-0.368524841227439	0.500851035240214	0.654716599269959		2.62035	-1.46035	0.291444	0.93507		-1.82887		0.843714
Cd209a		6.94899	-1.09081563630019	0.16448075544002	0.298014236889797		4.64413	-0.735494	0.504747	0.964083		-1.82631		-0.557022
Adam25		0.379953	-0.969949744495425	0.763444604601938	0.855732056805046		0.142351	-0.855325	0.833969	NA		-1.82528		-1.75026
Tmem14a		137.95	-1.21200587922044	1.1140233202296e-05	7.47433012041627e-05		46.2799	-0.612894	0.0611664	0.676034		-1.8249		-1.31258
Plcxd3		1.11692	-0.966729318818378	0.659546059954494	0.784170016276825		0.15898	-0.855325	0.833969	NA		-1.82205		2.2658
Adamts3		6.74206	-1.31712191304583	0.0891031448417003	0.185767049236574		2.33641	-0.502277	0.728812	NA		-1.8194		7.49977
Dppa3		1.29003	-0.278591296164255	0.913500288649606	0.950522841331671		0.763365	-1.53967	0.611022	NA		-1.81826		-0.0671512
Asb16		5.58118	-0.622384604414007	0.536011391228588	0.685935051020183		3.94598	-1.19556	0.24858	0.921506		-1.81794		-2.04217
Eno4		1.91395	0.928639663848105	0.385098731356671	0.552187737162703		0.639339	-2.74494	0.308917	NA		-1.8163		0.893213
Lexm		2.06905	0.103023223501073	0.955319029590035	0.9729594319193		0.366268	-1.91746	0.633729	NA		-1.81443		NA
Pah		53503.9	-1.44056452256167	3.04351751044544e-13	6.4908083439433e-12		19690.9	-0.372901	0.0305169	0.525663		-1.81347		-12.5326
Tsks		0.946884	-0.0849633641490259	0.965240341412599	0.978949924601771		0.318214	-1.72664	0.665861	NA		-1.8116		1.64022
Nxnl2		0.728254	-1.07007851527541	0.596335258397744	0.735929516092271		0.84106	-0.740814	0.75035	NA		-1.81089		0.980782
Gstp1		23860.2	-1.45552894462032	0.212503301275458	0.358656779983217		46201.6	-0.353667	0.1852	0.881907		-1.8092		-5.42536
Ccdc65		0.309316	-1.70563073477375	0.596576194299387	NA		1.12391	-0.100543	0.966875	NA		-1.80617		-2.05315
B4galt2		11.9683	-1.55118446630317	0.00204678587845366	0.00790928736057627		7.93991	-0.254898	0.731834	0.984318		-1.80608		4.50452
P3h2		45.2902	-0.583115431454099	0.0329808228863891	0.0831669970152598		24.6071	-1.22198	0.0111371	0.309285		-1.8051		3.71078
Tmem178b		0.575987	-1.53779033896069	0.594998617872189	0.734790217176163		1.77461	-0.266564	0.865997	NA		-1.80435		-1.34525
Aqp9		16186.9	-1.50093229404741	3.11001219975025e-26	3.16844873471371e-24		6643.84	-0.302092	0.0163534	0.381779		-1.80302		-12.8937
Gm1968		0.667261	-2.75655493013333	0.3845372618837	0.551530981333374		3.26358	0.953808	0.410231	0.953105		-1.80275		-2.26429
Nphp4		1.93432	0.598922637646726	0.598913950556258	0.738029941382692		1.19874	-2.39935	0.248177	NA		-1.80042		4.61519
Ebf4		4.43064	-1.25333366215334	0.134000914389001	0.255312045938306		4.95894	-0.546573	0.55045	0.966434		-1.79991		4.51982
Col5a1		315.796	-2.7692275382676	0.00834450212404752	0.0265348531757734		250.418	0.970132	3.28e-05	0.00406623		-1.7991		6.81924
Pcdhb19		4.31477	-0.67049990316658	0.471565444437434	0.629554234519385		3.46367	-1.12825	0.371047	0.948924		-1.79875		5.40669
Sema5b		27.0492	-2.33390307607849	0.00634162327053157	0.0209358646464711		37.335	0.536846	0.19943	0.89373		-1.79706		-8.49697
Dazl		2.57264	-1.42861707586345	0.219193313911442	0.366774459254473		1.20955	-0.367924	0.844533	NA		-1.79654		1.45408
Cdh16		0.503074	-2.36645630729695	0.407209056696383	0.571817475780732		1.99986	0.571078	0.685387	NA		-1.79538		-0.890249
Mfsd4a		11.2504	-0.703413259067807	0.192406349564158	0.333825746965907		5.19042	-1.0909	0.315781	0.93507		-1.79432		-0.319487
Tulp2		14.8281	-1.06035256848955	0.0172094801529867	0.0487886627165937		6.80417	-0.73154	0.409543	0.952949		-1.79189		1.29279
Ugt2b1		21409.3	-1.85406865171961	1.9565106096132e-05	0.00012492769341622		13492	0.0632059	0.744028	0.984318		-1.79086		-14.5507
Slc15a5		120.343	-1.95982745606689	0.0402280918225721	0.0978777500307334		77.6999	0.16923	0.606558	0.972276		-1.7906		-8.1311
Ncam2		102.903	-1.26459912101471	0.00521418193437426	0.0176884072195793		55.2227	-0.524833	0.254519	0.923241		-1.78943		-7.68968
Tmem204		369.654	-1.42542016550866	5.08239065723382e-05	0.000295073824183139		119.741	-0.362149	0.106657	0.799932		-1.78757		6.34517
Tubg2		4.47206	-2.15852489108791	0.0274704388783566	0.0713960730208115		2.58876	0.37328	0.772263	0.987236		-1.78525		4.64211
Itgb8		25.5766	-0.531437624342982	0.280576826615289	0.439585566037626		11.8755	-1.25342	0.042665	0.592729		-1.78486		4.03339
Prdm5		4.41952	-1.59957335006897	0.0447185879937212	0.106725427478301		5.7569	-0.184893	0.837017	0.993565		-1.78447		3.59905
Nat8f1		5856.6	-1.93589008235725	7.41775975223126e-15	1.95143202692334e-13		2503.52	0.151821	0.531432	0.964083		-1.78407		-7.4766
Dpep1		11.9905	-1.25313944008776	0.0656390787636516	0.145738071186092		13.9156	-0.529276	0.384336	0.950289		-1.78242		1.13786
Egfl6		1.10799	-0.988527741080916	0.554769562276928	0.70115978566401		2.23572	-0.791601	0.588013	NA		-1.78013		3.00426
Lypd1		2.60136	0.510716206071721	0.660710977687017	0.785146514717968		6.01368	-2.28826	0.113142	0.811027		-1.77754		0.347382
Cyp2c23		13060.4	-1.78681038862241	1.37048177053442e-08	1.51597090479118e-07		6538.27	0.0105921	0.950521	0.997271		-1.77622		-11.76
Jph2		2.95869	-2.81603546912738	0.0233474457752324	0.0624776695733097		4.43691	1.04165	0.297158	0.93507		-1.77438		1.43679
Srd5a1		2683.23	-1.57520929834167	0.00025410252230788	0.00124827083670594		2097.24	-0.199169	0.273271	0.932564		-1.77438		-4.76737
Mgat3		11.9586	-0.996683166291824	0.050593292730253	0.118396447289012		3.5844	-0.776603	0.478066	0.963872		-1.77329		2.77315
Hrk		2.80446	-1.76363340606289	0.109832866260863	0.218912983905609		3.95682	-0.00223709	0.998438	0.999273		-1.76587		-4.48444
Mcm10		1986.52	-2.4591250143952	0.000399845764153822	0.00186024810867958		1389.83	0.694986	0.0114302	0.315012		-1.76414		-7.99887
AU018091		0.203554	-1.22625467351605	0.703852665237887	NA		2.27012	-0.536965	0.718981	NA		-1.76322		-1.14414
Scnn1g		0.171827	-0.0240233193684637	0.994058244677496	NA		0.31796	-1.73904	0.666813	NA		-1.76307		-1.75026
Eif2s3y		936.324	-1.67579785393523	0.569348405531605	0.713637469358046		918.64	-0.0860764	0.594175	0.972276		-1.76187		-1.85253
Wfdc16		3.61773	-0.771316019598404	0.573776223135584	0.716996147582317		1.5768	-0.98754	0.575038	NA		-1.75886		NA
Cd200r3		1.83855	-1.47719424663019	0.182583845348137	0.321396344017011		2.18129	-0.277904	0.855121	NA		-1.7551		5.9147
Cpt1c		11.5401	-1.18103829526978	0.0327786549900701	0.0828400357980994		12.4192	-0.572454	0.357333	0.944915		-1.75349		3.95953
Clip3		14.637	-2.7492817876207	5.15206191204284e-07	4.51794025675028e-06		8.66834	0.999149	0.169018	0.869777		-1.75013		7.10875
Slco1b2		57129.7	-1.26691272629654	6.20604358590154e-09	7.28288093591307e-08		15727	-0.48048	0.00306792	0.132319		-1.74739		-12.5871
Fam217a		2.35878	-1.9065477788791	0.104722373322426	0.211067837864442		0.908881	0.161863	0.947882	NA		-1.74468		1.05238
Cdh15		5.18311	-0.520259680475987	0.636321030919656	0.767002898280016		3.89766	-1.22404	0.245097	0.919392		-1.7443		-4.97011
Pgf		1.42597	-0.436235223652055	0.812195061583038	0.889017537476573		0.63924	-1.30727	0.638978	NA		-1.74351		0.851202
Frzb		60.855	-2.14928427131785	0.00421524409388015	0.0147340098954574		38.1104	0.410336	0.303998	0.93507		-1.73895		7.33462
Rlbp1		2.12287	-0.882618095435561	0.539728250005594	0.689257753200757		0.15898	-0.855325	0.833969	NA		-1.73794		NA
Serpina3c		2837.39	-1.85927582640231	0.20657006638533	0.351349235626685		173.467	0.122499	0.538307	0.965109		-1.73678		-2.46028
Sgip1		5.30987	-1.29021471545169	0.10521643587809	0.211823397340471		23.9465	-0.446304	0.319437	0.93688		-1.73652		3.03701
Nes		98.721	-2.39184970570502	5.45502594540825e-05	0.000314539077133399		75.5818	0.655828	0.0193354	0.42053		-1.73602		6.54061
Gpsm1		51.458	-1.04879287218485	0.000138606799480863	0.000726652165747756		25.5945	-0.682694	0.152815	0.85621		-1.73149		5.04792
Tmem200a		0.506733	-2.37538241592058	0.404945920114072	0.57031874622226		5.17214	0.645612	0.520955	0.964083		-1.72977		-0.974336
Cyp26c1		1.34598	-0.128264582992076	0.933517192822997	0.960602644055831		0.284701	-1.60136	0.69272	NA		-1.72963		1.08069
Cdh1		678.421	-1.20238056387803	2.82240944441471e-06	2.13247232231523e-05		1821.09	-0.524547	0.0119814	0.323202		-1.72693		-10.4494
Siglech		13.9582	-2.51752089104506	0.000932662907867126	0.00395916130582823		20.1733	0.792768	0.109906	0.806067		-1.72475		-1.75144
Osgin1		7197.63	-1.28879070490936	0.000129374728394796	0.000685441795519962		3136.28	-0.434834	0.449265	0.957376		-1.72362		-3.51732
Adrb3		115.651	-1.60768349676506	0.000374774408731133	0.00175073500807666		147.659	-0.113997	0.639254	0.972527		-1.72168		-7.01718
9030624G23Rik		1.34705	-1.3547311116711	0.4008716482791	0.566476015038802		2.89175	-0.366234	0.778863	0.988096		-1.72097		0.969074
Aldh3a1		0.695577	0.049930409244361	0.982948394573172	0.989443648281805		0.325517	-1.76575	0.655981	NA		-1.71582		5.63174
Pxt1		0.627158	-0.767303468550177	0.712046439222511	0.820368997721247		0.579716	-0.948271	0.77361	NA		-1.71557		-0.0671512
Hmcn1		98.8337	-1.84876572135496	2.47169508649137e-05	0.000154916782556542		43.4625	0.133511	0.779785	0.988096		-1.71526		5.89631
Slc2a13		25.6183	-1.26750106744302	0.0304834038714241	0.0778511966986154		8.85653	-0.446572	0.525483	0.964083		-1.71407		6.21291
Loxl4		42.799	-1.41042972144107	0.00319768755681672	0.0116454946428241		23.8755	-0.303531	0.57986	0.971927		-1.71396		6.35838
Ces1d		24892.5	-1.85258392808214	3.24205216624708e-07	2.92644607218521e-06		7035.06	0.142629	0.415245	0.953627		-1.70996		-13.9681
St6galnac2		27.4463	-0.666740460002231	0.0627564448447213	0.140567054374922		16.441	-1.04193	0.0891228	0.753031		-1.70867		4.54948
Tmem266		57.9902	-1.14099382743655	0.00392257532299577	0.0138655452577497		32.3608	-0.565592	0.184828	0.881592		-1.70659		-5.91064
Gpr161		9.72078	-1.8195513929462	0.0228188309933984	0.0614282402217401		3.25959	0.115624	0.918284	0.995862		-1.70393		5.55949
P4ha3		1.6688	-3.29730552687817	0.0564729088194639	0.129262188976435		1.92248	1.59637	0.373648	NA		-1.70093		-1.09419
Rnf225		36.0048	-1.99529147672011	0.0236990115228619	0.0632691013083612		9.44433	0.298345	0.673072	0.977955		-1.69695		1.36005
Fbln1		29.2447	-2.10444552936069	1.01348490187603e-06	8.43428252107547e-06		23.4699	0.409376	0.348945	0.943154		-1.69507		2.05391
Cdh2		3286.4	-1.32275235284863	1.55247936000359e-16	5.21678726118852e-15		1925.66	-0.371947	0.0309918	0.527327		-1.6947		1.95094
Foxe1		0.401248	-0.971931613893394	0.751876883372899	0.848533884819693		0.466109	-0.718952	0.816177	NA		-1.69088		-1.02846
Triqk		7.75967	-1.14470771133764	0.0887010741143066	0.185073529931951		2.88962	-0.543081	0.668014	0.976498		-1.68779		5.1715
Serpina3j		32.0294	-2.28988788465167	0.173579700642212	0.309936069632974		0.849703	0.602958	0.794467	NA		-1.68693		-3.25086
Arhgap28		22.063	-1.41163679563211	0.000728949547400252	0.00318653949457968		10.4296	-0.275268	0.677219	0.977955		-1.6869		6.46735
Enkur		5.7744	2.24086348230136	0.0100741126270538	0.0311915275783441		1.45451	-3.92619	0.0600663	NA		-1.68533		1.65531
Tarbp1		179.245	-1.10591951094409	0.00101894487853202	0.00427769641262984		122.908	-0.578932	0.0151734	0.367725		-1.68485		0.404782
Itm2a		41.8591	-0.812035345920623	0.0280825717079851	0.0726477008683845		5.18476	-0.869953	0.398473	0.95218		-1.68199		6.27311
1700028J19Rik		6.93921	-1.12772181683721	0.107701754308722	0.215659684547822		6.02482	-0.550782	0.515907	0.964083		-1.6785		-1.67333
Efna1		1305.98	-0.954337293602383	0.00114547976404135	0.00474661886679827		426.138	-0.719634	0.0350382	0.550164		-1.67397		-5.88763
Hdac11		2463.84	-1.67401201006931	3.13066790846265e-18	1.26772235938886e-16		1018.47	5.13e-05	0.999751	0.999812		-1.67396		-3.84853
Arhgap24		276.967	-1.44132485600941	2.68200613845928e-08	2.84097272746068e-07		182.084	-0.231456	0.374419	0.949213		-1.67278		4.32616
6030498E09Rik		2.50328	0.202906282860859	0.888982561163115	0.935601794038954		1.32994	-1.87298	0.360369	NA		-1.67007		0.20443
Abhd18		831.53	-1.4979002598784	6.42870074349751e-14	1.49675499843148e-12		617.586	-0.172041	0.435753	0.956709		-1.66994		-2.75599
Fndc10		23.1213	-0.609255218617934	0.10580912090672	0.212722082566992		4.89113	-1.06049	0.272922	0.932564		-1.66975		4.44806
Lipg		656.787	-1.34595131739824	5.14826738168129e-05	0.000298681671273095		287.059	-0.323784	0.288992	0.93507		-1.66974		1.66592
Gabbr2		881.225	-1.10621854265599	0.00176723587845339	0.00696744833025928		500.739	-0.560344	0.0187094	0.411606		-1.66656		-8.42121
Cnn1		1.08657	-3.47583179536683	0.156858844164833	0.288037162567157		4.56432	1.81117	0.193659	0.890866		-1.66466		-3.69706
Tmsb15b2		0.491583	-2.33442476386149	0.464013024616465	0.623688094852132		0.682233	0.671809	0.788078	NA		-1.66262		-5.04316
Itga10		31.7496	-0.517271463513843	0.305535868856183	0.468018217042199		52.1386	-1.14527	0.0203945	0.431877		-1.66254		-0.785783
2010109A12Rik		3.45459	-1.34661519984933	0.104576505126618	0.21082697246033		1.79694	-0.31325	0.838947	NA		-1.65987		-2.55112
Kcne4		6.53574	-2.59093414885541	0.0139791266709506	0.041034342283328		4.65398	0.933735	0.334266	0.940067		-1.6572		6.7086
Samd13		0.102103	-0.7453633329518	0.817272753881441	NA		0.664828	-0.909896	0.741434	NA		-1.65526		0.0757209
Cyp2d11		14.4193	-0.84393989892014	0.220784252722176	0.369011925004305		13.7154	-0.811096	0.236353	0.916109		-1.65504		-7.46406
Dixdc1		776.809	-1.34174460337185	1.11060465653076e-06	9.14733340947968e-06		468.981	-0.312622	0.329409	0.937706		-1.65437		-1.83688
Col6a3		251.366	-2.20698448823497	0.0124374693335019	0.0371637067045325		216.417	0.554601	0.0202458	0.430238		-1.65238		5.9697
Olfm2		14.1554	-1.8634369451192	0.000917021136911485	0.00390827420327717		20.9156	0.21213	0.662019	0.976465		-1.65131		-2.56213
Dennd2a		157.583	-1.44343168882929	1.54444401930496e-06	1.23208888223355e-05		64.0812	-0.207741	0.495037	0.964083		-1.65117		6.26507
Glul		34718.9	-1.33795249297796	1.53112086121795e-05	9.97973845769401e-05		16486.3	-0.309216	0.110989	0.806067		-1.64717		-2.53173
Nat14		10.8346	-0.844431352862342	0.209771095073924	0.355320201811651		15.6042	-0.801804	0.156572	0.860141		-1.64624		2.43942
Ccdc162		289.024	-1.43002702022783	1.50521256564614e-14	3.83985247009729e-13		117.392	-0.215771	0.386938	0.950925		-1.6458		-7.66732
Kif27		2.32466	-0.56976613837672	0.58928644804115	0.73061287779383		1.27935	-1.07547	0.628366	NA		-1.64524		0.43423
Tle1		2093.49	-0.958445986726636	1.04014634809054e-09	1.37156973105591e-08		949.67	-0.684213	1.41e-05	0.00208652		-1.64266		-1.35447
Nkx2-6		1.62933	-1.6875799831201	0.352910495008771	0.519875056885733		0.654918	0.0453737	0.987047	NA		-1.64221		-1.75026
Lpar3		2.7411	-1.59509781200636	0.316054688698576	0.479674992478767		10.0397	-0.0415652	0.957773	0.997271		-1.63666		-2.76051
Hs3st6		25.6012	-1.68110277167808	0.00103333716125677	0.00433470440448521		22.8981	0.0450753	0.930647	0.997025		-1.63603		-7.41429
Popdc3		3.06469	-0.418838735325228	0.692864483812844	0.807517299518102		1.75812	-1.21517	0.551774	NA		-1.63401		-3.43864
Znrf3		439.126	-1.06577761418037	6.27283266313427e-10	8.52455042029164e-09		232.881	-0.567838	0.0854983	0.744299		-1.63362		-1.50004
Gm3336		3.66143	0.610745739819858	0.464929333317095	0.624597218716855		2.22259	-2.24342	0.177527	NA		-1.63267		2.36099
Ranbp3l		49.282	-1.49726087789443	0.0658295046514788	0.146021280968627		66.9667	-0.134202	0.719731	0.982633		-1.63146		-2.70421
Olfml2a		7.59859	-1.29503507364042	0.0445463211173845	0.106361905698248		6.47721	-0.336186	0.683905	0.977955		-1.63122		-2.98798
Sp5		45.3571	-1.98529652714808	0.00101011239694215	0.00424953913442652		26.8465	0.355518	0.407782	0.952949		-1.62978		-7.67359
Tspan10		0.636391	-1.73390103212318	0.462765780106259	0.622587152224713		0.396149	0.105557	0.977419	NA		-1.62834		-1.75026
Tmem47		199.273	-1.50939703194849	2.41679802941206e-06	1.85492727833234e-05		56.5444	-0.113213	0.737014	0.984318		-1.62261		7.01299
Zfp651		36.0309	-1.65750939531	8.83955736392725e-06	6.0812352703663e-05		16.594	0.0380852	0.943428	0.997271		-1.61942		4.70761
Pcdhb9		5.24184	-0.886169054610087	0.353990664583434	0.521082337567829		2.16526	-0.732287	0.629449	NA		-1.61846		7.37303
Acsm5		5845.6	-1.37904637453186	2.17718972859756e-10	3.1744894903298e-09		3110.48	-0.235617	0.182593	0.881146		-1.61466		-14.7517
Necab3		3.09379	-0.00650955713888606	0.995927716361336	0.997611712374723		1.54879	-1.60807	0.395741	NA		-1.61458		-2.07131
Samd5		13.3834	-2.20098401355084	0.000748540505461805	0.00325970742849484		25.3904	0.587015	0.16719	0.868567		-1.61397		6.50547
Mapk8ip1		55.9715	-1.10864870292629	0.00170156454686357	0.00675515634824593		26.9987	-0.504442	0.262909	0.926865		-1.61309		5.25697
Fam110b		19.1703	-0.64302223459911	0.167411136604971	0.301989526333204		9.59986	-0.967196	0.229114	0.911823		-1.61022		-0.59678
Lca5l		3.04731	-1.06738721262726	0.323366300348768	0.487349851510275		3.19316	-0.542556	0.635427	0.972276		-1.60994		1.51396
Ehd3		2631.21	-1.35097425259929	0.0026588095089579	0.00992245872510069		910.894	-0.257942	0.142817	0.849472		-1.60892		5.78898
Etnppl		4959.78	-1.52105128940079	3.83001758366605e-08	3.95999555596241e-07		2088.72	-0.0875724	0.731692	0.984318		-1.60862		-8.72354
Rgs7bp		40.9487	-0.634684115087523	0.355322884962355	0.522514438261732		15.7433	-0.969033	0.0867421	0.748193		-1.60372		1.83558
Sh3d19		4146.68	-1.1473750480801	4.86089688430267e-12	8.91628964041528e-11		2377.25	-0.454657	0.0443854	0.600675		-1.60203		-0.960201
Spc25		207.591	-0.95646687789374	0.0761509507793993	0.163454679441706		44.4753	-0.644856	0.127137	0.83195		-1.60132		-0.363436
Spaca7		0.102103	-0.7453633329518	0.817272753881441	NA		0.142351	-0.855325	0.833969	NA		-1.60069		-3.01644
Trpc7		0.12588	-0.7453633329518	0.817272753881441	NA		0.183134	-0.855325	0.833969	NA		-1.60069		-2.50698
Baiap2l2		0.101451	-0.7453633329518	0.817272753881441	NA		0.183134	-0.855325	0.833969	NA		-1.60069		-1.40062
Tcp10a		0.096227	-0.7453633329518	0.817272753881441	NA		0.183134	-0.855325	0.833969	NA		-1.60069		-0.0671512
Gm3086		0.12588	-0.7453633329518	0.817272753881441	NA		0.142351	-0.855325	0.833969	NA		-1.60069		-0.0671512
Prr19		0.102103	-0.7453633329518	0.817272753881441	NA		0.183134	-0.855325	0.833969	NA		-1.60069		1.07786
Gm10337		0.113162	-0.7453633329518	0.817272753881441	NA		0.183134	-0.855325	0.833969	NA		-1.60069		1.22278
Hrh4		0.106414	-0.7453633329518	0.817272753881441	NA		0.15898	-0.855325	0.833969	NA		-1.60069		1.28752
Gm6569		0.113162	-0.7453633329518	0.817272753881441	NA		0.142351	-0.855325	0.833969	NA		-1.60069		3.18347
Hs6st3		0.102103	-0.7453633329518	0.817272753881441	NA		0.15898	-0.855325	0.833969	NA		-1.60069		5.572
Neurod4		0.101451	-0.7453633329518	0.817272753881441	NA		0.142351	-0.855325	0.833969	NA		-1.60069		NA
U90926		0.101451	-0.7453633329518	0.817272753881441	NA		0.142351	-0.855325	0.833969	NA		-1.60069		NA
Eddm3b		0.102103	-0.7453633329518	0.817272753881441	NA		0.15898	-0.855325	0.833969	NA		-1.60069		NA
Fbxw18		0.113162	-0.7453633329518	0.817272753881441	NA		0.183134	-0.855325	0.833969	NA		-1.60069		NA
Kcnh4		0.113162	-0.7453633329518	0.817272753881441	NA		0.142351	-0.855325	0.833969	NA		-1.60069		NA
Sost		0.102103	-0.7453633329518	0.817272753881441	NA		0.15898	-0.855325	0.833969	NA		-1.60069		NA
Ttll6		0.096227	-0.7453633329518	0.817272753881441	NA		0.15898	-0.855325	0.833969	NA		-1.60069		NA
9130230L23Rik		4.7522	-0.910628752457798	0.366507777270172	0.534149603411062		11.3981	-0.685687	0.349636	0.943154		-1.59632		-2.52956
Dcdc2a		103.121	-1.35519708161769	0.000918844425516456	0.00391289653570286		56.4393	-0.239819	0.549325	0.966434		-1.59502		4.10034
Nr6a1		400.386	-0.809790665710928	8.26493384426907e-08	8.10531065843555e-07		265.213	-0.784935	0.0214665	0.437001		-1.59473		-3.18916
Cftr		4.68071	-0.55001397317773	0.492740814978472	0.648033985823109		6.43363	-1.04443	0.313118	0.93507		-1.59444		-5.02681
Prss8		169.099	-1.54551942563877	2.06215666077407e-09	2.5971807707938e-08		125.36	-0.0458978	0.877284	0.995862		-1.59142		-10.1027
Hsd3b3		8156.01	-1.48465775207169	3.13817069536372e-05	0.000191000914278321		5003.46	-0.103773	0.569866	0.970401		-1.58843		-15.4645
Tst		7576.19	-1.56321838679418	1.02943789029156e-11	1.80546700166814e-10		3092.69	-0.0239278	0.913494	0.995862		-1.58715		-5.17218
Adamtsl5		19.3582	-1.91630756767793	0.000296284390053297	0.0014282907832738		10.0076	0.3292	0.632627	0.972276		-1.58711		4.89106
Rd3		51.5497	-1.29787344324588	0.023248385184371	0.0622773272523889		34.2801	-0.289105	0.594344	0.972276		-1.58698		-7.81544
Phospho1		20.092	-1.54375394003968	0.00423096287086232	0.0147824925992667		221.223	-0.0429239	0.850253	0.994166		-1.58668		-3.82189
Ppara		4183.55	-1.38779015165582	7.50011070048243e-06	5.21810659652964e-05		1723.1	-0.198629	0.494593	0.964083		-1.58642		-3.78436
Sgtb		119.716	-1.05298632940724	2.42988041508671e-06	1.86228736173033e-05		67.0965	-0.530606	0.068209	0.703015		-1.58359		1.42983
Adgrl1		180.821	-1.68873626620407	1.06390746008526e-12	2.11920296688217e-11		81.521	0.105918	0.779587	0.988096		-1.58282		4.37806
Hpca		2.22403	-0.216417259315571	0.830360228995923	0.899776790312963		1.46254	-1.365	0.430612	NA		-1.58142		0.671752
Hspa12a		51.9909	-1.18090916826137	0.0031147227363538	0.0113968698247267		37.5435	-0.400369	0.314712	0.93507		-1.58128		5.33617
Coq8a		10381.8	-1.38575834106362	1.10570667867589e-06	9.11638058011383e-06		4515.18	-0.193831	0.304982	0.93507		-1.57959		-6.43981
Sorbs1		980.381	-1.38379913680714	1.53487796348164e-06	1.22690519869509e-05		856.784	-0.195542	0.587781	0.972276		-1.57934		3.72043
Hmga2		4.36551	-0.534147715679739	0.487448635777909	0.643826666330938		3.54149	-1.04291	0.365878	0.948924		-1.57706		1.55765
Cd55b		0.755895	-0.999020425495527	0.752684090417715	0.849161539019419		5.57956	-0.576573	0.518126	0.964083		-1.57559		-1.1486
Pygo1		22.7427	-1.49534121702957	0.0208185775596173	0.0571171780559311		7.50245	-0.0786563	0.922574	0.995862		-1.574		4.11979
Ang		11153	-1.28510619314274	1.14030494488995e-10	1.72719484787072e-09		3428.59	-0.28846	0.307052	0.93507		-1.57357		-6.07549
Rps6ka6		5.4181	-1.29277102565734	0.110793076132689	0.220497107470742		2.53957	-0.279672	0.86338	0.995862		-1.57244		2.88473
Sh3bgr		0.91788	-2.35212821983402	0.281311353325183	0.440443920951087		1.45123	0.78007	0.685595	NA		-1.57206		-2.73391
Ltbp3		88.6716	-1.1133322842034	0.00917526863900435	0.0287536093026792		42.4702	-0.45402	0.227596	0.911706		-1.56735		5.79864
Gm2004		0.208517	-1.22625467351605	0.703852665237887	NA		8.14086	-0.337905	0.648918	0.974882		-1.56416		0.063618
Tpo		10.1876	-2.17771792350498	0.123359622780611	0.23963288394169		1.03962	0.615516	0.781133	NA		-1.5622		-2.50939
Slc25a21		533.034	-1.20001065520005	9.03543593084797e-12	1.59164975455852e-10		195.072	-0.361972	0.103394	0.794472		-1.56198		-5.56987
Tbcel		4258.36	-1.31084092550495	4.20933035620002e-15	1.14698874016047e-13		1932.73	-0.249811	0.249454	0.921506		-1.56065		-0.349561
Ces2e		5924.89	-1.19402145116727	2.39891927895396e-07	2.20394680453008e-06		2753.74	-0.366054	0.0229393	0.451336		-1.56008		-7.44761
Ghr		21505.9	-1.37815199627784	2.33019039309761e-14	5.79648450040378e-13		9412.19	-0.18062	0.215933	0.904837		-1.55877		-3.69597
Ptger1		13.6817	0.180383674268934	0.71289174821205	0.820935352323186		0.31796	-1.73904	0.666813	NA		-1.55866		4.56485
Scml2		6.38534	-0.703200500807823	0.544844038340333	0.693668731851845		0.142351	-0.855325	0.833969	NA		-1.55853		2.1866
Ndp		0.102103	-0.7453633329518	0.817272753881441	NA		1.26862	-0.812659	0.68139	NA		-1.55802		-1.06121
Enah		34.1679	-0.64155520284932	0.0562504131001542	0.128845103470853		83.9509	-0.915868	0.035059	0.550164		-1.55742		1.2272
Arhgap44		71.1843	-1.01745462961737	0.0306246071313848	0.0781120381225483		30.3038	-0.539335	0.215251	0.904837		-1.55679		-4.14316
Gm45753		833.159	-0.819527176542935	0.00199316496589562	0.00774178572838768		342.539	-0.735046	0.573344	0.970401		-1.55457		-5.90489
Lactb2		9419.78	-1.25040415104355	2.74636039079748e-19	1.29200101325899e-17		6025.2	-0.303555	0.0875156	0.749405		-1.55396		-3.58497
Prrg4		24.3352	-1.10854675264028	0.017657367913119	0.0498112168907121		30.662	-0.445368	0.427228	0.955319		-1.55391		-0.0407441
Gabre		2.52478	-1.95108313000814	0.129599337428326	0.248643565091289		6.77794	0.398485	0.660489	0.97627		-1.5526		3.00138
Hspb1		113.281	-0.627014871013224	0.176289043906509	0.313165621644225		434.46	-0.923557	0.0177245	0.398554		-1.55057		1.85815
Fabp12		5.08114	-1.54246290629798	0.262450434752544	0.418345902474443		4.51217	-0.0067672	0.99579	0.998932		-1.54923		-5.21728
Ocln		1025.61	-1.38017636452327	1.93306854426927e-09	2.4461575447458e-08		817.827	-0.16174	0.461997	0.963166		-1.54192		-9.91681
Tert		205.034	-1.38364473338821	7.98973377790971e-10	1.06942085169595e-08		160.072	-0.157896	0.530164	0.964083		-1.54154		-2.87264
Plb1		0.971929	-0.764398807575448	0.733163692112319	0.835610179231619		1.39618	-0.77624	0.667092	NA		-1.54064		-1.46631
Rnf152		1618.74	-1.71630821029986	7.57041986250705e-11	1.1744797837129e-09		786.218	0.176848	0.520559	0.964083		-1.53946		0.866218
Slc5a3		195.488	-1.1133148229662	7.98482760940394e-06	5.5217171470997e-05		99.2866	-0.426075	0.171332	0.872259		-1.53939		2.20795
Npas2		8.25903	-2.02952913040552	0.0100421534187982	0.0311226979139076		9.9505	0.490387	0.486647	0.964083		-1.53914		3.61714
Slc8a3		10.5482	-0.960761641733635	0.205588599418743	0.350089390791312		3.82772	-0.574125	0.618736	0.972276		-1.53489		-0.671161
Xntrpc		2.73677	-0.117488554005783	0.91746899372364	0.952490554568633		20.4429	-1.41646	0.0695806	0.703751		-1.53395		-0.974445
Rs1		0.39777	-0.97533412544453	0.762157267125366	0.854932913431508		6.11579	-0.558499	0.631174	0.972276		-1.53383		-3.67694
Gstm6		3379.56	-1.22409789545744	6.02874931798749e-05	0.000345131873089513		1498.83	-0.309696	0.0804551	0.730584		-1.53379		-7.13482
Zfp395		1606.55	-1.07577727014453	5.12636960023134e-11	8.1914367388312e-10		590.145	-0.457235	0.0797571	0.730584		-1.53301		-0.858629
Unc93a2		56.5264	-1.70886543637993	0.000317862538338065	0.00152105526876126		50.0378	0.175903	0.626244	0.972276		-1.53296		-8.6361
Crot		20809.1	-1.73495633206417	5.8334218754932e-12	1.05908720656656e-10		11871.2	0.202736	0.258072	0.925606		-1.53222		-4.93359
Ell3		9.8992	-1.2088910475319	0.140523003354687	0.264711510853635		29.4418	-0.321812	0.518205	0.964083		-1.5307		-4.53443
Nwd1		0.322551	-1.7101400358722	0.595581537588145	NA		2.37169	0.180238	0.901207	NA		-1.5299		-1.34244
Ahr		1728.33	-0.51662903728615	0.00563276277668451	0.0188920194198089		834.292	-1.0103	3.21e-05	0.00401288		-1.52693		-1.42575
Tram1l1		0.106414	-0.7453633329518	0.817272753881441	NA		0.482788	-0.778663	0.823715	NA		-1.52403		3.73486
Sord		49079.1	-1.25627831776376	2.93964217083363e-15	8.27809445818378e-14		22432.5	-0.267262	0.0388289	0.573249		-1.52354		-8.62498
Zcwpw1		149.522	-1.22420270259761	3.11902119941769e-06	2.3323396019021e-05		59.4467	-0.298612	0.413499	0.953563		-1.52281		-3.42996
Selenoi		2091.09	-1.14509136025531	3.13740394008965e-09	3.85428387263702e-08		993.172	-0.377611	0.130602	0.836205		-1.5227		-1.81988
Cdh24		22.1186	-0.912237623496188	0.111805527464542	0.222195510817065		13.6468	-0.607077	0.374873	0.949213		-1.51931		0.270638
Sgk2		1793.88	-1.75017123575442	6.96630496780164e-08	6.91701391774426e-07		1121.61	0.231224	0.30237	0.93507		-1.51895		-12.8719
Mmd		6522.83	-1.47713252701212	3.3831152108307e-15	9.37832370835999e-14		2327.03	-0.041785	0.796866	0.991384		-1.51892		-4.30141
Trim17		1.28779	-2.08317026393877	0.285470641344307	0.444909179411692		1.67256	0.564286	0.787627	NA		-1.51888		3.16247
Cd276		363.167	-1.27481424770421	0.00171667068683021	0.00681005645730388		365.621	-0.243979	0.291524	0.93507		-1.51879		-2.13169
Ugt1a6a		522.71	-1.28747669548876	0.000976396281972896	0.00411998637426429		3470.08	-0.231307	0.117582	0.817991		-1.51878		-11.0633
Jam3		42.8709	-0.769659617730747	0.0107262352998098	0.0328596672196246		12.1437	-0.747472	0.258345	0.925606		-1.51713		6.47549
Tmprss3		1.25254	-0.71134885655621	0.664888614395053	0.787897782888576		0.49028	-0.801326	0.792766	NA		-1.51267		NA
Capn6		50.1562	-3.04064265944145	4.61252050587013e-11	7.42226010979805e-10		22.7679	1.52875	0.0020403	0.0999902		-1.5119		3.61698
Ugt2b5		31307.2	-1.48372453152305	2.40056301668106e-06	1.84512279922218e-05		25379	-0.0276714	0.834839	0.993565		-1.5114		-14.0767
Dio1		4466.58	-1.51971937897545	0.00222179925257983	0.00851609850108179		2825.87	0.00903858	0.957515	0.997271		-1.51068		-14.4496
Opn1sw		5.31866	-1.83008492282251	0.0541608028226653	0.125043597163472		3.34973	0.319902	0.804948	0.991854		-1.51018		-4.82688
Lrp4		1368.69	-1.49023823814238	4.51054124090573e-08	4.60997489765413e-07		545.949	-0.0185008	0.944233	0.997271		-1.50874		2.70773
Mcc		1534.63	-1.03626767159524	0.000806825972135267	0.00348036176491467		578.575	-0.471879	0.0165943	0.383588		-1.50815		-0.444587
Grin3b		4.2005	-0.366921836908072	0.738146650183314	0.839315822114318		3.56394	-1.13936	0.334515	0.940067		-1.50628		-4.84296
Cyb5b		16699.1	-1.27566227155319	4.6376673169817e-15	1.25727947008682e-13		9580.36	-0.227525	0.0992748	0.782478		-1.50319		-2.67623
Gli1		3.0972	-0.879355591138464	0.459894342378559	0.620446188119522		3.29447	-0.623618	0.641833	0.973187		-1.50297		1.2219
Cdh13		120.935	-1.35908453703134	0.00920548789191297	0.0288313645645483		69.2645	-0.143496	0.634845	0.972276		-1.50258		1.30302
Vsig4		1251.65	-0.809258342292504	0.0609793896940238	0.137356053817196		428.68	-0.692385	2e-05	0.00272517		-1.50164		-0.627237
Ephb2		6.33466	-1.47671275029974	0.234050493530051	0.38455445752575		10.0917	-0.0230574	0.975182	0.997822		-1.49977		5.9019
Aldh1l2		12.9529	-1.12149103241737	0.018934095168122	0.0527155530398801		15.793	-0.376699	0.501748	0.964083		-1.49819		-2.56279
Frrs1		1622.51	-0.728353641211482	0.000110119022304997	0.000594449463978546		639.884	-0.766	0.00135457	0.0792396		-1.49435		-4.28116
Tlcd2		3199.17	-1.82195958799158	3.25612119753322e-18	1.31519339784202e-16		1264.91	0.329473	0.180609	0.881146		-1.49249		-3.21863
Rnf125		1527.61	-1.35133912499279	0.000522609365724323	0.00237138632759164		1336.11	-0.14066	0.817448	0.992388		-1.492		-5.66312
Col11a2		48.8386	-0.292644013434142	0.658336687236961	0.783314387588723		19.4902	-1.19852	0.0345535	0.548973		-1.49117		-1.66333
Slc19a2		4507.94	-0.888107396094206	3.96000637061848e-05	0.000236023130834302		1865.51	-0.602597	0.00255359	0.118505		-1.4907		-3.78412
Cyp4f14		9897	-1.34651734376859	5.99526928007713e-15	1.59557956963118e-13		4315.04	-0.143976	0.391932	0.950925		-1.49049		-14.9933
Cib3		86.7108	-1.09575010595051	0.490692502837875	0.646724963012914		1511.36	-0.394039	0.558521	0.969144		-1.48979		-8.88596
Fermt2		4837.96	-1.34945117097724	7.56022177754945e-21	4.18428191459874e-19		2118.97	-0.140143	0.415273	0.953627		-1.48959		2.5868
Calb1		0.879529	-2.25576349622901	0.244526843565767	0.396541752540203		2.48322	0.766384	0.559049	NA		-1.48938		6.38675
1700066M21Rik		1061.5	-1.18533516845746	6.74082202758717e-11	1.05189705689031e-09		449.829	-0.303119	0.251412	0.921506		-1.48845		-1.91554
Acta1		0.293388	0.770995541091609	0.810583666151811	NA		1.77892	-2.25691	0.262196	NA		-1.48592		1.03763
Cox7a1		18.6918	-1.35423418418501	0.00362346763501908	0.0129340247315622		15.2678	-0.127584	0.831438	0.993565		-1.48182		-5.0051
Mesp2		11.1088	-2.397875326692	5.30074273674797e-05	0.000306305563852181		3.14331	0.916905	0.477949	0.963872		-1.48097		-2.03477
Spock1		0.202902	-1.22625467351605	0.703852665237887	NA		2.65949	-0.254556	0.84812	0.993565		-1.48081		-3.72467
Spin2c		17.1509	0.210090941476509	0.701385429654619	0.813123138894371		3.25071	-1.69087	0.161388	0.86398		-1.48077		4.7225
Heph		77.1452	-1.36081032946659	0.0148113344660732	0.0430093011979081		23.1575	-0.117033	0.829	0.993565		-1.47784		6.50334
Atp4a		27.1763	-0.397378166391951	0.594239137973316	0.734303616484347		33.2491	-1.07599	0.0666896	0.697645		-1.47336		-7.49749
Pcdhga11		2.50992	-1.59363726297474	0.17136855585607	0.307153748421991		3.39585	0.121369	0.92246	0.995862		-1.47227		6.35238
Adamts9		98.0137	-1.75282535627493	9.4024296607001e-05	0.000514688098640993		59.8569	0.282691	0.390663	0.950925		-1.47013		5.89521
Prelp		1873.22	-0.790865012066653	0.14036753711356	0.2644902545857		597.45	-0.678828	3.72e-05	0.00443543		-1.46969		8.07644
Aldh1a1		41998.1	-1.28534901082996	5.73572713132345e-06	4.08472642321988e-05		19906.6	-0.182932	0.247177	0.921449		-1.46828		-2.05913
Lrch2		3.33243	-0.794120188934122	0.544126350316712	0.692937975582469		2.00333	-0.67214	0.675921	NA		-1.46626		3.75021
Oprk1		0.106414	-0.7453633329518	0.817272753881441	NA		0.466109	-0.718945	0.816178	NA		-1.46431		-0.51451
Pak3		1.11416	-1.9087027474752	0.25316980942771	0.406962613505755		1.12607	0.444559	0.817223	NA		-1.46414		-2.40531
Adcy2		7.53881	-0.588606773189925	0.440033789375785	0.601721848428287		1.94554	-0.874896	0.602579	NA		-1.4635		4.11156
Ppp1r3c		2155.42	-1.03981828652943	3.76628411171643e-05	0.000225878194101628		529.949	-0.422877	0.140191	0.848549		-1.4627		-3.97099
Npc1		7547.98	-1.25164999328815	3.93630531852062e-09	4.76978814922253e-08		3999.02	-0.210305	0.348618	0.943154		-1.46196		-1.65997
Zfp454		34.8977	-1.2209408561732	0.011061197455401	0.0336421093932571		13.7113	-0.240996	0.689916	0.978586		-1.46194		0.815621
Kcns1		0.0962433	0.456868021195788	0.887377110339041	NA		0.366268	-1.91746	0.633729	NA		-1.46059		-0.0671512
Selenbp2		12525.2	-1.63719552990942	0.283142696526892	0.442315404917242		31885.6	0.17776	0.611063	0.972276		-1.45944		-9.86031
Ccdc171		295.09	-1.02954570813532	2.33856526564122e-08	2.50538187702152e-07		150.248	-0.426857	0.212739	0.904837		-1.4564		-2.84335
Kazald1		30.8513	-0.703211249429357	0.0164339702099058	0.0469562975182998		13.0105	-0.752181	0.197205	0.89373		-1.45539		2.9135
Sgcd		2.20249	-2.90120396585998	0.02489387164885	0.0659125106809064		0.618336	1.44768	0.60505	NA		-1.45353		5.61197
Pcna-ps2		9.30453	0.219145868907535	0.692982323905708	0.807595793870441		0.301348	-1.67148	0.679489	NA		-1.45234		-1.81362
Itga11		4.19971	-2.11895854812882	0.0840424836852134	0.177109292034913		4.87215	0.666665	0.475465	0.963872		-1.45229		3.06389
Adgrf4		2.30575	-0.186265632552294	0.835314164347865	0.902869268065029		1.72458	-1.26426	0.48046	NA		-1.45053		1.42877
Hsf2		926.82	-0.952333024976542	1.01937921781819e-05	6.91767950318286e-05		413.745	-0.49652	0.0121777	0.325663		-1.44885		-1.78817
Henmt1		0.874999	0.291350377870897	0.914367227768989	0.95086820155809		0.31796	-1.73904	0.666813	NA		-1.44769		-1.75026
Evc2		107.526	-0.385320694072798	0.511093709328193	0.664791728121041		21.3747	-1.06203	0.0297839	0.51911		-1.44736		5.2888
Gm9797		6.57362	-0.826174754378794	0.157039789201365	0.288254696841386		59.7203	-0.621176	0.681486	0.977955		-1.44735		0.829958
Ephx4		3.61447	-1.37766475915042	0.118923286511879	0.233024374342461		1.00216	-0.0680999	0.974928	NA		-1.44576		-0.683835
Phyh		70093.9	-1.35150392291098	1.71813832429559e-07	1.62037868497099e-06		33359.5	-0.0920316	0.527953	0.964083		-1.44354		-7.13502
Olfm3		77.3256	-1.01523557000811	0.0136364941787798	0.0402056634819506		84.0764	-0.421083	0.130829	0.836205		-1.43632		-9.20603
Mep1b		4.24957	-1.34305256951882	0.353032356866856	0.519910924232149		2.22982	-0.0922371	0.951196	NA		-1.43529		-4.54801
Nr4a1		137.686	0.714486259558351	0.236444883990672	0.387374364378859		202.503	-2.14823	NA	NA		-1.43374		5.24612
Gnai1		25.2867	-1.58257912878121	0.000367554534079184	0.00172203713315658		19.8114	0.151903	0.765386	0.986301		-1.43068		3.40218
Tmem35a		6.78841	-2.23586539681301	0.062148879197977	0.13944049975756		0.891357	0.806339	0.74987	NA		-1.42953		-0.862566
Esrp1		8.0436	-0.810923242645802	0.294261918574141	0.455107270121194		5.73054	-0.617578	0.528876	0.964083		-1.4285		-4.19352
Zfpm2		32.3854	-1.38964309582428	0.000417162946327441	0.00193238381885532		10.7061	-0.0385092	0.954877	0.997271		-1.42815		7.0743
Glt8d2		3.52659	-2.96325895005979	0.0657920860220542	0.145976476060862		2.02482	1.53618	0.327017	NA		-1.42707		6.26545
Ces1b		5287.13	-1.06888104839759	0.00308787362973983	0.0113099470363381		986.533	-0.35762	0.116339	0.815172		-1.4265		-13.7772
Spaca6		67.361	-0.350709145052788	0.427057354164447	0.589979476581476		56.16	-1.07555	0.00204329	0.0999902		-1.42626		-0.145416
Slc39a4		1563.7	-1.04988866020287	0.0204283236317218	0.0562224851434286		1344.16	-0.375182	0.0508258	0.634194		-1.42507		-6.86245
Atrn		3133.14	-1.15258761475356	1.19424960140738e-13	2.69042568655084e-12		1671.52	-0.272152	0.269532	0.931465		-1.42474		-0.547318
BC016579		2.12478	0.895140442410821	0.424125547292414	0.587197102825427		1.06824	-2.31953	0.327034	NA		-1.42439		-1.02822
Mast1		19.4983	-0.939023587496324	0.0122019703938538	0.0365487858520023		19.9236	-0.485218	0.353858	0.943962		-1.42424		-5.0881
Dnm1		7.67421	-1.49143640410261	0.0347999358449083	0.0868505186205818		5.01642	0.0687633	0.947992	0.997271		-1.42267		1.01003
Tlr5		270.501	-1.75567059928952	1.36052296242565e-11	2.35006099179247e-10		241.881	0.3343	0.222728	0.906255		-1.42137		-9.53397
Arl4d		934.394	0.00181677321317199	0.995694081925303	0.997565101183541		838.978	-1.42294	9.18e-06	0.00144524		-1.42112		-4.67586
Phyhipl		0.476571	-1.32741421301032	0.58801264329081	0.729599117945583		4.43777	-0.0919086	0.923704	0.995862		-1.41932		-2.07808
Cyp4f15		4605.24	-1.14098471960195	5.8989879098586e-10	8.07995262612276e-09		2289.57	-0.273233	0.0607958	0.676034		-1.41422		-14.6456
Phex		0.629401	-2.65378043007485	0.403090516781598	0.568736622779636		4.70008	1.24022	0.240641	0.919392		-1.41356		0.913378
Avil		7.11455	-1.0992516165476	0.169725021442811	0.304822784412504		7.25768	-0.312933	0.751337	0.984591		-1.41218		0.920821
Fam210a		4979.4	-1.13880404546163	1.71888375143948e-06	1.35436185242732e-05		1836.13	-0.272333	0.298007	0.93507		-1.41114		-2.13937
Uty		279.207	-1.04175310331155	0.723581862202575	0.828526872784751		345.635	-0.369341	0.127674	0.833045		-1.41109		-0.210026
Abcc12		30.961	-0.52033196890948	0.471973302880709	0.629835890169944		53.4703	-0.889575	0.0292156	0.513548		-1.40991		-4.10777
Rhou		2693.5	-1.1969717832508	1.41929876181968e-11	2.44104125755975e-10		2186.24	-0.212386	0.283798	0.93507		-1.40936		-6.56311
Cdk15		2.21877	-0.397226498061865	0.757737180673165	0.852816957717799		1.81601	-1.01134	0.52576	NA		-1.40857		-2.7026
Chrna4		69.6517	-0.22692743605726	0.711620659494574	0.820055651917559		171.888	-1.17927	0.00226507	0.109095		-1.4062		-10.1674
Plpp3		7412.52	-1.2388742624648	2.45014248341751e-14	6.05550032119249e-13		2527.34	-0.165467	0.340811	0.943154		-1.40434		-0.736435
Gjd3		0.191269	-0.0240233193684637	0.994058244677496	NA		0.631881	-1.38003	0.583932	NA		-1.40405		1.53728
Prtg		4.3834	-1.51200957358505	0.178808478588336	0.316341291341715		3.2486	0.108801	0.930744	0.997025		-1.40321		3.08863
Lurap1		16.7664	-0.952772430557237	0.0178156766729209	0.0501781560808891		6.70871	-0.449733	0.583409	0.972276		-1.40251		3.87354
Pcdhgc5		2.42948	0.358048237421267	0.782858220809377	0.869027499607605		2.12874	-1.76011	0.245682	NA		-1.40206		5.48165
Abcc2		24438.2	-0.93902926824867	1.25997011042881e-05	8.34501942704299e-05		13290.3	-0.462923	0.0110798	0.308698		-1.40195		-11.3004
Cabp1		1.74609	-1.03290427098373	0.4244513909369	0.587546516489461		5.41091	-0.367719	0.704736	0.979767		-1.40062		4.07847
Gpr183		28.2322	0.150815076837414	0.831522893631839	0.900549034033534		6.03349	-1.54902	0.0911026	0.760029		-1.3982		-2.14731
P2ry4		318.758	-0.987002310064623	0.102902154391945	0.208107214502359		126.23	-0.409109	0.2768	0.93507		-1.39611		-6.26863
Gba2		545.788	-1.07877978136564	3.52042035565437e-05	0.000212167006739607		165.426	-0.317061	0.133618	0.840973		-1.39584		-0.373847
Sc5d		16435.8	-1.3095102262348	5.90489023090927e-06	4.19585603035956e-05		11926.5	-0.085038	0.590344	0.972276		-1.39455		-5.85559
Ldlrad4		257.215	-1.11651079235164	1.78187916778572e-06	1.40192608404981e-05		163.024	-0.277565	0.286754	0.93507		-1.39408		0.405155
Bex1		4.61771	-0.149308323069172	0.826002692948259	0.897609421408207		2.09494	-1.24469	0.475824	NA		-1.394		-2.9033
Gm12184		12.4657	-0.684772437159465	0.118295485153642	0.232107002580041		14.1997	-0.706669	0.211252	0.904837		-1.39144		-0.165698
Sort1		1273.02	-0.883102695043787	0.00769126519567912	0.0247778019748011		646.408	-0.50787	0.0423015	0.591446		-1.39097		-1.08793
Gm128		0.704783	-0.00371144469299927	0.998342648246615	0.998904707788353		0.7256	-1.38578	0.608348	NA		-1.3895		2.77494
C2cd4d		10.1511	-1.17504792497096	0.127468689312183	0.245527659627694		14.2893	-0.214396	0.751385	0.984591		-1.38944		-4.42917
Fmn2		49.0649	-1.00419967192392	0.10650037290853	0.213762512821174		54.503	-0.384553	0.34748	0.943154		-1.38875		-4.33189
Ano9		2.46723	-0.939285881597851	0.424532923327719	0.587608524457154		1.83731	-0.448666	0.781967	NA		-1.38795		-3.68729
Sfrp1		49.2344	-1.16708333000773	0.00433333881789312	0.0151006000854467		19.4951	-0.220827	0.682659	0.977955		-1.38791		-0.580895
Cyp27a1		14094.6	-1.27266876267403	5.29410308956308e-08	5.32908614962627e-07		7363.87	-0.115045	0.525204	0.964083		-1.38771		-3.30183
Ptprf		7455.6	-1.14849878296523	3.82353750907839e-09	4.64369646603712e-08		4324.86	-0.237759	0.240439	0.919392		-1.38626		-3.25912
Fam131c		53.3609	-1.15639947106402	0.023809645580465	0.0635042989927527		53.0867	-0.229727	0.472732	0.963872		-1.38613		-7.54018
Nalcn		1.67529	-4.09588120171042	0.00849801886594568	0.0269213332859578		1.93879	2.71059	0.102154	NA		-1.38529		0.111972
Obscn		3.35722	-0.783761566315262	0.481420679491723	0.638132497378091		8.36713	-0.601118	0.525863	0.964083		-1.38488		0.177428
Plekhf1		355.825	-1.11951315440731	8.64269768563267e-05	0.00047734789185668		232.538	-0.264056	0.158878	0.860709		-1.38357		-0.525926
Trank1		0.197678	-1.22625467351605	0.703852665237887	NA		1.92495	-0.156899	0.931119	NA		-1.38315		-3.02899
Mok		4.95969	-0.622545863411359	0.406226599086271	0.571267316017664		2.9221	-0.759037	0.56036	0.969943		-1.38158		0.680428
Cyp2c29		63480.2	-1.31304714875596	0.000101820259106373	0.000553198044975014		18056.5	-0.0678545	0.794236	0.990502		-1.3809		-14.4964
Kcnj16		46.3849	-1.4593210936227	0.0041458814756048	0.0145323534970352		18.4436	0.0784993	0.871627	0.995862		-1.38082		-0.208134
Pde5a		57.8221	-0.73250768441484	0.0927879311311444	0.191873685642231		30.4781	-0.647339	0.325044	0.937706		-1.37985		5.48023
Abcd3		20816	-1.40200737263334	3.05852912801567e-24	2.5087781232108e-22		10285.9	0.0224429	0.885167	0.995862		-1.37956		-4.13663
Sesn3		325.363	-0.796094854942354	0.0639948963446493	0.142809939219634		922.176	-0.582707	0.0122662	0.326277		-1.3788		0.495189
Adamtsl4		100.312	-0.944161178620968	3.3724464384268e-06	2.51011078560431e-05		33.0475	-0.433982	0.358273	0.944915		-1.37814		4.81001
Epb41l4b		3631.52	-1.34858146512399	5.97962252006112e-18	2.34421721098965e-16		1818.27	-0.0288429	0.819122	0.992804		-1.37742		-11.4827
Ascl4		4.22478	0.224422415139406	0.827195120009568	0.898294924608123		0.284701	-1.60136	0.69272	NA		-1.37694		-0.290946
Ehhadh		9859.45	-1.3337759306378	9.47227649093641e-07	7.91170039021033e-06		4387.82	-0.0416957	0.791175	0.98965		-1.37547		-5.7846
Synpo2l		3.77188	-0.664025560425124	0.4667140364864	0.625898466806403		4.92209	-0.709654	0.499307	0.964083		-1.37368		-1.45604
Ugt2b34		23376.9	-1.15821916630295	1.36491051434544e-17	5.08898454008283e-16		10673.9	-0.215097	0.0979787	0.777919		-1.37332		-14.2375
Tdrkh		153.755	-1.36502565118675	8.31365769780099e-07	7.00247261065439e-06		61.9022	-0.00824311	0.977681	0.997952		-1.37327		-6.6471
Pkd2l2		10.3929	0.145522397357975	0.80467685829072	0.884105395546097		1.87642	-1.51862	0.343608	NA		-1.3731		-1.9482
Tbata		0.0950421	0.456868021195788	0.887377110339041	NA		0.342117	-1.82944	0.638721	NA		-1.37257		-2.74829
Pcdh19		0.0962433	0.456868021195788	0.887377110339041	NA		0.342114	-1.82943	0.638724	NA		-1.37256		1.80761
Vasn		249.014	-0.647749502641055	0.000288902577756009	0.00139733798947909		148.528	-0.72478	0.00319814	0.135261		-1.37253		3.68038
Soga1		118.186	0.192378793701215	0.700894127709772	0.812730286553414		40.8376	-1.56263	0.00312371	0.13353		-1.37025		6.07037
Mypop		38.6632	-0.911619697081907	0.00639959525596301	0.0211185323125909		34.9776	-0.458045	0.233081	0.914143		-1.36966		0.897875
Sned1		574.142	-1.06968924691557	0.000215565922976067	0.00107313318954316		324.355	-0.299484	0.366761	0.948924		-1.36917		1.09023
Ncam1		9.91274	-1.44011854778254	0.0914297184353527	0.189678125340268		8.57551	0.0709606	0.924699	0.995862		-1.36916		0.805676
Bicdl2		4.73636	-0.168408571765265	0.844178403007279	0.907679050558042		2.69117	-1.19916	0.404421	0.952949		-1.36757		-4.77514
Atp1a4		2.13984	-0.0291857613604293	0.981571968476483	0.988804864326826		0.632594	-1.33794	0.631459	NA		-1.36713		4.66388
Ociad2		1385.77	-1.17729934188704	0.000332725060208682	0.0015810865531901		561.713	-0.184225	0.36615	0.948924		-1.36152		-9.21252
Gm10731		0.294573	-0.504914659932716	0.875624904794364	NA		0.15898	-0.855325	0.833969	NA		-1.36024		-1.75026
Tex11		0.268054	-0.504914659932716	0.875624904794364	NA		0.15898	-0.855325	0.833969	NA		-1.36024		3.13376
Sbk3		0.279154	-0.504914659932716	0.875624904794364	NA		0.15898	-0.855325	0.833969	NA		-1.36024		3.31851
Sstr1		0.268054	-0.504914659932716	0.875624904794364	NA		0.183134	-0.855325	0.833969	NA		-1.36024		NA
Atp11c		11215.3	-0.929262535337731	1.02276581667052e-06	8.50267112143707e-06		4468.56	-0.429785	0.0809155	0.730584		-1.35905		-2.31579
Idi2		0.192454	-1.22625467351605	0.703852665237887	NA		1.02661	-0.132299	0.956304	NA		-1.35855		-1.02847
Dyrk3		56.6281	0.489748006322396	0.147401574742579	0.2744200147195		40.1424	-1.84706	3.18e-06	0.000584287		-1.35731		-4.49175
Nav2		1951.6	-1.48501661634505	6.40127740689037e-16	1.96900831006176e-14		1038.05	0.130085	0.549511	0.966434		-1.35493		-3.18863
Mettl27		569.981	-1.21626212817135	5.45627036298579e-10	7.51705809267509e-09		382.076	-0.136854	0.416108	0.953638		-1.35312		-3.36144
Dsp		2479.83	-1.08254580146564	3.72991844289408e-11	6.10645296766539e-10		1691.28	-0.270238	0.26816	0.93056		-1.35278		-7.97368
Dcaf12l1		174.863	-0.804299386686568	0.00325871275763786	0.0118246621049042		89.5691	-0.548116	0.0595141	0.672753		-1.35242		-1.08038
Gm17511		4.90632	-0.495412062420808	0.521917967278935	0.674134793723532		0.15898	-0.855325	0.833969	NA		-1.35074		NA
Gstt2		2657.24	-1.71011739557198	5.97259526508338e-07	5.17786781924166e-06		1140.9	0.359606	0.0662131	0.696721		-1.35051		-3.4217
Ap3m1		3109.08	-0.582850313380714	0.00143505704238006	0.00580372626874058		1864.47	-0.767123	0.00355028	0.145714		-1.34997		-0.821227
Abcg8		5162.7	-1.20156308023872	2.48037494229396e-07	2.27486222488486e-06		1534.64	-0.144597	0.518199	0.964083		-1.34616		-13.78
Arl9		3.89277	-1.64948364198812	0.163739675256512	0.29693923620183		2.26564	0.30404	0.83612	NA		-1.34544		-1.80227
Clstn3		86.7394	-1.69873042661797	0.000258938078822734	0.00126968564401276		195.745	0.35524	0.314157	0.93507		-1.34349		0.123487
Synj2		272.42	-1.30489416667756	0.00152911968994015	0.0061499294545116		280.754	-0.0378817	0.844511	0.993565		-1.34278		1.64439
Arhgap6		358.83	-1.32166257503092	1.04144082483366e-05	7.05243268129314e-05		151.915	-0.0189817	0.932595	0.997271		-1.34064		3.31629
Smim6		29.1261	-1.02029750385475	0.0287028077324925	0.0740684281703737		8.97998	-0.32011	0.675455	0.977955		-1.34041		-6.95031
Mipol1		109.175	-1.38637949926874	1.21367140205423e-09	1.57826618502906e-08		57.5848	0.0466025	0.875911	0.995862		-1.33978		-0.0883585
Corin		252.066	0.298710202173513	0.871522778535854	0.924526252996484		18.5746	-1.6362	0.0103338	0.297693		-1.33749		-2.89869
Ppp1r32		5.18344	-0.204716367653857	0.756263209228652	0.851681337154987		1.16369	-1.13236	0.553826	NA		-1.33707		-4.36977
Stbd1		4641.46	-1.32562667696176	2.01376698303469e-06	1.56816956638948e-05		2015.68	-0.0113034	0.937285	0.997271		-1.33693		0.37172
Gxylt2		0.101451	-0.7453633329518	0.817272753881441	NA		7.0851	-0.591298	0.44221	0.95719		-1.33666		-3.23674
Cyp4a31		433.987	-0.570515058991569	0.536089036425792	0.685979531010444		204.239	-0.765792	0.377761	0.949446		-1.33631		-7.87747
Arhgap36		6.37395	-0.719242538461771	0.271872299834792	0.429321496283691		8.64491	-0.615703	0.47576	0.963872		-1.33495		-1.48268
Arhgap42		2686.07	-1.055516437758	8.56050572848887e-09	9.81543291234262e-08		1433.19	-0.278935	0.150524	0.853908		-1.33445		2.43625
Plet1		100.261	-0.828552811656953	0.000255986166915386	0.00125675222216439		67.0998	-0.504562	0.110688	0.806067		-1.33311		-6.47446
Cyp21a1		7.20527	-2.05724449352335	0.271136342406453	0.428582448541477		29.031	0.724283	0.182688	0.881168		-1.33296		-9.5074
Cyp4a32		666.747	-2.01442558712447	1.66883778947005e-09	2.12863320913664e-08		575.646	0.681521	0.0309101	0.52729		-1.3329		-11.648
Gsta3		50946.2	-1.23152888011025	1.63128241318393e-07	1.54301373145339e-06		17572.1	-0.0995749	0.616275	0.972276		-1.3311		-12.7875
Esrrg		253.136	-0.370316921630242	0.413088497180549	0.577111582880853		43.2622	-0.960697	0.0206883	0.433828		-1.33101		-5.7459
Plekha8		1173.47	-0.6124817463492	2.86772457673753e-06	2.16364408513758e-05		456.968	-0.71833	0.00023782	0.0200609		-1.33081		-1.30177
Cd209b		15.8319	-0.0740411163982475	0.919247728180377	0.953525772519139		3.63647	-1.25418	0.254787	0.923572		-1.32822		2.33435
Me1		3474.75	-1.13759273252187	2.26513507345936e-07	2.09184962471031e-06		3174.99	-0.190496	0.302539	0.93507		-1.32809		-1.67426
Cys1		213.901	-1.20032356245808	0.00171922326301749	0.0068168012126834		138.463	-0.12772	0.615466	0.972276		-1.32804		-0.457411
Aadac		17668.5	-1.32257966498483	1.02408579156606e-11	1.79805183711297e-10		9225.8	-0.00441595	0.979386	0.997952		-1.327		-14.9282
Cldn6		7.62886	-1.0084399564586	0.070827269736088	0.154427778002826		8.74041	-0.318293	0.675254	0.977955		-1.32673		-4.88443
Cdc14b		1583.97	-1.25746458590425	8.52249486496346e-14	1.95858197363636e-12		962.546	-0.0677522	0.815552	0.992388		-1.32522		-2.66321
Gm9887		4.18397	0.314047256184774	0.732846216667284	0.835507612473348		1.28815	-1.63915	0.414175	NA		-1.32511		-0.0502168
Fbln2		80.8958	-1.39791970719083	0.000480353466992884	0.00219898503278511		58.7181	0.0735659	0.839067	0.993565		-1.32435		-0.861313
Zfp30		124.274	-1.16162378899375	6.07621944757256e-06	4.31185137816872e-05		65.9557	-0.162018	0.649043	0.974882		-1.32364		0.595924
Stau2		249.617	-0.76613345446288	5.49080888066687e-07	4.78013108440335e-06		118.767	-0.557259	0.0308243	0.52729		-1.32339		0.610045
Adra1a		167.269	-1.34322015125129	1.05073712846014e-07	1.01857820422545e-06		102.916	0.0217605	0.942298	0.997271		-1.32146		-4.91824
Mmp17		18.991	-1.62148342490524	0.00464569288658439	0.0160561490321775		11.4278	0.300934	0.668955	0.976498		-1.32055		6.14312
Tmem63b		2885.38	-1.34449703680431	4.60388652168016e-25	4.16969094719582e-23		1391.34	0.0243658	0.871355	0.995862		-1.32013		-1.22152
Ephx2		22064.6	-1.4342448226581	2.0288334332627e-07	1.8899936380336e-06		12183	0.11435	0.483739	0.964083		-1.31989		-8.39169
Gstm3		2621.16	-0.567129896894653	0.149751446860592	0.27764859076564		3320.29	-0.751854	0.00386359	0.154726		-1.31898		-13.1373
Slc6a3		0.528841	-0.462332043450686	0.885576282167176	0.933245001532743		0.183134	-0.855325	0.833969	NA		-1.31766		NA
Olfml1		616.081	-1.13784551519121	1.47588417656197e-07	1.40600163216848e-06		373.115	-0.179605	0.339116	0.943154		-1.31745		2.5503
Rassf3		2952.29	-1.07288793922535	3.10687772320892e-06	2.32543327949119e-05		1908.04	-0.241947	0.224799	0.907519		-1.31484		-0.856579
Stx1b		119.313	-1.75331273002137	1.06942388888232e-07	1.03481156096023e-06		52.6731	0.439786	0.207202	0.903303		-1.31353		-3.05217
Kcnj8		180.886	-0.225789499437185	0.32975327034449	0.494691761316837		31.3772	-1.08743	0.0120621	0.324448		-1.31322		6.90047
Sstr2		15.9118	-0.286125581875721	0.689055959987474	0.804955454279845		32.9477	-1.02692	0.00752006	0.241211		-1.31304		-7.34535
Ablim3		775.486	-0.749026437075391	0.00359565446911683	0.0128433437323635		496.472	-0.563374	0.00042526	0.0324644		-1.3124		-11.1589
Spon2		138.233	-0.758132195060193	0.104525133815421	0.210749970424512		202.881	-0.552505	0.0329781	0.536365		-1.31064		2.63428
Prcd		1.40425	-0.0652249865559339	0.963614116838659	0.977858634617076		1.89345	-1.2444	0.480982	NA		-1.30963		4.27066
Cdh6		5.10185	-0.6069990727065	0.457690051822859	0.618411250118824		14.4263	-0.702113	0.274268	0.933358		-1.30911		-0.993048
Sptbn4		1.39854	1.38927699273795	0.295443813493996	0.456626127822636		0.618552	-2.69798	0.389503	NA		-1.30871		2.09224
BC034090		11.4877	-1.75144408107604	0.0072918606926055	0.0236482789493563		10.1346	0.442882	0.539757	0.965765		-1.30856		3.9538
Hjurp		5262.68	-1.05003359406989	4.15377790384213e-07	3.69725529059292e-06		2566.47	-0.257692	0.267139	0.929932		-1.30773		-1.95081
Ankrd35		4.23543	-1.2713907022971	0.31954555768605	0.483733787165283		1.76859	-0.0332097	0.985286	NA		-1.3046		2.16485
Gm9958		27.9164	-1.33042719002177	0.00294969673039085	0.0108560513581688		18.6948	0.0258639	0.961201	0.997521		-1.30456		-1.58709
Slc26a1		7667.62	-0.888596453998082	1.97818177058577e-13	4.33438594801634e-12		4206.88	-0.415957	0.0191092	0.417396		-1.30455		-13.8273
Rgs20		0.53564	-2.44433115831029	0.387724638274245	0.554164559842423		7.86549	1.14071	0.178559	0.878315		-1.30363		0.819289
Cpeb2		1286.65	-0.281381221209565	0.301121163012963	0.462718128772441		931.755	-1.02211	0.000318119	0.0259457		-1.30349		-2.51276
Cdk6		1208.15	-0.753854936927053	4.66001156300715e-06	3.37882524706706e-05		581.26	-0.544469	0.0375192	0.564626		-1.29832		0.907585
Dnah7b		3.42514	-1.05416134659174	0.214721470911686	0.361105028622901		11.3172	-0.242293	0.750973	0.984591		-1.29645		1.03823
Traf4		1455.45	-1.27212553162167	1.9637200719038e-09	2.47710587934552e-08		799.092	-0.0241047	0.876375	0.995862		-1.29623		-2.47599
Syt3		123.578	-1.16790074822824	4.98550715854017e-05	0.000290080709351946		60.1523	-0.126633	0.71017	0.981788		-1.29453		0.00859227
Chrna5		0.096227	-0.7453633329518	0.817272753881441	NA		10.7837	-0.547574	0.431625	0.956509		-1.29294		-7.5204
Spag8		9.58688	-0.691963615972751	0.346140007331928	0.512782200358821		7.66648	-0.599293	0.464311	0.963523		-1.29126		-4.57576
Slc27a3		19.3115	-0.283257808509656	0.541424895279426	0.690432209199906		18.9274	-1.0073	0.0670235	0.70031		-1.29055		-0.613217
Gas1		577.981	-1.39438415531606	0.00232682020575229	0.00886906725223419		256.434	0.103912	0.645343	0.974303		-1.29047		1.94177
Cldn4		5.52589	0.480300778715954	0.47604538789604	0.633525749180229		2.86395	-1.76998	0.174144	0.874406		-1.28968		-2.55975
Megf6		20.4291	-1.26720942243153	0.0271220319067364	0.0707065245765293		15.8382	-0.0212667	0.970242	0.997584		-1.28848		-6.21596
Slc22a23		4202.96	-1.03578707891472	4.52750892155722e-08	4.62205804901023e-07		1745.43	-0.251538	0.159162	0.860709		-1.28733		-7.5564
Rec8		62.4776	-0.663256410770728	0.308114425686083	0.470903293343384		62.2345	-0.62334	0.0575179	0.665017		-1.2866		-1.58804
Pcdhgb4		9.18893	-1.37347264967599	0.0279403594938435	0.0723265981718769		6.55843	0.0894286	0.919395	0.995862		-1.28404		4.96298
Slc7a2		30328.7	-0.811393832302702	0.00269068955312095	0.010027395014485		12951.5	-0.471845	0.0216957	0.437705		-1.28324		-3.91174
Cc2d2a		233.688	-0.829593985311061	0.0453210710720753	0.107889646048198		160.808	-0.453549	0.111792	0.807777		-1.28314		3.31929
Blnk		170.357	-0.193525105218428	0.666726854527577	0.789279462689186		142.348	-1.08927	0.000129351	0.0120422		-1.28279		-3.6589
Pla2r1		49.405	-0.19122314222926	0.387146837525319	0.553734567309084		73.0587	-1.09147	0.00696005	0.228529		-1.28269		5.38374
Slfnl1		0.500349	-1.38854349639699	0.56924426693085	0.713618782785402		0.307125	0.10638	0.979201	NA		-1.28216		1.24031
Nxph4		0.19833	-1.22625467351605	0.703852665237887	NA		0.654234	-0.0543145	0.982846	NA		-1.28057		2.44755
Ghrhr		2.43595	0.446187562968573	0.689259758633438	0.805075933937625		0.774844	-1.72665	0.510735	NA		-1.28046		-3.4943
Bicc1		175.521	-1.01272622406989	9.8820154231255e-05	0.000538898360847584		98.9426	-0.267503	0.434129	0.956661		-1.28023		4.44716
Actl9		1.47071	-1.50486088422817	0.345975458968622	0.512680884399028		1.43733	0.225672	0.907185	NA		-1.27919		-3.82335
Sgms2		3412.85	-0.846362323912736	0.000601432970935451	0.00268338085637728		1539.45	-0.431599	0.0527082	0.643799		-1.27796		-2.74768
Slc16a4		1.73945	-0.652549525026468	0.697942942184855	0.810427862298195		1.31804	-0.625079	0.7374	NA		-1.27763		-0.08441
Ajap1		1.40006	-1.46680881308695	0.355182929694428	0.52235665322383		2.55245	0.191542	0.899992	0.995862		-1.27527		1.21698
Ccdc190		0.487929	-0.200124151038135	0.946471736503558	0.968202572612843		0.52894	-1.07039	0.720663	NA		-1.27052		3.12992
Ell2		2903.02	-0.51593583921223	0.00339767797670059	0.0122235400893671		1539.97	-0.753449	7.2e-05	0.00748165		-1.26938		-3.27238
Psd		16.3354	-0.48349028634546	0.259062072110918	0.414328351506262		9.64632	-0.785231	0.296168	0.93507		-1.26872		-1.60044
Adgrv1		102.45	-1.15862693176984	0.0393662062196168	0.0962345206301041		82.5996	-0.108604	0.693933	0.97915		-1.26723		-3.24542
Scgb3a1		3.08003	-1.39871936942205	0.125610698665472	0.242919988664371		0.632222	0.131491	0.962815	NA		-1.26723		5.22953
Gm16223		0.824887	-2.14715109843083	0.429109158922101	0.591689741117156		5.39482	0.881143	0.338095	0.943052		-1.26601		-3.02823
Il17f		0.19247	-0.0240233193684637	0.994058244677496	NA		2.95208	-1.24177	0.399878	0.952311		-1.2658		-1.54639
Pdk4		218.925	-0.0449868425737987	0.928660191046278	0.958259052603438		127.695	-1.21916	0.000416983	0.0321764		-1.26415		1.93583
Cep85l		466.374	-0.0274081619488641	0.949298831529015	0.969585677140637		818.222	-1.23586	1.29e-05	0.00196577		-1.26327		-1.6684
Erbb3		7157.99	-1.05578860214649	9.87220581959529e-08	9.60498370343228e-07		4234.53	-0.207114	0.278218	0.93507		-1.2629		-9.19838
Ces3b		12090.6	-1.8904933853549	6.13094989505199e-06	4.34490667130512e-05		12833.7	0.627675	0.00147605	0.0827943		-1.26282		-14.8588
Mtmr7		102.792	-0.861150969960161	0.0221752336632014	0.0600360295265582		41.3617	-0.401622	0.323276	0.937706		-1.26277		-3.46351
Gne		6702.59	-0.819347321162158	2.13591323611428e-06	1.65522927382015e-05		2595.67	-0.443216	0.0133869	0.341792		-1.26256		-4.01865
Adgrd1		30.1675	-0.888011528510786	0.0432416206183035	0.103960577452242		9.24901	-0.374298	0.59112	0.972276		-1.26231		3.70958
Kcnh3		0.590353	-0.796130605407914	0.781202160848703	0.867731150192709		1.13045	-0.465726	0.82351	NA		-1.26186		-0.281471
Epb41l5		2158.36	-1.0793906469797	2.79610811614479e-12	5.26161756679246e-11		1339.16	-0.179902	0.285343	0.93507		-1.25929		-5.40423
1700001J03Rik		1.01269	-0.601730561408979	0.74504980293811	0.844029598203389		1.2732	-0.655322	0.774942	NA		-1.25705		1.94287
Cyp2a5		31001.4	-0.704115445547785	0.294906392649981	0.45588773779633		17687.6	-0.552075	0.0287616	0.509449		-1.25619		-12.9859
Zfpm1		1483.19	-0.962159029294513	5.92500413319758e-10	8.09312050473914e-09		881.278	-0.292911	0.120044	0.821854		-1.25507		-2.19844
Ces1e		5496.79	-2.2050250060269	7.70227115354311e-09	8.88232351124168e-08		2340.37	0.952517	4.13e-06	0.000732373		-1.25251		-14.827
Lipc		7974.66	-1.45978421628543	3.88169593361459e-09	4.70718168750306e-08		2804.28	0.207569	0.175248	0.876694		-1.25222		-11.7123
Clstn1		176.223	-0.855162301834558	0.00496424518678942	0.0169882545491435		64.8637	-0.395842	0.192495	0.889532		-1.251		5.60406
Dmrta1		24.3091	-0.129169316950871	0.763063060979869	0.855484240581272		4.08454	-1.12094	0.316431	0.93507		-1.25011		-4.27704
Gata5		5.55748	-2.59698542705465	0.00457754467576678	0.0158541386172842		2.20039	1.3469	0.348455	NA		-1.25008		4.26685
Ttc39c		7866.94	-1.47632486250728	0.0262317810403287	0.0688508923104787		4938.21	0.227219	0.471131	0.963872		-1.24911		-7.86453
Lrit2		182.777	-1.6531358280409	5.75507194356987e-06	4.09667893802403e-05		111.355	0.405592	0.202641	0.898345		-1.24754		-10.6653
Pappa2		1.46672	-2.2825888570093	0.230257784881001	0.380119028710043		9.80965	1.03556	0.357193	0.944915		-1.24703		-2.85819
Tppp		576.746	-1.09866241659806	0.000933164727858783	0.00396019363812715		412.631	-0.145508	0.678958	0.977955		-1.24417		3.07712
Slc16a2		7152.95	-1.1310070164738	1.20498641482376e-21	7.24577357334816e-20		3651.7	-0.112334	0.495141	0.964083		-1.24334		-2.35496
S1pr1		2478.12	-1.05427248848864	3.0150491336548e-07	2.72924226897615e-06		631.202	-0.187141	0.415103	0.953627		-1.24141		-3.40374
Lrit1		643.313	-1.49853244727251	3.76276839095884e-13	7.87768068238045e-12		340.681	0.258975	0.323974	0.937706		-1.23956		-11.671
Grpel2		1599.87	-1.27960202646924	1.26566669602736e-29	1.82381430657276e-27		847.48	0.0404097	0.844406	0.993565		-1.23919		-3.35213
Caln1		124.418	-0.7227985287077	0.0291355412379579	0.0749594631013571		56.0264	-0.516073	0.195176	0.893306		-1.23887		-8.39403
Lpin2		11368.5	-0.369532648838016	0.202769003936049	0.346654547529061		6460.26	-0.868254	0.00088065	0.0569736		-1.23779		-3.661
Magi3		1473.54	-0.721730510477781	0.00142250548361612	0.00575587533782946		846.765	-0.513817	0.0289383	0.51197		-1.23555		-0.12801
Akr1c19		3309.33	-1.35131567544461	1.52195999877711e-07	1.4481707424414e-06		1586.11	0.116248	0.608323	0.972276		-1.23507		-10.7652
Hsd17b2		6225.32	-1.35189381041168	4.93707385364593e-09	5.88408009390256e-08		3502.48	0.116987	0.541663	0.966434		-1.23491		-13.8982
9930021J03Rik		980.366	-0.563811752357525	0.0399288756507753	0.0973273950067283		558.5	-0.67078	0.0521847	0.639965		-1.23459		0.422146
Palmd		2132.18	-1.12954667547115	1.34857426843962e-14	3.45680215123265e-13		1324.79	-0.104313	0.502551	0.964083		-1.23386		-10.8544
Gnpda1		582.625	-0.782335403074137	0.00149783422274042	0.00603624550081458		544.396	-0.450603	0.0156654	0.37489		-1.23294		-1.21844
Dlat		2066.63	-1.06468410656887	8.84393539043203e-18	3.40045063870097e-16		908.284	-0.167551	0.271198	0.931741		-1.23223		-1.00024
Sox5		629.673	-0.846695396008182	0.000798456949753984	0.00345450876692318		407.334	-0.385184	0.100845	0.787509		-1.23188		2.47594
Nup133		530.85	-0.647190163356626	2.06779836200468e-06	1.6055550873915e-05		247.849	-0.583826	0.00271653	0.123074		-1.23102		0.965562
Pard3b		194.362	-1.00399833155123	0.00348668814389131	0.0124987845946978		138.68	-0.226005	0.388094	0.950925		-1.23		0.654226
Cilp		5.76824	-2.48776802118958	0.0113044926230495	0.0342453332397114		6.32253	1.25988	0.190649	0.887868		-1.22789		-2.15398
Efr3b		18.4775	-0.874224509186036	0.0951396203624504	0.195800080763947		18.4082	-0.353636	0.521339	0.964083		-1.22786		1.47874
Fahd1		2088.05	-1.37762113305767	5.13711818136944e-13	1.05343852962826e-11		717.865	0.150528	0.415778	0.953627		-1.22709		-4.29644
Them4		841.607	-0.956109877079831	9.31556306248983e-05	0.00051028229857714		296.064	-0.270278	0.257024	0.925381		-1.22639		-2.81987
Zfp114		1.76141	-0.556669513936277	0.794982307587314	0.877305170795902		2.47485	-0.669365	0.616564	NA		-1.22603		3.03299
Ces1c		97777.9	-0.905622793892423	0.00418299642070217	0.014630882954107		37832.3	-0.319592	0.0363739	0.556469		-1.22521		-13.6204
Bambi		122.304	-1.14083217797256	1.29179586167006e-06	1.05312307886915e-05		49.8345	-0.082571	0.799698	0.991692		-1.2234		5.52645
Cuedc1		99.7407	-0.538132942916286	0.00814010242543761	0.0260193721612459		56.2057	-0.682887	0.107157	0.801199		-1.22102		3.41977
Cdkl5		318.324	-0.655566193635018	0.0265592560871102	0.0695392537425647		172.374	-0.565382	0.0442067	0.600675		-1.22095		1.40155
Adig		0.686289	-1.8458081453519	0.506695241385665	0.660682349878838		0.388776	0.624938	0.868339	NA		-1.22087		-1.69583
Slc35e2		2822.89	-0.546163954011062	0.000111629167942452	0.000601789194890301		1491.16	-0.673338	0.000372995	0.0293726		-1.2195		-2.78968
Gm42669		1.14474	-1.12485716869425	0.446427710313856	0.607556472940537		198.901	-0.0938627	0.778259	0.988096		-1.21872		-1.60536
Pmepa1		104.296	-0.5854719006602	0.0688019925540167	0.150979266140966		37.9363	-0.631389	0.111942	0.80778		-1.21686		6.40461
Bach2		424.395	-0.558189836918215	0.051138983090882	0.119428826768675		171.838	-0.658586	0.00593842	0.207478		-1.21678		-0.037753
Ces1h		0.0950421	0.456868021195788	0.887377110339041	NA		0.301342	-1.67146	0.679492	NA		-1.21459		NA
Hpd		86138.7	-1.34813548463493	2.55539317036679e-14	6.29792199692092e-13		23622.1	0.13413	0.493125	0.964083		-1.21401		-13.6964
Opn3		16.7803	-0.262918707072207	0.580447083234341	0.722791054599711		8.51261	-0.950788	0.216954	0.904837		-1.21371		1.48472
Cyp2d37-ps		1618.01	-1.00924744140711	0.00512464349048534	0.0174327249320104		1909.52	-0.204134	0.277253	0.93507		-1.21338		-13.4487
Dlc1		2189.59	-1.11217749231244	7.92613721525639e-06	5.48587471908377e-05		870.03	-0.100225	0.703074	0.979626		-1.2124		3.05988
Gngt1		16.2234	-1.32323869648226	0.0137204507688855	0.0404159502851423		9.88656	0.111177	0.869572	0.995862		-1.21206		-4.55003
Gpam		4333.2	-0.816304478108456	0.0441998684003843	0.105755706067935		2435.69	-0.394887	0.185398	0.881907		-1.21119		-1.03654
Syp		23.0402	-0.14958402170287	0.775304288561018	0.863699129094127		9.53999	-1.05978	0.161811	0.864073		-1.20936		4.18668
Gjc1		10.8626	-1.45722977227386	0.0220758338193517	0.0598378176479461		7.44242	0.248478	0.800609	0.991756		-1.20875		5.6111
Cntfr		65.7115	-0.900772075460306	0.0251736739943406	0.06657620957994		35.3511	-0.307663	0.447635	0.95719		-1.20844		3.22566
Pabpc4l		18.9955	-1.18409752046892	0.0360177639926921	0.0893558929046164		8.79622	-0.0241773	0.982815	0.997952		-1.20827		3.15099
Ttn		3.99426	-0.93504413534346	0.43838420729192	0.60012856936003		3.87144	-0.272887	0.859796	0.995566		-1.20793		-0.00126376
Rph3al		102.187	-0.777633237147826	0.00335061545163145	0.0121086972771905		57.9125	-0.42929	0.163052	0.864405		-1.20692		-4.18297
Sult1c2		359.654	-1.44845739772806	0.00315405543010399	0.0115049296703565		103.58	0.242302	0.42642	0.955031		-1.20616		-8.72009
Bag2		102.769	-0.730996640882024	0.00477149982307309	0.0164129332623772		56.4342	-0.474856	0.175137	0.876694		-1.20585		0.252657
Wee1		400.984	-0.737492500282518	0.0649868566138359	0.144510603578244		241.808	-0.467453	0.0965033	0.772229		-1.20495		0.924206
Abcb1b		109.295	-0.570116876065098	0.391310864327804	0.557298306021123		63.8967	-0.63352	0.124499	0.831733		-1.20364		1.03397
Col27a1		921.984	-1.01721482793376	0.246692428958935	0.398932908826021		670.034	-0.186297	0.334243	0.940067		-1.20351		-1.6396
Yjefn3		5.06483	-0.406922536920412	0.561871509196297	0.707147280635359		6.23838	-0.796334	0.373856	0.949213		-1.20326		-1.20451
Cemip		0.404122	-0.984977131656078	0.698204266925285	0.810625304159327		3.97989	-0.217326	0.842187	0.993565		-1.2023		-2.86637
Aqp5		2.33817	-1.09968801272814	0.347364929717565	0.514120667237202		0.964355	-0.102366	0.962839	NA		-1.20205		-3.24055
Ctnna2		0.680572	-1.87490383088612	0.508653351611696	0.662587373485551		0.852581	0.674472	0.752517	NA		-1.20043		-3.66875
Nadk2		6744.65	-0.977136659000906	3.06134396455962e-18	1.24279687089165e-16		3252.26	-0.222624	0.271514	0.931741		-1.19976		-3.16459
Spx		1.69324	-0.943101840318748	0.502911576320411	0.65681968345268		1.90858	-0.256346	0.889438	NA		-1.19945		-1.6903
Ablim2		73.7072	-0.814019090028559	0.0102047408988499	0.031508688070014		44.8982	-0.383364	0.297342	0.93507		-1.19738		3.96621
Fkbp4		5027.73	-0.879372597798152	3.77857516119092e-08	3.90933439218944e-07		2603.36	-0.317607	0.094872	0.771368		-1.19698		-0.972257
Vil1		9.26654	-0.498883989055485	0.429521649484922	0.591904131806914		7.13956	-0.697825	0.408983	0.952949		-1.19671		-2.14408
Zfp791		65.9573	-0.290990777321369	0.360564881079333	0.528328625216557		37.7379	-0.905361	0.0157832	0.375346		-1.19635		-0.100247
Tenm3		929.082	-0.715253208739268	0.0407845687958291	0.0989607369370883		427.752	-0.479608	0.177543	0.878191		-1.19486		-7.85028
Fabp2		1484.96	-1.20593688757772	0.000297264321818023	0.00143215145406002		579.684	0.0116323	0.964677	0.997521		-1.1943		-13.187
Cdk8		1227.12	-0.96605633799483	2.65679183781133e-14	6.50771599476144e-13		700.969	-0.225482	0.12376	0.831313		-1.19154		-0.797146
Pcdhb6		1.11789	0.75587955826675	0.674360925009134	0.795047025541468		1.07657	-1.94698	0.395512	NA		-1.19111		6.2678
5730522E02Rik		10.8114	-0.635341887068658	0.427425946616817	0.590284753594887		6.61341	-0.555671	0.498056	0.964083		-1.19101		-5.43331
Ip6k2		1179.98	0.0708383178121395	0.803460086586099	0.883071812337295		694.671	-1.26181	2.91e-16	2.96e-13		-1.19097		-1.57963
Gch1		6592.87	-1.14455553680373	7.86908396898872e-14	1.81363109631087e-12		2844.97	-0.045581	0.714303	0.981919		-1.19014		-7.08691
Nlgn3		4.32906	-1.80362667707355	0.0223320267426951	0.0603819226862303		5.48058	0.613879	0.520727	0.964083		-1.18975		2.68721
Irx1		21.3246	-1.79416453317147	0.00326228636815806	0.0118349445358785		8.72492	0.604914	0.516598	0.964083		-1.18925		-5.8792
2210418O10Rik		0.209389	-1.22625467351605	0.703852665237887	NA		286.229	0.037817	0.853808	0.994549		-1.18844		-0.576499
Gm10509		14.8415	-0.300451603114957	0.623139563936447	0.756402620108027		1.28851	-0.886265	0.659146	NA		-1.18672		1.25658
Hrct1		3.24057	-0.570064591759048	0.493618014092226	0.64866286570243		1.02868	-0.615289	0.796217	NA		-1.18535		5.8263
Cers1		0.794155	-0.328931331351038	0.849924758806593	0.91146808696691		0.183134	-0.855325	0.833969	NA		-1.18426		4.49388
Rtn4rl1		448.445	-1.39637103156283	2.99679633041669e-06	2.2517326012305e-05		152.232	0.212666	0.437198	0.956709		-1.18371		3.15797
Fxyd6		9.45994	-0.842118048205538	0.110538670836184	0.220127744026987		11.4058	-0.340904	0.593106	0.972276		-1.18302		-2.08348
Sptbn2		4127.68	-1.22507240219098	5.23554480881761e-19	2.38582732812073e-17		2023.71	0.0425628	0.803216	0.991854		-1.18251		-6.0155
Pcdhb12		5.8859	0.1198608084756	0.874098413157761	0.926459752068013		1.12212	-1.3001	0.501752	NA		-1.18024		5.57423
Ddx3y		1256.18	-0.981722411279738	0.738868360645694	0.839658929202691		1123.87	-0.198493	0.408103	0.952949		-1.18022		0.502435
Kcnn3		2.08559	-2.24643962748749	0.0644828044308634	0.143689392152642		0.14732	1.06823	0.793483	NA		-1.17821		-2.89789
Nox4		1624.81	-1.42914212821334	0.00322015686108227	0.0117124830693487		911.079	0.251426	0.167499	0.868671		-1.17772		-6.26401
Slc16a11		221.137	-1.20912505309003	0.0049244581621052	0.0168701452779766		157.373	0.0325221	0.909939	0.995862		-1.1766		-11.2148
Dhrs1		5130.13	-0.86909455349345	3.68765699751371e-12	6.8586132180502e-11		2177.6	-0.307196	0.14474	0.850553		-1.17629		-2.58591
Snai2		280.409	-0.0635011794319696	0.843569771515368	0.907390618385226		112.199	-1.11254	6.54e-05	0.0068888		-1.17605		1.23354
Paqr6		1.60153	-1.66396013709042	0.315944855099636	0.479553801225913		2.02766	0.48798	0.761405	NA		-1.17598		1.70254
Nfix		4210.18	-0.894821691163217	1.79034227962754e-08	1.9480629090233e-07		2021.56	-0.279238	0.11561	0.813663		-1.17406		0.551831
Zfp871		1039.21	-0.718575544423512	0.114759446183404	0.226720047738394		617.258	-0.454779	0.618396	0.972276		-1.17335		0.682918
Slc29a1		7132.75	-0.601047827373676	0.000462253630401172	0.00212376341509173		2557.77	-0.570897	2.68e-05	0.00343665		-1.17194		0.520453
Intu		238.959	-0.757480797948936	0.0016913865565373	0.00671808491974526		136.586	-0.413399	0.0644178	0.686344		-1.17088		0.00227166
Exph5		521.041	-0.623659462530547	0.0839974116780258	0.177037633389119		374.73	-0.547028	0.156288	0.860141		-1.17069		-6.3254
Flywch2		15.5513	-0.69610138394952	0.10246781790326	0.207467724482327		11.9603	-0.474154	0.469941	0.963872		-1.17026		1.24577
Cpm		129.436	0.0601461159692195	0.849989540595585	0.911476448231857		49.5378	-1.23015	0.00162436	0.0864135		-1.17		0.249978
Cyp2b13		4876.46	-2.23815052851544	0.306817238042253	0.469396625775785		0.14732	1.06823	0.793483	NA		-1.16992		NA
Samd12		1.39199	-1.4198363833338	0.439357510101367	0.600985314326062		8.26875	0.2517	0.755014	0.984591		-1.16814		0.847572
Cyp3a11		141249	-1.25148337573618	0.000977131467549929	0.00412162917285367		125249	0.0834762	0.687735	0.977955		-1.16801		-15.1884
Deptor		9408.22	-1.07819469405616	1.36922040653969e-06	1.10777341439567e-05		5081.64	-0.0895161	0.69956	0.979626		-1.16771		-2.38173
Efna2		3.89446	-0.061197160603644	0.942606313449437	0.965792581104589		1.14686	-1.10619	0.569598	NA		-1.16738		4.85087
Chrne		6.13736	-1.5295122662184	0.0910619825215977	0.189086902561723		2.16898	0.362555	0.794054	NA		-1.16696		-4.87904
Rdx		7890.12	-0.948430813409016	3.67123511849132e-15	1.008958861173e-13		3786.29	-0.217187	0.193451	0.890716		-1.16562		0.381794
Grip1		2.61121	0.0517448927921877	0.959221280756391	0.975333621651178		2.92061	-1.21621	0.307637	0.93507		-1.16446		-3.29502
Kyat1		3833.22	-1.16866288292737	1.59608948840891e-08	1.74979104640853e-07		1957.9	0.00538033	0.973208	0.997584		-1.16328		-5.0567
Kcna6		0.918647	-0.582815875112581	0.83079005192388	0.899881695926186		0.958583	-0.580408	0.793276	NA		-1.16322		2.15829
Cebpe		237.826	-0.819246030964109	0.0353603301403892	0.0880704578940401		157.063	-0.343585	0.149502	0.852994		-1.16283		-7.50385
Ppp1r1c		0.106414	-0.7453633329518	0.817272753881441	NA		1.81095	-0.417466	0.796744	NA		-1.16283		-1.18265
Fads1		23411	-1.06972901476412	2.25885342348031e-07	2.08725364000968e-06		8138.89	-0.0916944	0.507032	0.964083		-1.16142		-2.0796
Vgll3		6.72133	-1.01529117376398	0.170846548727202	0.30645851148274		7.24809	-0.146123	0.870042	0.995862		-1.16141		0.669825
Abca8b		2995.08	-0.959406695954851	8.61172639935144e-06	5.93215175528106e-05		1837.79	-0.200362	0.396872	0.95175		-1.15977		-1.17473
Trpv3		2.43153	0.405600304557977	0.631334258764378	0.762835310551654		2.65447	-1.56459	0.237959	0.916771		-1.15899		-2.54836
Nr2f2		1650.37	-1.18189984319455	1.93037863078016e-09	2.44468774341478e-08		692.133	0.0241366	0.889651	0.995862		-1.15776		2.30988
Dab1		21.0272	-1.8869414989386	0.0157682134063525	0.0453946316476976		6.23367	0.730224	0.398197	0.95218		-1.15672		-4.83918
Maff		243.268	-0.381176031721143	0.121547287967831	0.236917971124233		83.6181	-0.774505	0.0256978	0.483927		-1.15568		3.12616
Drc1		52.486	-0.544307586113331	0.0275055948293351	0.071443973578307		26.966	-0.610656	0.189157	0.886107		-1.15496		-0.751091
Elavl3		0.32599	-1.74587764533232	0.587723208056499	NA		11.9827	0.591611	0.381823	0.949446		-1.15427		-3.05133
Fign		337.951	-0.80727610504277	0.0168402673874551	0.0479495013071984		106.595	-0.346736	0.193171	0.890018		-1.15401		2.49359
Afap1l2		44.4952	-1.7921429229672	0.00012979727404193	0.000687225222873441		28.5041	0.638697	0.203745	0.899556		-1.15345		6.67335
Dlk1		1.47186	-2.22137910464513	0.302890640017663	0.464812029845776		0.213043	1.06823	0.793483	NA		-1.15315		1.33882
Sp6		2.18697	0.0182533531952032	0.985281764966816	0.991106334862223		1.07454	-1.17083	0.615589	NA		-1.15257		0.77685
Zfr2		21.6943	-0.732766647650257	0.133976040658468	0.255312045938306		26.225	-0.419442	0.335329	0.940387		-1.15221		-1.39781
Stpg1		1.49419	-1.21693354588874	0.360784603457899	0.528359768863657		3.24898	0.0653056	0.961918	0.997521		-1.15163		-3.43836
Chst8		6.35425	0.642652804586489	0.332877084138624	0.498070061814527		2.64857	-1.79423	0.19683	0.89373		-1.15157		-1.53979
Ppp2r2b		4.97801	-1.23127734882026	0.125666695344241	0.242963555057846		4.09005	0.0803895	0.944621	0.997271		-1.15089		-2.6686
Sema5a		42.4594	-0.950135458301899	0.00691731187860673	0.0225754751067771		30.4575	-0.200611	0.680091	0.977955		-1.15075		2.28315
Pcdhgc3		161.558	-0.991486564535654	0.0591498929297541	0.134036231978604		112.819	-0.158897	0.572668	0.970401		-1.15038		8.74629
Mreg		1164.24	-1.08891791074692	1.07144226875076e-05	7.23110510070398e-05		425.795	-0.0594302	0.741014	0.984318		-1.14835		-8.63164
Dsg2		6746.14	-0.834295134909229	0.000851737962570694	0.00365242592796736		2934.81	-0.313623	0.262131	0.926865		-1.14792		-6.2381
Setd5		1894.41	-0.224915177132985	0.119109048004684	0.233302623418433		2201.28	-0.92238	7.02e-05	0.00734627		-1.1473		1.28805
Hspa1l		3.18568	-1.2566137144636	0.269122795834056	0.426009840457416		1.77114	0.109327	0.947166	NA		-1.14729		2.84453
Slc25a42		3402.64	-1.25771430181293	6.95385520877563e-08	6.91279764228503e-07		2194.53	0.111454	0.46779	0.963872		-1.14626		-4.2722
Vwa8		6573.99	-1.37389838842138	3.04888036721552e-41	9.56212577913964e-39		4173.77	0.22798	0.0703551	0.703751		-1.14592		-2.90371
Inhbc		1869.75	-1.06927601342974	0.00580041211272964	0.0193811555761668		812.228	-0.0766168	0.679206	0.977955		-1.14589		-11.7197
Ache		16.9026	-0.0939291862133584	0.879794920828498	0.930155314868915		7.40765	-1.05187	0.176734	0.878191		-1.1458		6.65729
Gdf15		148.619	0.176249778865087	0.746697796076592	0.845133827359545		452.83	-1.32095	0.193746	0.890866		-1.1447		-5.42083
Efs		3.93648	-1.28893396692614	0.262674538963389	0.418640818126685		2.32519	0.144319	0.912003	NA		-1.14461		3.406
Dbp		5376.18	-1.63476664141758	0.000743473757195154	0.00324205636486818		2190.29	0.490954	0.0573636	0.665017		-1.14381		-2.31314
Hbs1l		2638.87	-1.06798730811301	8.50177240880288e-26	8.19191865534953e-24		1168.61	-0.0754763	0.689736	0.978586		-1.14346		-0.903351
Nhej1		80.9237	-0.469694330054999	0.18344626547053	0.322583884806633		41.9043	-0.673636	0.0823995	0.733144		-1.14333		-1.91738
Hsd17b11		6518.33	-1.05366585021599	7.55974767388016e-22	4.65069861706589e-20		2676.93	-0.0892388	0.499183	0.964083		-1.1429		-3.16488
Zfp618		46.8112	-0.874836805043286	0.0228273011897128	0.0614374360641859		64.304	-0.267901	0.419642	0.954379		-1.14274		1.02543
Fzd8		555.583	-1.21059615526368	1.77528844167373e-07	1.66935559227345e-06		166.065	0.0684221	0.760328	0.984591		-1.14217		1.83419
Fbxl2		9.92761	0.800806020093795	0.217761443476761	0.364836523348779		2.00522	-1.94277	0.247696	NA		-1.14196		5.40624
Nhsl1		315.274	-0.659145896269175	0.045172444333492	0.107609768920205		366.295	-0.482754	0.0455474	0.605391		-1.1419		1.15249
Svep1		28.0984	-1.57058982565122	0.00817079694663601	0.0261070509711232		24.4153	0.430309	0.382754	0.949453		-1.14028		-0.994608
Ccdc103		3.79099	-0.0515888791934291	0.949660698091007	0.969852053758502		2.09083	-1.08792	0.471652	NA		-1.13951		0.694609
Mctp2		651.628	-0.509408842904087	0.0030809797849295	0.0112872816445138		353.458	-0.630076	0.00444868	0.169383		-1.13948		-3.5561
Hipk2		1310.8	-0.699662018616347	0.136672328222468	0.259320746135038		595.797	-0.438885	0.161084	0.862956		-1.13855		0.974647
Ehd2		134.23	-1.28195325793824	0.000354502084574757	0.00166968811624654		81.919	0.145416	0.578613	0.971572		-1.13654		5.7307
Mmp27		2.43564	-0.362915537854094	0.764040143416405	0.856159597446083		11.8464	-0.773506	0.229479	0.911823		-1.13642		-1.61685
Lrp3		691.004	-1.06586862027248	7.28845038988415e-07	6.20429824301208e-06		458.602	-0.0703118	0.663051	0.976465		-1.13618		0.0414038
L2hgdh		2258.7	-1.00065261505312	3.61767590524139e-16	1.1458361604819e-14		1063.42	-0.134707	0.415205	0.953627		-1.13536		-3.24256
Gng8		1.53771	-3.13507873984187	0.0359454809230096	0.0892191257817867		0.356418	1.99986	0.602098	NA		-1.13522		2.36297
Ube2h		2612.68	-1.04326263159269	2.66299430059044e-09	3.29424546310473e-08		2022.87	-0.0908792	0.555657	0.968215		-1.13414		0.554673
Nmnat2		15.9235	-1.06135648854712	0.0174316469068783	0.0493087917027338		6.316	-0.0688006	0.940989	0.997271		-1.13016		2.48354
Spink10		0.212828	-1.22625467351605	0.703852665237887	NA		6.70589	0.0969937	0.931957	0.997271		-1.12926		-1.45773
Tmem267		49.565	0.0375023292131506	0.909869017626813	0.948286631715702		196.767	-1.16622	1.46e-07	3.54e-05		-1.12871		-1.19816
Spry1		163.897	-0.63279425870757	0.0174003210381695	0.0492424159599294		66.0958	-0.494471	0.122661	0.828881		-1.12726		7.24725
Morn4		8.34484	-0.85240712206434	0.245120847921739	0.397100947618257		6.27271	-0.274793	0.774052	0.987238		-1.1272		0.331106
Pex6		2674.66	-1.16210124841461	2.38116837818865e-10	3.44365173681081e-09		1658.49	0.034916	0.816605	0.992388		-1.12719		-1.43826
Cd209c		0.60987	-0.597417998778455	0.802716752202644	0.88270036475751		10.424	-0.528965	0.418702	0.954283		-1.12638		-0.888174
Dnajc28		499.444	-1.16409568944802	2.08140253226686e-05	0.000132262770355517		260.51	0.0379154	0.861232	0.995566		-1.12618		-2.62668
Dzip1		36.7248	-1.03462115465028	0.00768055108340726	0.0247553733427901		9.67935	-0.09126	0.890974	0.995862		-1.12588		4.66216
Acer1		0.113162	-0.7453633329518	0.817272753881441	NA		3.7369	-0.37998	0.726946	0.984318		-1.12534		0.917119
Shank2		642.959	-0.777848304847271	0.0325437624199454	0.0823635253017447		404.178	-0.346896	0.330146	0.937937		-1.12474		-2.06237
Gm1330		0.202641	-1.22625467351605	0.703852665237887	NA		0.396037	0.101809	0.978223	NA		-1.12445		NA
Gsta4		3101.93	-1.15842504504736	6.3663652514004e-05	0.000362642493576031		850.494	0.0339899	0.876111	0.995862		-1.12444		-2.05096
Dmrta2		0.657675	1.5463024242111	0.365855328195045	0.533441747901527		0.602675	-2.67023	0.392504	NA		-1.12393		1.05083
Sec14l2		20451.3	-1.11953869495342	7.42246579466168e-13	1.49336277214608e-11		10589.3	-0.00401687	0.973676	0.997584		-1.12356		-10.7142
Msh4		0.106414	-0.7453633329518	0.817272753881441	NA		6.63814	-0.378185	0.634163	0.972276		-1.12355		-0.209541
Col7a1		20.5392	-1.33792780772297	0.0487037088886466	0.114578000246198		10.7871	0.214395	0.794425	0.990502		-1.12353		-0.465751
Gm960		9.77967	-1.37799201624133	0.0142998838057724	0.0417994593335762		7.70936	0.25536	0.776668	0.988096		-1.12263		-4.08358
Usp13		0.430885	-2.12789650437238	0.476403390440196	0.633685840340202		4.25494	1.00543	0.374712	0.949213		-1.12246		1.20475
Glod5		0.19833	-1.22625467351605	0.703852665237887	NA		0.347962	0.103827	0.978788	NA		-1.12243		-3.25089
Pcdhgb1		6.95839	-0.249980277397396	0.800102958575313	0.881295433581875		4.81935	-0.871314	0.373588	0.949213		-1.12129		6.62372
Mamdc4		23.8717	-0.966420245027353	0.0328672798442673	0.0829460620241488		22.0822	-0.15486	0.820293	0.993277		-1.12128		0.10081
Trim43b		0.192454	-1.22625467351605	0.703852665237887	NA		0.396157	0.105808	0.977365	NA		-1.12045		-1.24274
Lrrc4b		0.226324	-1.22625467351605	0.703852665237887	NA		0.323753	0.105981	0.978902	NA		-1.12027		0.183032
4930519G04Rik		0.192454	-1.22625467351605	0.703852665237887	NA		3.80439	0.106084	0.926096	0.995862		-1.12017		-4.64541
Fam24b		0.214613	-1.22625467351605	0.703852665237887	NA		0.307122	0.106222	0.979232	NA		-1.12003		-1.75026
Myh15		0.208517	-1.22625467351605	0.703852665237887	NA		0.306302	0.106288	0.979219	NA		-1.11997		NA
Cldn11		0.202902	-1.22625467351605	0.703852665237887	NA		0.28967	0.106489	0.97918	NA		-1.11977		-1.75026
Agtr1a		2720.27	-1.07053706386886	8.4236543512423e-07	7.08020763784134e-06		1048.62	-0.0483873	0.77246	0.987236		-1.11892		3.54983
Wnk3		0.831867	-2.18546169063693	0.343468357898069	0.509768616923041		0.164776	1.06823	0.793483	NA		-1.11723		5.05096
Sipa1l2		421.766	-1.07308050157804	1.71684121182979e-05	0.000110684704486971		145.343	-0.0432789	0.862538	0.995768		-1.11636		0.81836
Lsmem1		0.493115	-1.36934232490149	0.644176922331927	0.772790060203943		1.32407	0.253577	0.888572	NA		-1.11577		0.795874
Tdp2		968.89	-1.09469584360366	2.61899550634155e-09	3.24483602819001e-08		357.311	-0.0209032	0.910187	0.995862		-1.1156		-0.69392
Enpp1		1327.83	-0.720820978014507	0.000311414470100204	0.00149312783250982		514.677	-0.394574	0.0526644	0.643779		-1.11539		0.557011
Il17rd		31.3566	-0.561878118996404	0.211618484967498	0.357564702459502		21.2951	-0.552941	0.271513	0.931741		-1.11482		3.8367
Pla2g12a		685.476	-1.05676631338016	1.19461846749807e-05	7.9516947097926e-05		257.753	-0.0575146	0.786867	0.989124		-1.11428		-1.21673
Zbtb8b		1.7306	-1.30974561238195	0.345617209093522	0.512339875760045		2.26098	0.197206	0.888784	NA		-1.11254		3.63116
Fam102a		1273.29	-0.86662248145172	0.00301941428175421	0.011087128428985		645.152	-0.245658	0.302618	0.93507		-1.11228		-1.70569
Fbp2		5.32677	-1.69421652747958	0.0664834878592322	0.147145774627933		2.08854	0.582235	0.709671	NA		-1.11198		-3.30391
Pp2d1		0.702276	-2.84588598577492	0.289346849551718	0.449810755037392		0.749735	1.73405	0.51661	NA		-1.11183		-1.72363
Uchl4		18.0263	-0.933974779227599	0.0126327193587061	0.0376767380463369		8.94623	-0.17731	0.807527	0.99222		-1.11129		-5.03259
Gstm2		2232.82	-0.786328380000456	0.0222355214246389	0.060189061632611		1015.07	-0.324562	0.147522	0.852029		-1.11089		0.709578
Gm14288		0.3908	-0.94292259607325	0.760323965415547	0.854092648511262		82.0147	-0.167843	0.697567	0.979626		-1.11077		-0.540955
Rhbdl1		8.69503	-1.22300241203583	0.0676520012113531	0.149028199886461		43.1972	0.115547	0.747302	0.984368		-1.10746		-1.78329
Pkd2		751.954	-0.735082501729697	4.46650154502166e-05	0.00026323394330369		418.267	-0.3721	0.0903476	0.75668		-1.10718		3.92075
Wdr6		786.897	-0.803348149970297	0.00325654796666312	0.0118199462830178		438.366	-0.303482	0.0627734	0.677661		-1.10683		0.137733
Slc22a1		10832.6	-0.917260001085398	2.4904337832476e-05	0.000155846981076078		5861.38	-0.188281	0.165398	0.865717		-1.10554		-14.7298
Aifm3		194.346	-1.13603777830496	0.00999221682726601	0.0309919542664572		84.4645	0.0309254	0.91107	0.995862		-1.10511		-7.71131
Acbd5		12166	-1.02334007627964	1.75184309622533e-14	4.42665565941929e-13		4969.78	-0.0814335	0.645304	0.974303		-1.10477		-3.45973
Arl14		0.839752	0.66201851880568	0.732719843129359	0.835507612473348		0.325534	-1.7658	0.655966	NA		-1.10378		-2.76304
Slco1a4		4923.69	-1.09243117118191	0.0404578998715372	0.0983172452818654		1088.81	-0.0113208	0.963548	0.997521		-1.10375		-13.1793
Fgf2		35.6054	-0.924627193856682	0.00829858445209688	0.0264361398747838		6.19532	-0.178686	0.825386	0.993565		-1.10331		4.55299
Qpct		587.573	-1.21373446961935	1.7472345078828e-07	1.64490970886318e-06		170.879	0.110947	0.578297	0.971572		-1.10279		3.98007
Osbpl8		2010.32	-0.444467196730539	0.00528418021965321	0.0178879285954186		864.103	-0.657188	0.00524876	0.190352		-1.10165		0.0106579
Acsl1		27562	-1.48687273753672	5.84124510899639e-24	4.49186132299987e-22		14583.2	0.386328	0.00999987	0.292783		-1.10054		-6.54509
Serpinb8		229.689	-1.1379602474542	0.00662909626070692	0.0217859861701268		53.9927	0.0381626	0.906498	0.995862		-1.0998		-2.58444
Ascl3		0.502332	-0.296551953187736	0.890026856470436	0.935873856860011		0.472924	-0.80285	0.7946	NA		-1.0994		2.96495
Clmn		7794.22	-0.941013761470575	1.03083859714635e-05	6.98951393020594e-05		4386.15	-0.157425	0.579804	0.971927		-1.09844		-5.86103
Fabp7		125.726	-0.320592344248326	0.457268936245082	0.618155564168364		30.7376	-0.777664	0.0552355	0.651902		-1.09826		-0.499708
Nynrin		106.43	-0.289836008434207	0.455058094491553	0.616059767527747		38.6602	-0.807668	0.0581481	0.666521		-1.0975		4.95624
Trim66		3.38947	-0.578248644838573	0.503775724318766	0.657670822478917		1.15176	-0.519237	0.802856	NA		-1.09749		0.12915
Cyp2d9		36897	-1.01186276821862	0.439768382629073	0.601410335170317		29332.7	-0.0820825	0.651716	0.974882		-1.09395		-11.7496
Bco2		641.162	-0.796738000795039	0.0225679222406638	0.0608827654308343		426.554	-0.296636	0.110004	0.806067		-1.09337		-7.9377
Msrb2		411.532	-1.14407088968995	4.85286910498135e-11	7.78552069550419e-10		229.229	0.0507251	0.824628	0.993565		-1.09335		-1.55969
N4bp2		1566.93	-0.858218391957347	1.76098535106243e-05	0.000113302335841687		752.622	-0.234585	0.36463	0.948924		-1.0928		-2.60448
Ddc		1320.9	-1.25308223278574	0.000635925839097414	0.00282466920198921		1488.63	0.162117	0.446866	0.95719		-1.09097		-9.18674
Bpifc		0.0914619	0.456868021195788	0.887377110339041	NA		2.53078	-1.54768	0.271481	0.931741		-1.09081		-3.55547
Slc25a23		12209.8	-0.977717124088204	3.94349686556142e-30	5.89497498735092e-28		5243.84	-0.112556	0.379664	0.949446		-1.09027		-3.12953
Arhgef37		332.41	-0.277630246301611	0.524409281706397	0.676158452598443		121.177	-0.811257	0.00458552	0.171597		-1.08889		-8.29261
Scn10a		0.3854	1.35807171150637	0.657293054429604	0.7825148820543		0.525252	-2.44444	0.462777	NA		-1.08637		6.37977
Car1		445.387	-0.996568721693438	NA	NA		180.383	-0.0887407	0.702462	0.979626		-1.08531		-10.5402
Prss53		44.7143	-1.31595996700681	0.00621006745065119	0.0205865344814851		103.266	0.230842	0.360667	0.945187		-1.08512		-3.1241
Zfp354b		109.99	-0.73928336988382	0.00541420738616748	0.0182623886844683		37.3794	-0.344023	0.368468	0.948924		-1.08331		-1.08728
Sytl4		118.263	-0.635120024242845	0.0340296919499728	0.0851674108496034		71.8379	-0.448044	0.129346	0.833339		-1.08316		1.61018
Plvap		1606.32	-0.457612253022856	0.0810526882991843	0.172123970969922		534.025	-0.625499	9.73e-05	0.00940597		-1.08311		7.39031
Ccdc30		150.049	-1.0841431110222	0.000201970764245346	0.00101362396771653		83.8859	0.00164789	0.994843	0.998834		-1.0825		-3.66881
Cfap52		0.497203	-0.226958225413689	0.939035578406571	0.963473539134912		0.142351	-0.855325	0.833969	NA		-1.08228		-1.75026
Gpr37l1		0.571159	0.300019417939356	0.884264282968423	0.932669482062254		0.631815	-1.37886	0.584258	NA		-1.07884		-0.0671512
Fgf11		11.8634	-0.913785161360833	0.062943914880567	0.140888317732252		12.2232	-0.164248	0.798434	0.991384		-1.07803		0.932656
Depdc5		641.242	-0.546246171740347	2.05594270876778e-05	0.0001308587490121		317.578	-0.531639	0.0352626	0.550164		-1.07788		0.990717
Bace1		909.178	-0.753413637087831	3.84020834157634e-06	2.82150355643149e-05		493.886	-0.324052	0.191325	0.887868		-1.07747		1.40513
Maged2		273.173	-0.556004048473382	0.043893114475539	0.105242147509556		121.621	-0.521085	0.0354144	0.550164		-1.07709		3.69198
Cyp4v3		18814.6	-0.865291574122886	2.77858094353007e-07	2.5280661087465e-06		9744.69	-0.211444	0.122667	0.828881		-1.07674		-4.56944
Rec114		57.4983	-0.915167213031101	0.205294488752787	0.349812011036628		8.97089	-0.161357	0.821784	0.993315		-1.07652		-5.3303
Tcaf1		158.989	-0.399188605689166	0.152973299665722	0.282410887367639		68.3548	-0.67673	0.0390247	0.573249		-1.07592		4.00479
Mterf1b		20.582	-0.948580457995157	0.0402005240225192	0.0978404415307662		18.3928	-0.126574	0.810769	0.992388		-1.07515		-0.641156
Vldlr		365.713	-1.48399750369676	0.219341075482702	0.36694493278379		24.836	0.410989	0.540421	0.966063		-1.07301		-4.065
Smad6		175.249	-1.44963066011579	2.98490239361169e-12	5.59712940044771e-11		75.1849	0.3772	0.178693	0.878315		-1.07243		3.46595
Tceal3		0.46989	0.791561558764544	0.788084914952295	0.872629832812618		0.425956	-1.86391	0.606642	NA		-1.07235		1.05086
Gm14139		0.922144	-0.216663482733853	0.911731960317329	0.94936219681503		0.15898	-0.855325	0.833969	NA		-1.07199		-2.76216
Prss23		96.5254	-1.70437381296647	7.78054700434917e-05	0.00043398647842208		88.3974	0.633205	0.0455589	0.605391		-1.07117		6.3119
Pla2g3		1.28615	-0.270111372914795	0.882705736690223	0.931978283862408		0.963096	-0.798705	0.716146	NA		-1.06882		-0.485677
Gm14412		4.35404	-0.620813091171809	0.41532362205326	0.579070897379873		2.91763	-0.44677	0.744958	0.984318		-1.06758		4.93786
Scp2		64903.2	-1.23722184233338	0.00110726017303404	0.00460734299367312		74149.5	0.16975	0.235242	0.915309		-1.06747		-4.7452
Dusp6		1933.13	0.103822045682718	0.720071934147493	0.826180027427226		780.576	-1.1709	0.0576	0.665017		-1.06708		1.51948
Fkbp11		400.859	-0.498536695834957	0.29070615129218	0.451222211539876		345.596	-0.568114	0.00793387	0.250958		-1.06665		-4.93235
ccdc198		18.9488	-0.415684658215733	0.262156417701532	0.417978967230595		8.47649	-0.650736	0.422281	0.954453		-1.06642		-6.94977
Cep112		19.3154	-0.327801693237141	0.383097887800584	0.550099011786255		6.93535	-0.737042	0.401677	0.952569		-1.06484		3.22006
Abcd2		2615.26	-1.20767536549464	0.23360601512431	0.384021398963345		218.814	0.142969	0.710407	0.98185		-1.06471		0.49065
Cd209g		0.611273	-2.64856728857457	0.242512276364963	0.394245742500008		9.06086	1.5844	0.042038	0.590466		-1.06417		-4.49579
Zfp78		26.8793	-0.106489686578063	0.741592222108579	0.841857174778333		22.2546	-0.95675	0.0394386	0.573249		-1.06324		0.191255
Gpr162		19.0774	-0.759925878047947	0.125285516256638	0.24240254415446		11.8248	-0.302425	0.683977	0.977955		-1.06235		-1.31138
Plekhg3		1548.17	-0.871096671705161	8.00022227661594e-05	0.000445289838040042		907.331	-0.19123	0.298737	0.93507		-1.06233		-2.13072
Pcmtd2		1965.81	-0.706951087972458	6.35683506623844e-07	5.4812709910773e-06		936.88	-0.354899	0.167908	0.868722		-1.06185		-0.517409
Nr1d2		4964.65	-0.921578472567465	7.5776154637301e-09	8.76384377023594e-08		2210.25	-0.140245	0.543723	0.966434		-1.06182		0.0735088
Wasf1		45.0319	-0.566599931790963	0.0611936065890421	0.137760976409814		22.4344	-0.49473	0.307441	0.93507		-1.06133		1.41869
Aldh1b1		2539.24	-0.488467937757424	0.139951569962585	0.264008180392918		1638	-0.572747	0.0129936	0.337966		-1.06121		-8.78072
Chic1		355.611	-0.542641610877962	0.247376636097369	0.399837236699415		133.348	-0.5184	0.0263116	0.490507		-1.06104		0.0344457
Glis2		62.753	-0.631128332293125	0.00126907367087674	0.00519758864746753		23.4187	-0.428759	0.403218	0.952949		-1.05989		4.72638
Mfhas1		1014.96	-0.83325574510489	2.72269032240373e-08	2.87644859358306e-07		499.691	-0.224837	0.271315	0.931741		-1.05809		0.170887
Cyp2c50		39789.7	-1.04289757833514	7.12980046251541e-07	6.08219511455648e-06		11312.4	-0.0151793	0.923615	0.995862		-1.05808		-15.2244
Clpb		1414.88	-0.938440268729737	1.21490297375598e-11	2.1098894597e-10		656.75	-0.119281	0.537034	0.964284		-1.05772		-1.81707
Lrrc39		28.5327	-0.918946959454556	0.0635829629568202	0.142000766893932		32.8249	-0.138243	0.746756	0.984318		-1.05719		-5.10922
Slc15a1		1.1024	-1.07452711776607	0.473412042913551	0.631018802200188		4.22302	0.0173559	0.986644	0.997952		-1.05717		-2.1066
Sorbs2		2160.41	-0.634900873360689	0.00106470267421125	0.0044545956772192		1603.03	-0.420485	0.0209233	0.433828		-1.05539		-9.06307
AI661453		1170.28	-0.906857495665129	8.85947681139554e-06	6.08970054139543e-05		667.459	-0.146889	0.365412	0.948924		-1.05375		-4.72802
Dzip1l		17.3409	-1.76168315027313	0.00111142122324564	0.00462225233120489		18.1231	0.709532	0.203835	0.899556		-1.05215		5.30337
Cdkl1		8.78923	-0.689744595082346	0.299063654699854	0.460618503314797		6.32397	-0.36209	0.65088	0.974882		-1.05183		3.74857
Nek2		144.837	0.186745231039099	0.771536941225751	0.861419063995106		53.4004	-1.23773	0.00793354	0.250958		-1.05098		-0.0430144
Pdzk1		2770.44	-0.983367404657702	8.6770588731875e-18	3.34432666690684e-16		1246.14	-0.0655379	0.637027	0.972471		-1.04891		-11.6825
Tex38		4.21126	-0.767256148526395	0.418693666989687	0.582044603120115		1.19387	-0.281288	0.889846	NA		-1.04854		-2.47706
Zfp558		25.9228	-0.156325191017185	0.811284204679105	0.888800743413855		7.30106	-0.891772	0.275784	0.934822		-1.0481		2.64654
Dynll2		6276.22	-0.811422065195035	5.91367760969994e-11	9.32833070681957e-10		2640.37	-0.236422	0.0618723	0.676034		-1.04784		-0.274048
Negr1		0.678435	0.86963842611904	0.755490135999898	0.851087016524547		0.366268	-1.91746	0.633729	NA		-1.04782		1.66124
Rsph9		11.6013	-1.08651852885629	0.0437454391609643	0.104950997357076		9.59776	0.038905	0.954061	0.997271		-1.04761		0.822561
A1cf		4796.45	-0.878570481705581	0.0223011698173225	0.060336131804478		1855.68	-0.167796	0.75997	0.984591		-1.04637		-10.8444
Rbm33		2455.78	-0.879313372182336	0.00126252911527042	0.00517400799353072		1311.67	-0.166867	0.546359	0.966434		-1.04618		0.237841
Cttnbp2		14.6691	-0.102092308783077	0.849729116871833	0.911319379399556		7.78859	-0.942816	0.317776	0.935136		-1.04491		-5.6048
Gm5819		4.0913	-1.49671907930115	0.0740891749502863	0.159840349788215		2.84616	0.45213	0.759348	0.984591		-1.04459		-2.33892
Tbc1d31		262.712	-0.724184692191255	0.00116473737708577	0.00481768149637622		157.779	-0.3191	0.154419	0.859217		-1.04328		-0.256559
Coq10a		913.242	-1.05474971971915	7.15700032031796e-06	5.0033312991034e-05		394.772	0.01198	0.940056	0.997271		-1.04277		-2.33872
Mroh7		7.62234	-1.34478336390469	0.0696141318262392	0.152291559001119		8.54703	0.302492	0.749891	0.984591		-1.04229		0.171895
Klhl24		2840.11	-0.707982253593866	0.00231223780022066	0.0088204730776364		1615.5	-0.334203	0.214379	0.904837		-1.04219		0.163222
Mtx3		826.053	-1.09392239713565	6.99143088357838e-08	6.93721693441912e-07		514.701	0.0518671	0.851735	0.994174		-1.04206		-1.5694
Alg13		254.444	-0.830425003402382	2.91841339296363e-07	2.64625976306425e-06		139.424	-0.211572	0.420459	0.954379		-1.042		-1.41427
Plekhh1		26.6592	-0.614506941621061	0.404551027197444	0.570259487167118		14.0211	-0.427304	0.4608	0.962999		-1.04181		0.37039
Btc		92.3108	-0.460252671619012	0.193390957895498	0.334843945825773		116.716	-0.580601	0.0916306	0.761176		-1.04085		-0.12731
Hmgcll1		1.36508	-0.259996235582635	0.857832642716656	0.91607912406549		1.4599	-0.780792	0.689451	NA		-1.04079		4.69361
Dtna		7.92605	-0.808882876908882	0.183098685761009	0.322114328942734		7.71799	-0.231223	0.780497	0.988332		-1.04011		1.25939
Unc13b		247.208	-0.72678745150574	0.119838239410081	0.234415144840925		108.408	-0.312496	0.49394	0.964083		-1.03928		-2.67467
Wnt11		2.31107	0.562524592116535	0.63150666655555	0.762835310551654		0.284701	-1.60136	0.69272	NA		-1.03884		0.484388
Unc79		26.0795	-1.4335550144697	0.0105035610278288	0.0322774076696396		3.77271	0.395222	0.707336	0.980358		-1.03833		-2.06263
Spc24		332.479	-0.853599888969097	0.000237336415551519	0.00117275130267116		158.079	-0.184278	0.493025	0.964083		-1.03788		-3.917
Coro6		3.56452	-1.04352354958196	0.3829729224614	0.550013121987512		3.18063	0.00583968	0.995989	0.998932		-1.03768		1.81411
Col9a2		0.607167	-0.839608273259606	0.768888479298563	0.85948502525547		0.498034	-0.197834	0.954702	NA		-1.03744		1.2188
Cs		4901.56	-0.763649845189796	1.85230215830743e-08	2.01054884868912e-07		2295.18	-0.272478	0.0382059	0.56808		-1.03613		-0.897862
Prss41		12.7189	0.157432511389727	0.695778877553009	0.809206606518192		1.14195	-1.1935	0.540468	NA		-1.03606		-4.30299
Mpp4		38.8166	-0.704828161471469	0.246329562582442	0.398426671403191		25.4635	-0.330886	0.459709	0.962539		-1.03571		-4.03472
Zfp385c		0.824955	-0.46253964580318	0.815284878722997	0.890864983957805		1.59519	-0.573107	0.7696	NA		-1.03565		-0.859079
Klf12		355.099	-0.599058087649121	0.253333979767232	0.407121170137334		563.223	-0.435656	0.191667	0.888421		-1.03471		-1.05441
Ccl25		95.4322	-0.73927127674905	0.00413942843859704	0.0145193162918663		111.061	-0.295153	0.250845	0.921506		-1.03442		-3.23603
Agxt		13343.4	-1.41078749391573	1.30254956963598e-12	2.5626421114794e-11		4578.6	0.376622	0.0401877	0.578855		-1.03417		-12.2413
Raph1		2922.12	-0.437875623535771	0.106242808412621	0.213392629539085		1610.2	-0.595482	0.00403201	0.157444		-1.03336		2.99614
Tle6		40.7401	-1.06730571304301	0.011908716796974	0.0357977683081374		27.7543	0.0346372	0.947237	0.997271		-1.03267		0.244232
Setd1b		1616.05	-0.875972914868819	3.4768931141291e-05	0.000209860020228283		698.808	-0.156308	0.520239	0.964083		-1.03228		0.00451247
Mtus2		79.096	-0.487885685989877	0.428386363540094	0.591100749208403		23.2662	-0.543879	0.300442	0.93507		-1.03176		-0.121894
Gm2399		1.49912	-0.176144290248404	0.908583982060951	0.947441214750956		0.15898	-0.855325	0.833969	NA		-1.03147		7.06924
Dclk3		762.706	-1.1582461754438	0.000792802333063122	0.00343468941423202		246.972	0.127479	0.59743	0.972276		-1.03077		-2.02564
Tspear		4.69541	0.152854959243482	0.844327089164638	0.907777898177615		0.739917	-1.18344	0.652108	NA		-1.03059		-3.16824
Cdh26		0.410767	-2.0697851026857	0.518040647488013	0.67073503041351		0.543493	1.03944	0.725448	NA		-1.03035		6.50516
Stk32b		0.905301	-0.620281720835085	0.719039256382058	0.82550534392744		2.86177	-0.410024	0.739512	0.984318		-1.03031		-1.02232
Txnl4b		437.641	-0.899131068406417	1.07584114011828e-06	8.90226540930779e-06		173.11	-0.130526	0.557544	0.968734		-1.02966		-1.88208
Gabarapl1		16591.9	-1.1580745248853	1.90723570300135e-14	4.7815415469446e-13		6749.75	0.129364	0.378822	0.949446		-1.02871		-1.20628
Cxadr		3018.84	-0.610525756490354	0.00053588593366872	0.00242475120481787		2869.07	-0.417863	0.070365	0.703751		-1.02839		-10.9112
C1qtnf4		9.00339	-0.442998269955202	0.483400095241883	0.640017728900716		3.98254	-0.585362	0.597372	0.972276		-1.02836		-3.31014
Mogat1		5.24377	-1.07475645920977	0.195363050993467	0.337309153782439		6.09455	0.0471903	0.954042	0.997271		-1.02757		-7.57173
Sntb1		1230.2	-0.478683948072889	0.185426910714713	0.324994897751681		1515.77	-0.5469	0.0168516	0.386938		-1.02558		-4.59668
Clec4g		1997.56	-0.729252765647914	0.0147415360558847	0.0428609024836486		611.912	-0.29479	0.0713223	0.708029		-1.02404		1.72645
Gid4		1549.15	-0.936547715127419	4.03920860647554e-09	4.87233345856533e-08		587.584	-0.0868842	0.582393	0.972276		-1.02343		0.713042
Hsbp1l1		59.1736	-0.628230082169979	0.121541701492396	0.236917971124233		40.9308	-0.395166	0.287287	0.93507		-1.0234		-2.3771
Pcdhga5		8.18237	-0.431328167902321	0.61051331607839	0.747112269109908		8.76116	-0.59167	0.445427	0.95719		-1.023		10.6474
Fbxl13		2.69535	-2.09111919792877	0.10116484726593	0.205450956325362		0.14732	1.06823	0.793483	NA		-1.02289		4.64712
Zbtb20		5954.42	-0.693226047166439	0.0132154933872563	0.0391823983311226		3458.14	-0.329656	0.21043	0.904492		-1.02288		1.48059
Cyb5a		39262.5	-0.946723711752365	3.98092634977692e-12	7.34428108012478e-11		14744.9	-0.0750292	0.619515	0.972276		-1.02175		-5.0592
Dpy19l3		548.705	-0.784949082149169	0.0724862251844344	0.15710259780827		251.78	-0.236346	0.330441	0.937937		-1.0213		0.729556
Nat8f4		357.679	-0.841257638074096	1.09919992377232e-05	7.39348308693785e-05		183.568	-0.179974	0.473748	0.963872		-1.02123		-4.31501
Sbsn		40.578	-0.526029734180241	0.15140108213533	0.280219892241911		17.163	-0.494397	0.371909	0.949023		-1.02043		-0.71218
Cntn2		20.6336	0.113050082967493	0.805697542999591	0.884922900520391		9.11044	-1.13342	0.178928	0.878315		-1.02037		-5.84764
Tgfa		946.021	-0.582423274127941	0.0116001880120844	0.0349689044955314		473.908	-0.437832	0.0196038	0.422524		-1.02025		-0.711841
Galr2		0.416382	-2.0875312003508	0.487302615393337	0.643740075407341		0.213043	1.06823	0.793483	NA		-1.0193		1.74478
Gm10643		23.8403	0.0965525353401623	0.811004337742062	0.88863318245379		11.6789	-1.11469	0.0786793	0.730584		-1.01814		-0.7439
Gm20683		2.11376	-1.39957340813729	0.314792044971097	0.478500560850184		54.5219	0.38264	0.376587	0.949446		-1.01693		-0.0668271
Glud1		39447.1	-0.709058759845442	1.77360370502178e-09	2.25686485774251e-08		16541.4	-0.307396	0.0218451	0.437705		-1.01645		-2.70122
Hcar1		1.7574	-1.90425399736085	0.135316561931227	0.25738951220002		0.471076	0.889679	0.7729	NA		-1.01457		4.83647
Ehbp1		570.839	-0.72645404474122	0.00503872732871566	0.0171953154731826		211.545	-0.287117	0.173837	0.874406		-1.01357		2.91771
Rnase4		59379	-0.685927787302916	0.000572743680838957	0.00257115778136938		16127.3	-0.326196	0.159589	0.860709		-1.01212		-3.82552
Atp2b2		57.1015	-0.303540742803096	0.66706848073483	0.78959227035844		26.0449	-0.708387	0.243783	0.919392		-1.01193		-3.80169
Mmp16		0.521008	-0.205629118572297	0.933438139883671	0.960583095119303		2.26048	-0.805302	0.649988	NA		-1.01093		0.4976
Aldh4a1		10525.5	-1.10917898149441	2.40160039640026e-11	4.02236631836882e-10		7373.22	0.098875	0.507282	0.964083		-1.0103		-5.01375
Pls1		194.825	0.326434775327921	0.689471260907495	0.805256936887211		126.595	-1.33649	0.00583617	0.204404		-1.01005		-7.85894
Tprkb		6159.8	-1.19647295977205	4.92276429959373e-09	5.87170879731556e-08		2459.24	0.186707	0.147811	0.852029		-1.00977		-3.49049
Klhl29		6.37582	-1.1648745257997	0.108662096951494	0.217120579730062		4.73476	0.155487	0.890153	0.995862		-1.00939		6.21508
Ugt2b35		10576.4	-0.74703348943688	0.00466705748481155	0.0161265034498943		6047.36	-0.261075	0.0889022	0.753031		-1.00811		-13.2669
Btbd18		0.773607	0.412209424533023	0.881145913079396	0.9310912915178		0.714155	-1.41961	0.598967	NA		-1.0074		1.54384
Pcgf2		145.904	-0.794561247939692	0.0276862565635868	0.0718082817795638		102.196	-0.212279	0.520056	0.964083		-1.00684		1.04513
Gm20498		22.4473	-0.672531880998632	0.127284827438594	0.245232572257325		107.042	-0.333	0.217227	0.904837		-1.00553		0.130126
Tmem88b		57.7131	-0.556622762691371	0.113078128862587	0.224124494567172		61.1349	-0.446168	0.176692	0.878191		-1.00279		-4.26797
Adcy9		761.845	-0.849520318557457	0.0114834243553684	0.0346953858262406		495.319	-0.152643	0.620199	0.972276		-1.00216		-0.0215342
Fitm1		227.011	-1.63261207118942	0.00193873253422467	0.00756526637836635		247.693	0.631091	0.0312877	0.527981		-1.00152		-11.5015
C9		20932.1	-0.961296207778674	0.0484113302418386	0.114024330322222		14681	-0.040222	0.834196	0.993565		-1.00152		-12.6138
Mfsd3		293.31	-0.5527419468973	0.0223944631434841	0.0604862272847059		165.303	-0.448741	0.102436	0.793503		-1.00148		-1.61853
Retsat		6504.68	-1.51502257951493	3.22635428784023e-08	3.36631029576024e-07		5146.51	0.51361	0.0125237	0.329693		-1.00141		-4.72034
Stard13		833.006	-0.70146188962301	0.00148733820323571	0.00599848072636288		515.806	-0.299068	0.203038	0.898765		-1.00053		-1.05545
Sall4		0.925924	-1.50796192069328	0.589168909152252	0.730610517181098		0.6917	0.509219	0.853344	NA		-0.998743		-4.63254
Cdc42bpa		1379.05	-0.846664789070206	2.20725769067664e-06	1.70638408711324e-05		811.388	-0.15197	0.42321	0.954453		-0.998635		0.862277
Fam20c		1909.1	-0.807913828031008	1.24814485724855e-05	8.27012302886931e-05		940.004	-0.190045	0.174217	0.874406		-0.997959		-5.13515
Dnmbp		798.265	-0.566797606999751	0.0218786529143865	0.0593838542958786		1035.27	-0.429766	0.0550191	0.651902		-0.996563		-0.958531
Phactr3		1.33099	-0.542771845720336	0.732921155613841	0.83551235721213		0.530896	-0.452878	0.892915	NA		-0.99565		6.16977
Abca2		2439.48	-0.702913191240178	0.00580559043414846	0.0193903568582595		1274.88	-0.292537	0.119182	0.819878		-0.99545		-1.50697
Habp2		7742.76	-0.710621798872642	3.00763706608097e-06	2.25749201651643e-05		3368.69	-0.284011	0.0458726	0.606917		-0.994633		-13.0458
Chrna7		0.177051	-0.024023319368464	0.994058244677496	NA		0.947565	-0.970183	0.694807	NA		-0.994206		0.442591
mt-Atp8		22.2017	-0.898957280890091	0.0500892594234071	0.117440296757167		29815.2	-0.0950599	0.48603	0.964083		-0.994017		-3.88982
Col1a2		663.849	-2.09329340692405	0.200972276665266	0.34457622095197		563.298	1.09967	8.9e-08	2.3e-05		-0.993626		6.83739
Cyp46a1		60.977	-1.33685229788004	0.0271244285590237	0.0707065245765293		27.7971	0.343577	0.451858	0.958723		-0.993275		-1.35014
Klhl21		1791.42	-0.726234029322859	6.30455127672328e-05	0.000359505517544345		854.513	-0.265864	0.169036	0.869777		-0.992098		-0.284497
6330409D20Rik		0.407108	-2.05868102011096	0.520373306469006	0.672867505009842		0.14732	1.06823	0.793483	NA		-0.990453		1.51609
Aldh5a1		2700.18	-0.992587444431557	2.75424040211295e-12	5.20118951969263e-11		1415.97	0.00313364	0.984016	0.997952		-0.989454		-3.47178
Ints6		689.326	-0.484920819748526	0.013944547625058	0.0409553873049583		472.726	-0.504185	0.0720118	0.711378		-0.989106		-0.0322102
D630045J12Rik		146.053	-0.788951738306538	1.60022294598768e-05	0.000103724971571373		94.7573	-0.200064	0.43452	0.956709		-0.989015		-0.308401
Spag6l		0.453241	-1.09475923738311	0.733612326963736	0.835942806139841		0.371986	0.1058	0.977864	NA		-0.988959		-2.50939
Igfbp2		15955.9	-1.0408979521406	0.00118530274435336	0.00489262384411148		6094.66	0.0534613	0.7981	0.991384		-0.987437		-12.8833
Tgif2		20.6961	-0.408657394141098	0.390740937532924	0.556808089777442		9.3455	-0.578346	0.458522	0.962539		-0.987004		6.20988
Rab34		110.506	-0.805898743608705	0.000920207249905677	0.00391559323283887		77.6689	-0.181055	0.505844	0.964083		-0.986953		2.72055
Lrfn5		0.405804	-2.05468037519603	0.521214977947699	0.673629086318152		0.164776	1.06823	0.793483	NA		-0.986452		-0.809765
Klf15		6022.31	-0.345353119759866	0.0365163621050891	0.090316872100031		2695.33	-0.640692	0.000506338	0.037711		-0.986045		-2.36948
Zbed6		133.401	-0.568942183490809	0.0871475893752793	0.18237939186937		148.88	-0.416916	0.59448	0.972276		-0.985859		2.5729
Cfap20		1030.68	-0.936365139506518	3.90799195829771e-06	2.86472646072282e-05		705.359	-0.0494634	0.772825	0.987236		-0.985829		-0.858631
Lrfn4		7.27472	-1.39511858861782	0.0418820794394502	0.101285736412762		2.68937	0.409349	0.773452	0.987236		-0.985769		4.48054
Gm5786		27.311	-0.317797002522801	0.436518860712895	0.598398969583713		1.31769	-0.667901	0.708928	NA		-0.985698		-0.858973
Mob3b		1885.57	-0.673703384856969	7.21760471321446e-05	0.000405499077582948		1299.54	-0.311829	0.0816638	0.732254		-0.985532		-6.0586
Gys2		9653.11	-1.10477529408477	0.000469508212556438	0.00215365180953262		4015.77	0.119286	0.484086	0.964083		-0.985489		-13.2219
Atl3		7451.78	-0.524881738293451	0.0375388553626164	0.0924171142873709		3274.84	-0.459619	0.0557612	0.654894		-0.984501		0.111509
Marveld2		585.904	-0.918433333312531	1.05994772246323e-09	1.39652914504113e-08		381.938	-0.0658844	0.741456	0.984318		-0.984318		-8.00434
Zbtb33		1067.5	-0.660146358842689	5.82576134482545e-05	0.000334109188635651		552.952	-0.323152	0.15623	0.860141		-0.983298		0.171809
Cyp4a12a		8309.44	-1.312961338824	0.44271040310731	0.604555015598176		14343.4	0.330973	0.199721	0.89373		-0.981988		-16.0783
Mcm8		92.0475	-0.53602081370333	0.00805976911737535	0.0258141784205884		38.5981	-0.445838	0.247241	0.921449		-0.981858		-0.726305
Rapgef4		7520.1	-0.368283875613905	0.0231772926099075	0.0622027153046952		4588.96	-0.613499	0.00176798	0.0896793		-0.981783		-7.23647
Ecm2		39.0638	-1.24746148764627	0.000150733475529828	0.000781011318788338		26.1626	0.266199	0.549386	0.966434		-0.981263		4.62601
Mapk15		222.45	-1.04502299301388	0.0321443438277188	0.0814428606881613		166.569	0.0639533	0.823728	0.993565		-0.98107		-11.0585
Tspan12		6671.23	-0.866349228625112	2.53536207196547e-15	7.24560473858686e-14		2292.71	-0.114705	0.395506	0.95175		-0.981054		-5.04149
Hsp90aa1		2893.25	-0.242981729983155	0.422727769728289	0.586040455110591		4099.04	-0.735869	0.00367275	0.149177		-0.978851		2.48433
2210010C04Rik		0.170643	1.1406072330822	0.723218880249654	NA		0.957331	-2.11926	0.335142	NA		-0.978658		-0.77339
Soat2		1424.66	-1.18579383032733	3.9736566367643e-18	1.59294831842218e-16		685.118	0.207446	0.273853	0.932886		-0.978348		-11.2747
Caprin2		113.404	-0.841138624629158	0.0255609065047453	0.0674108325710472		63.0286	-0.136777	0.686495	0.977955		-0.977916		0.324105
Gm6741		0.421032	-1.02360577057627	0.73648420638715	0.838080882268246		140.687	0.0458053	0.844067	0.993565		-0.9778		-2.65615
mt-Nd2		241693	-0.912839909848638	8.28341274905363e-05	0.000459089351771008		168503	-0.064867	0.6769	0.977955		-0.977707		-4.53029
Zc3hav1l		24.6318	0.0989981487861759	0.778318226295283	0.86554960923264		18.8607	-1.07669	0.0348869	0.550164		-0.977696		3.82758
Prkcz		726.556	-0.881173100898888	9.9162436988969e-09	1.12092097500958e-07		543.027	-0.0960331	0.59607	0.972276		-0.977206		-3.14483
Grb7		3584.64	-0.901262647849598	9.55204123554057e-09	1.08358084796079e-07		1653.83	-0.0743042	0.671495	0.97754		-0.975567		-10.1899
Kank1		2162.66	-0.728577362013336	0.000179796043576803	0.000913254276599228		1007.97	-0.246895	0.338358	0.943052		-0.975472		-0.674131
Hykk		3476.11	-1.23012809648505	2.41298672783864e-14	5.99312464468619e-13		2155.81	0.255188	0.206331	0.903303		-0.97494		-3.11105
Zfp397		754.423	-0.53716692885237	0.00751278578644774	0.0242826751397119		490.312	-0.437737	0.051918	0.637719		-0.974904		0.139663
Gcnt4		283.591	-0.800410199478368	0.00410000710798317	0.014402258784381		268.294	-0.174476	0.498386	0.964083		-0.974886		-0.403789
Myo6		2158.01	-0.740720591735607	4.42748634285401e-06	3.21898382063409e-05		1600.74	-0.233508	0.271117	0.931741		-0.974229		-0.634968
Slc46a1		1832.33	-0.939971934419667	1.21442228915994e-08	1.35552578612095e-07		702.435	-0.0336609	0.839838	0.993565		-0.973633		-2.58554
Amigo1		385.305	-1.03756957789603	7.18928027124021e-11	1.11969365081292e-09		132.113	0.0673827	0.796492	0.991265		-0.970187		2.74411
Prkaa2		3325.23	-0.77204152449705	1.39157735081397e-06	1.1247235839449e-05		1499.54	-0.197768	0.342277	0.943154		-0.96981		-4.86817
Hes6		1914.79	-0.878193322781529	0.0267829392908225	0.0699874389734856		1408	-0.0914289	0.725225	0.984318		-0.969622		-3.92896
BC048671		1.76422	-0.918271058335666	0.446477820478422	0.607572974183457		1.86125	-0.0511697	0.974043	NA		-0.969441		-4.35157
Ulk2		3309.52	-0.6361949695341	0.000358697140927303	0.0016869628841906		1656.09	-0.332011	0.130842	0.836205		-0.968206		-0.045738
Chac2		1568.4	-0.851132256018579	9.28897151043054e-05	0.000508999997633904		385.278	-0.116162	0.537044	0.964284		-0.967294		-3.77206
Agxt2		6202.58	-0.927662886594145	1.03385754579495e-06	8.58150049039451e-06		3226.67	-0.0395221	0.811511	0.992388		-0.967185		-14.8373
Rbp4		92629.4	-0.950279772868055	6.82483539714206e-06	4.79627601833424e-05		36584.6	-0.0168206	0.928738	0.996695		-0.9671		-14.5447
Cnr1		0.483357	-0.187587671018206	0.949871100057838	0.969943069804975		0.482771	-0.778465	0.823761	NA		-0.966053		0.291817
Cyb5r3		19588	-0.858475995222244	7.68673481261171e-19	3.44395863663093e-17		9082.3	-0.10735	0.528744	0.964083		-0.965826		-2.79186
Medag		4.70899	-1.41861370478628	0.257717999613808	0.412929331355413		21.4005	0.453009	0.354871	0.944324		-0.965605		-1.50197
Mapk8ip2		0.69929	-0.109118803344727	0.957202660854666	0.974257496682811		0.183134	-0.855325	0.833969	NA		-0.964444		3.91384
Tbc1d10a		458.256	-1.06180364230629	0.018875662258339	0.0525803235496573		306.307	0.0979265	0.631387	0.972276		-0.963877		0.353812
Ccdc40		8.19953	0.523830485174752	0.402050987754795	0.567791413485604		1.74721	-1.48751	0.397777	NA		-0.963682		-1.85407
BC106179		16.1147	-0.924018535389898	0.0853695016484646	0.179244575855499		17.6692	-0.0393534	0.948869	0.997271		-0.963372		-1.04311
Ankrd26		246.894	-0.512834714965438	0.0562279564210952	0.12881211156623		126.203	-0.450415	0.182851	0.881244		-0.96325		0.400276
Ccdc18		19.0572	-0.268424923853244	0.670632593404744	0.792225263833479		12.2635	-0.693344	0.278064	0.93507		-0.961769		-0.304293
Ugdh		6505.37	-0.727984216770993	0.0538167765795061	0.124446919385456		5109.56	-0.23374	0.179027	0.878315		-0.961724		-3.27375
Mgme1		293.022	-1.01302363200193	3.62707931015844e-08	3.76233032204826e-07		137.537	0.0516184	0.821885	0.993315		-0.961405		1.09477
Atrnl1		1623.74	-0.742351933757934	7.51356337157586e-06	5.22378830151584e-05		788.257	-0.217906	0.245618	0.919392		-0.960258		3.98266
Wdr31		7.69584	-1.05260845543372	0.112717499134994	0.223603670924499		27.6243	0.0933221	0.836382	0.993565		-0.959286		-0.565569
Map3k13		635.53	-0.269417798578628	0.522631180935392	0.674696185557836		596.426	-0.688493	0.0598582	0.673978		-0.957911		-3.41279
Myo5c		10.8457	-0.509746590962917	0.243368445138336	0.395276023556833		7.04651	-0.447954	0.659913	0.97627		-0.9577		-4.02478
Hspb6		366.49	-0.71131444009583	0.00380783454927904	0.01351071730606		200.902	-0.24618	0.254663	0.923342		-0.957494		-3.19451
Zhx3		3310.48	-0.72668048453688	0.000288483946767475	0.001395735247594		1440.39	-0.23069	0.253114	0.922547		-0.95737		-0.594639
Nptx1		5.62346	-2.65808813338183	0.0256952905983576	0.0676536910486798		1.38298	1.70115	0.508133	NA		-0.956937		1.54572
Cd59b		139.653	-0.951577421970162	0.00434594218471692	0.0151412209201802		62.7601	-0.00503546	0.987157	0.99797		-0.956613		-3.55644
Ascc3		1518.77	-0.539687351544635	0.00644052819670921	0.0212360850353255		741.607	-0.41651	0.00602676	0.209199		-0.956198		0.325725
Letm1		2846.44	-0.773067592892028	0.00012103063325986	0.000645616551911784		1641.51	-0.18298	0.233639	0.914271		-0.956047		-0.753759
Iqsec3		0.288681	-1.64703101074668	0.609493806957731	NA		0.850626	0.69111	0.746652	NA		-0.955921		4.50809
Atp6v0e2		107.289	-0.021796228918223	0.98255300819924	0.989107896415561		16.1954	-0.932885	0.133927	0.840973		-0.954681		1.67888
Ttll13		44.7214	-0.675833594655351	0.144466903453176	0.270611092719704		13.8866	-0.278392	0.640313	0.972999		-0.954225		-1.1901
Neb		877.172	-0.984686658236816	0.000291736902599262	0.00140934211932202		818.569	0.0305168	0.886978	0.995862		-0.95417		-4.15594
S100a3		0.170643	1.1406072330822	0.723218880249654	NA		0.940677	-2.09453	0.392977	NA		-0.953924		NA
Adat1		190.155	-0.949297530764936	3.00913140200241e-05	0.000184198456850473		114.97	-0.00418548	0.986174	0.997952		-0.953483		-1.56257
Agl		2654.77	-0.864579398799489	6.21735831768519e-05	0.000355155394056358		1381.29	-0.0877221	0.712154	0.981919		-0.952301		-0.843873
Tpm2		119.908	-1.90647075055648	0.00074614540289308	0.00325104759446331		70.2646	0.954949	0.0071519	0.231346		-0.951522		2.20821
Zfp981		0.113162	-0.7453633329518	0.817272753881441	NA		4.10021	-0.206011	0.853712	0.994543		-0.951374		-1.96151
Has3		6.224	-0.482318813686132	0.496566124008089	0.65148705359148		3.47743	-0.468803	0.716559	0.982389		-0.951122		0.613744
Acaa2		28715	-1.04213855106195	2.01710558062617e-12	3.88250346114508e-11		12164.9	0.0922231	0.555673	0.968215		-0.949915		-2.31237
Prx		12.9304	-0.49210451086951	0.413372535257593	0.577400931960148		4.0458	-0.457244	0.674627	0.977955		-0.949348		4.88841
Abcg5		4039.35	-0.910817410421423	6.67804650866599e-07	5.74276096269422e-06		1168.21	-0.0378354	0.8648	0.995862		-0.948653		-13.0099
Inhbe		1572.87	-1.39812793946375	0.0115214468277758	0.0347774187601952		756.255	0.450219	0.0161722	0.379872		-0.947909		-7.2712
Fam185a		289.968	-0.7674702701894	5.25529426619795e-10	7.25266883415325e-09		151.475	-0.180286	0.401733	0.952569		-0.947756		-1.96658
Cpt1b		5.01582	-0.755312777186356	0.299724816499232	0.461414671790685		60.8152	-0.192147	0.572943	0.970401		-0.94746		-1.03385
Camkk2		451.03	-0.710132635248141	0.00315148296780249	0.0115007917111569		244.679	-0.235893	0.192168	0.888528		-0.946026		1.47397
Asxl3		0.934808	-2.38189385889999	0.215955287470114	0.362605627758529		1.65346	1.43587	0.409894	NA		-0.946021		2.03999
Kif1b		8942.8	-0.740948136330945	0.000108617384822452	0.000586937523728082		4278.8	-0.203942	0.5049	0.964083		-0.94489		-0.290253
Irs2		469.164	-0.666543828663418	0.368004126058852	0.535403594465288		414.523	-0.278085	0.330367	0.937937		-0.944629		3.82299
Brd3		1489.78	-0.659044441663258	8.34159587631005e-08	8.17047311950884e-07		805.378	-0.285261	0.297377	0.93507		-0.944305		-0.0708202
Tmem30c		0.113162	-0.7453633329518	0.817272753881441	NA		3.76177	-0.198301	0.859761	0.995566		-0.943665		0.184367
Lonp2		12708.3	-1.04037745180561	3.19852523293478e-08	3.3406441338533e-07		7342.14	0.0987151	0.549036	0.966434		-0.941662		-3.70213
Zranb1		2787.8	-0.689694129999964	7.0288646290876e-05	0.00039628723913379		1203.27	-0.251927	0.129575	0.833339		-0.941621		-0.7274
Jade1		2454.03	-1.03204802860112	8.06096277771487e-10	1.0765880187346e-08		1030.75	0.0906865	0.623626	0.972276		-0.941362		0.719141
Nr3c2		775.923	-1.04274742800251	3.62187034140356e-09	4.41553476453886e-08		459.387	0.101549	0.630169	0.972276		-0.941198		0.816824
Tle2		315.002	-1.06086223785185	4.93811318388446e-05	0.000287846648601429		193.625	0.119826	0.627825	0.972276		-0.941036		-0.930587
Ckmt1		4.89701	0.423108700192372	0.645526089069277	0.773248692777884		1.42123	-1.36364	0.469421	NA		-0.940527		-2.39095
Carmil1		600.289	-0.990378469802824	0.0428635238529993	0.103237775038206		481.536	0.0500734	0.841645	0.993565		-0.940305		-2.07705
Pard3		2972.41	-0.96328334619129	8.73309386937836e-11	1.34701867348801e-09		1365.9	0.0235883	0.870643	0.995862		-0.939695		-1.1499
Slc38a8		0.187705	1.23633187500057	0.700805152911684	NA		1.06397	-2.17576	0.318987	NA		-0.939428		-0.498406
Baiap3		10.7444	-0.132634069492268	0.812518331416703	0.889017537476573		2.78126	-0.806482	0.556134	0.968215		-0.939116		2.19537
Banp		292.338	-0.278746370099027	0.231582049438624	0.381714229263272		148.115	-0.659977	0.0125244	0.329693		-0.938724		0.0975383
Itpr2		1573.09	-0.325382830328645	0.0511364423225809	0.119428826768675		842.671	-0.613217	0.00927223	0.28089		-0.9386		1.85642
Afap1		45.7939	-0.727684174374597	0.0212407238555106	0.0580463656362365		30.417	-0.210689	0.616714	0.972276		-0.938373		5.31329
Nit2		5887.04	-1.07322414776673	1.3461975021776e-14	3.45624864323126e-13		2288.2	0.13519	0.378397	0.949446		-0.938034		-4.74264
Fam149a		1294.83	-0.808559535172098	3.84879790366384e-07	3.4411136092288e-06		628.67	-0.128833	0.464813	0.963523		-0.937393		-0.551493
Plppr3		9.9383	2.055204412232	0.000804525735362383	0.00347512534083752		1.63918	-2.99252	0.141909	NA		-0.937312		6.47276
Neo1		706.234	-0.594059754175901	0.00352008453469776	0.0126015559831		418.637	-0.343152	0.152	0.854946		-0.937212		2.95801
Dhx36		1863.93	-0.625592162361677	2.53876511668994e-05	0.000158375772392573		810.528	-0.310124	0.0580579	0.665986		-0.935716		-0.38035
Ptprd		6020.17	-0.573739698433909	0.00230252089510754	0.00878969492058357		2785.85	-0.361468	0.156824	0.860141		-0.935207		-6.24997
Ammecr1l		3017.23	-0.669926404412889	2.13059352428748e-06	1.65190709747834e-05		1451.69	-0.264924	0.164683	0.865717		-0.93485		-0.820785
Pdgfrl		19.4192	-1.28616474346906	0.0265841114158834	0.0695701672279212		8.71345	0.352273	0.622616	0.972276		-0.933892		6.5099
Mageh1		107.893	-0.691939497785285	0.0144723223019988	0.0422204024559041		41.1652	-0.241879	0.516635	0.964083		-0.933819		3.52374
Elfn1		2.5724	-1.65210988023076	0.161072410387272	0.293601504745802		2.56236	0.720561	0.636476	0.972471		-0.931549		4.94589
Arxes2		5.09452	0.795825813357837	0.248996929401106	0.401806485650797		0.774842	-1.72666	0.510734	NA		-0.930829		5.57907
Sycp3		13.2472	0.74085308656216	0.27912980894892	0.437799695444007		0.301356	-1.67151	0.679484	NA		-0.930656		-2.30162
Usf3		2368.69	-0.599577478218968	0.0171551046616402	0.0486431304844772		1061.3	-0.330632	0.24366	0.919392		-0.930209		-0.468507
Ireb2		4749.46	-0.83277011147738	5.30443075941237e-11	8.45905982021943e-10		2166.22	-0.0971206	0.621136	0.972276		-0.929891		-1.01206
Gpr21		2.48369	-0.700644722591152	0.604404549157087	0.74216572729676		1.49988	-0.228434	0.885482	NA		-0.929078		-1.29358
Eci2		6872.34	-1.01297591431439	2.75988091609723e-08	2.90997331924688e-07		3629.61	0.0841966	0.598696	0.972276		-0.928779		-2.495
Gjb1		26195.7	-1.07819342227159	4.36374145312648e-24	3.43832731737725e-22		11301.5	0.149757	0.340924	0.943154		-0.928437		-14.6577
Dsg1c		553.68	-1.00309197960127	0.0179538758595313	0.0504873847350919		217.438	0.0753555	0.819091	0.992804		-0.927736		-8.75594
Afp		126.12	-0.0159938438317172	0.972282123311095	0.983845926637627		29.7873	-0.911267	0.0781656	0.730584		-0.927261		-7.65056
Gm7964		171.999	0.182073396678402	0.150767974694886	0.279334263934084		1.06255	-1.10884	0.686309	NA		-0.92677		-1.5187
Cat		126522	-0.991397229243318	2.58430256938568e-15	7.3682566127137e-14		62963.8	0.0647559	0.632251	0.972276		-0.926641		-5.6558
Atoh8		667.953	-0.434985210153397	0.0868872492255461	0.181905962220237		216.545	-0.491385	0.0704725	0.703751		-0.92637		-0.675114
Pcdhga2		4.52075	-0.0564793034377095	0.963235628057327	0.977756368606368		2.00771	-0.869818	0.564923	NA		-0.926297		6.47212
Prdm15		207.01	-0.281310418594958	0.197166241686241	0.339579415933178		130.306	-0.643794	0.0467644	0.613205		-0.925104		-0.0749296
Csmd1		0.523929	-2.41679054773184	0.400348916384276	0.566187525867949		0.659986	1.49218	0.587316	NA		-0.924614		-1.7953
Pdp2		922.874	-0.961604428838081	8.3517270586715e-07	7.02820931223601e-06		720.965	0.0369979	0.838856	0.993565		-0.924607		-3.21867
Ank3		1125.07	-0.531518128468205	0.0856825881625827	0.179736786578428		974.373	-0.392432	0.0707069	0.703751		-0.92395		3.69674
Slc18b1		101.423	-0.199768461630775	0.461906046524338	0.62190419216967		68.4745	-0.723991	0.0279462	0.50622		-0.923759		-0.641288
C2cd2		6780.32	-0.579596291573167	2.16183872814674e-06	1.67288874971974e-05		2533.85	-0.343404	0.0116607	0.316662		-0.923		-1.21285
Wnt7b		3.76484	0.233187974785536	0.802918446123646	0.882719124733502		2.07614	-1.15599	0.437422	NA		-0.922805		-4.45168
Fyttd1		1572.12	-0.400726518132361	1.66010112205078e-05	0.00010732949655296		648.873	-0.521859	0.0688958	0.703726		-0.922586		0.0420688
Jsrp1		0.384908	-1.98889460737708	0.535148817954641	0.685105277988193		0.14732	1.06823	0.793483	NA		-0.920667		-0.685239
Pcdh1		3839.03	-0.934232081592104	1.76820184578787e-17	6.50169851112116e-16		2007.44	0.0137772	0.940841	0.997271		-0.920455		-1.86433
Rasl2-9		23.8449	-0.353342339154543	0.300863989198082	0.462545127568562		12.9449	-0.566949	0.368575	0.948924		-0.920291		-4.288
Shld2		1154.66	0.238999152215851	0.459061089208279	0.619613900391025		485.735	-1.15881	4.78e-05	0.00537185		-0.919807		-2.38587
Prickle4		15.7626	-1.19379090997286	0.121363814441077	0.2366468623656		16.6282	0.274172	0.646809	0.974592		-0.919618		-1.66363
Lsm11		111.358	-0.599868844200044	0.0218307725587497	0.059274012404889		66.115	-0.319436	0.372014	0.949023		-0.919305		0.148063
Gm4724		0.803511	-1.17856767718626	0.605573265806298	0.743030407070554		45.2373	0.259438	0.549908	0.966434		-0.919129		0.536243
Mfsd8		451.279	-0.690771389759129	4.65883904653334e-09	5.58188243814988e-08		221.201	-0.228214	0.23031	0.911823		-0.918986		-0.306317
Bcar3		1930.27	-0.68052281547968	0.000531675635539269	0.00240774399503132		825.822	-0.238457	0.193238	0.890018		-0.91898		-4.50997
Dnaja1		4311.82	-0.685461392818583	3.28169880887871e-05	0.000199281596233922		3235.93	-0.233352	0.135659	0.84441		-0.918814		1.3227
Dact1		144.888	-1.00288062644924	0.0120813471592725	0.0362349799010994		167.89	0.0845353	0.728952	0.984318		-0.918345		5.38117
Marf1		3824.27	-0.696000603375489	1.01004856549197e-06	8.41006080429157e-06		1863.09	-0.221539	0.314527	0.93507		-0.91754		-0.428229
Dsc2		2808.61	-0.672292225382561	1.41439910778046e-05	9.30234939512684e-05		1303.89	-0.244532	0.219438	0.904852		-0.916824		-10.2726
Tmem144		253.869	-0.956238962018013	1.15450244124393e-05	7.72323987774848e-05		134.398	0.0396892	0.889808	0.995862		-0.91655		-5.58191
Lca5		12.0946	0.646766739320076	0.207830227015498	0.352779845178064		4.51769	-1.56314	0.1331	0.840593		-0.916371		5.09697
Sox6		680.615	-0.68519348518047	0.00233043917554593	0.0088793174399374		379.692	-0.230717	0.493661	0.964083		-0.915911		0.35478
Lgr4		2637.86	-0.666923009165526	2.76669231912316e-10	3.96534441257841e-09		1350.84	-0.248744	0.134583	0.842631		-0.915667		-3.29919
Slc16a12		3434.52	-0.242335634763332	0.215146572550928	0.361705846957335		1032.54	-0.672768	0.00128089	0.0763933		-0.915104		-8.34769
Cbx2		345.015	-0.877494314866289	1.09106587362471e-06	9.00030874091139e-06		178.02	-0.0352469	0.872408	0.995862		-0.912741		-1.91113
Sigmar1		4481.86	-0.950550923382181	2.25581277899668e-11	3.79408258675625e-10		2009.24	0.038413	0.799494	0.991526		-0.912138		-3.382
Abcb6		2737.99	-1.06393380330273	1.9713100552624e-12	3.80810438815485e-11		1385.67	0.152212	0.316924	0.93507		-0.911722		-4.37463
Glt28d2		125.883	-0.878851216827527	0.00235600197408242	0.00894687834174937		90.6884	-0.0317005	0.909132	0.995862		-0.910552		-5.50322
Hectd1		6886.52	-0.707721198116242	0.000559288792016363	0.00252066053206586		3447.77	-0.202757	0.408465	0.952949		-0.910478		-0.190962
Syne2		1832.75	-0.990518464665535	3.3594330427695e-05	0.000203615504051149		1059.43	0.080329	0.666307	0.976498		-0.910189		1.44252
Ptch1		1273.09	-0.609122132112596	0.0163254580468521	0.0466712603144592		648.025	-0.300305	0.258103	0.925606		-0.909427		2.37012
Rgp1		2188.54	-0.719942936383665	3.80267868629858e-07	3.40368469990743e-06		794.883	-0.188691	0.421288	0.954379		-0.908634		-0.725229
Dmac2		1361.19	-0.944389094752566	1.04232634099966e-06	8.64730800015015e-06		566.508	0.0358034	0.812102	0.992388		-0.908586		-2.94148
Ar		440.348	-0.57059242597	0.0799422513419367	0.170172519325829		114.878	-0.337433	0.394508	0.95175		-0.908026		-7.99367
Ovol2		1.75005	0.47124941199478	0.709134709264724	0.818547281135113		0.697488	-1.37917	0.574578	NA		-0.90792		-2.50698
Efnb3		2.87997	-0.383570440889765	0.68231975919183	0.800595787485376		2.21482	-0.524321	0.717349	NA		-0.907892		1.60264
Ttc3		1131.31	-0.713095103621533	1.54071211853129e-05	0.000100259114466672		467.688	-0.194355	0.449003	0.957376		-0.907451		2.06975
Ikbkg		2714.64	-0.514893245944861	0.0103298794398952	0.0318294012022969		1787.28	-0.392392	0.123469	0.830087		-0.907285		-2.18672
Zfp81		224.133	-0.841737205405082	2.64880983637065e-08	2.80953006185335e-07		92.4318	-0.0649174	0.839852	0.993565		-0.906655		0.538518
Hapln4		384.571	-0.340497211616277	0.338128422187765	0.503794959668048		155.293	-0.565398	0.0218408	0.437705		-0.905895		-3.97796
Acnat1		1306.91	-0.483291495663905	0.228410085542619	0.377854543929541		406.985	-0.421811	0.154684	0.859217		-0.905103		-9.46554
Nipa1		141.67	0.0290667626692526	0.93705369595707	0.96238434999572		44.8126	-0.93412	0.00914187	0.278599		-0.905054		3.53864
Slc9a3r2		587.659	-0.871107470573161	7.48774272713467e-06	5.21403765435433e-05		279.962	-0.0331248	0.877671	0.995862		-0.904232		4.19915
Paxx		629.424	-0.976097174933545	0.000206467578237605	0.00103169288157154		194.292	0.0720304	0.812442	0.992388		-0.904067		-3.40935
4931422A03Rik		2.95098	-0.0483238913202816	0.956712182511979	0.973944205656766		0.142351	-0.855325	0.833969	NA		-0.903649		-2.50457
Ston1		244.262	-0.794171722240263	0.12437006198444	0.241391121737882		100.154	-0.109226	0.775191	0.987429		-0.903398		6.19738
Magi1		1160	-0.726851125279484	1.48323053385697e-06	1.19217449191167e-05		550.456	-0.17646	0.509853	0.964083		-0.903311		-0.377957
Nme5		3.72302	0.281486765907431	0.787345790093538	0.872174828067132		1.52973	-1.18328	0.499777	NA		-0.901791		0.319671
Mpp7		250.14	-0.687452435641666	0.00381601429273082	0.0135337358341972		211.349	-0.214164	0.283837	0.93507		-0.901617		1.06213
Ttll5		499.128	-0.869183889283988	8.27867299872194e-05	0.000459000230771761		213.062	-0.0323606	0.884144	0.995862		-0.901544		-0.550702
Fam222a		79.7617	-0.753640013226078	0.145397894193502	0.271763875820817		64.6914	-0.147875	0.694473	0.97915		-0.901515		-2.91057
Tspan18		95.4464	-1.07280982149962	0.0169826402773278	0.0482567651866866		57.4074	0.171624	0.613134	0.972276		-0.901186		1.46189
Calcoco1		1690.71	-0.77268250023828	1.92619268077889e-06	1.50510268339317e-05		881.936	-0.12816	0.419567	0.954379		-0.900842		-0.48372
Foxs1		6.05745	-1.69912576189054	0.11907466034805	0.233263832488311		6.6704	0.798989	0.31759	0.935136		-0.900136		7.27622
Hibadh		13811.2	-0.973343495676597	3.52498339628521e-13	7.39922695847532e-12		5337.51	0.0732841	0.643938	0.974002		-0.900059		-3.38752
Mpped2		15.767	-0.0735745156988365	0.905175696553088	0.945181176809417		11.331	-0.82636	0.271896	0.931741		-0.899935		-4.67033
Kif12		26.6683	-0.996837440163872	0.0134270298783161	0.0397125264244945		16.6225	0.0970632	0.864346	0.995862		-0.899774		-7.86388
Shroom2		855.401	-0.648168236102349	0.00574761298132751	0.0192248159005298		413.499	-0.251004	0.179138	0.878315		-0.899172		-1.25633
Eps8l3		0.693417	-1.0046375702292	0.674742604647437	0.795114037125522		0.347922	0.105831	0.978379	NA		-0.898807		-2.50698
A2m		7.51531	0.195686506377377	0.795450204213844	0.877705988990097		7.43181	-1.09446	0.180802	0.881146		-0.89877		-2.8775
Chd3		4435.61	-1.03779834176436	7.60996084824124e-06	5.28075157343248e-05		2100.27	0.139211	0.384323	0.950289		-0.898587		-1.67566
A930033H14Rik		180.886	-0.164272381790246	0.740490812344438	0.841144133474134		56.6696	-0.733971	0.151908	0.854946		-0.898243		-0.237027
Zbtb40		346.022	-0.575927660323642	0.00329873163689112	0.0119536050140629		131.325	-0.321711	0.289753	0.93507		-0.897639		0.556676
Nr0b2		1236.25	0.185425944385082	0.589743220701785	0.73095174855111		367.879	-1.08279	0.0958988	0.772229		-0.89736		-12.8847
Psd3		2213.6	-0.61824558572215	0.0152105694641243	0.0440030852918552		1106.62	-0.278924	0.281461	0.93507		-0.897169		0.167883
Gprin2		1.00206	1.17714172228996	0.582949690834967	0.724609908680859		1.67648	-2.07287	0.274505	NA		-0.895724		1.09433
Dennd5b		4469.7	-0.635055984674046	0.00487391826297258	0.0167249314742643		2015.06	-0.260621	0.376808	0.949446		-0.895677		-1.15024
Adam12		14.6801	-0.754080748896519	0.210440849444126	0.356232675788171		25.0975	-0.14034	0.798386	0.991384		-0.89442		3.84047
Nsun6		167.115	-0.27053418727404	0.212132975573927	0.358220750032196		74.1389	-0.622738	0.0482844	0.619209		-0.893272		-0.0114946
Zfp641		25.8919	-0.402456411682977	0.46964466185056	0.628040307899636		12.8334	-0.490241	0.436425	0.956709		-0.892697		2.36004
Grik4		4.74858	-1.34215252913078	0.129501353827264	0.248485383213423		9.08683	0.449748	0.509676	0.964083		-0.892405		4.91908
Foxo3		2646.68	-0.391870397841302	0.0160486751433002	0.0460853856269214		1378.54	-0.500432	0.0127029	0.333193		-0.892303		0.274279
Klhdc7a		2671.66	-1.30325276663253	0.000500615167048274	0.00228129333246072		1338.22	0.411688	0.0353386	0.550164		-0.891565		-8.39944
Etfa		12969.2	-1.08467686997774	2.45324426891699e-14	6.05550032119249e-13		5074.74	0.193678	0.204858	0.901888		-0.890999		-3.79345
Synm		17.1606	-1.08899137189523	0.0659155842921201	0.146116097769692		3.86785	0.198369	0.848003	0.993565		-0.890622		5.67634
Bcl2l13		1897.08	-0.664754062018291	3.052006980615e-05	0.000186680121051384		864.138	-0.225661	0.303118	0.93507		-0.890415		0.26497
Mrnip		216.039	-1.28193209923853	0.000351436690099026	0.00165680314629553		122.101	0.392103	0.136367	0.847098		-0.88983		-2.44924
Kcp		246.968	-0.542752365067516	0.163390596777986	0.296542902015645		166.235	-0.346465	0.0757498	0.722695		-0.889217		1.01048
Tmem158		12.6028	1.15590718139668	0.0147542812954579	0.042869160639573		4.74557	-2.0444	0.105937	0.799124		-0.888489		4.15373
Pcdhb5		3.31301	-0.179017491021577	0.849671401858361	0.911318585980319		1.06949	-0.709178	0.741693	NA		-0.888196		5.2847
Klhl32		2.68722	-1.53476023028448	0.156943909957665	0.28811176859553		9.32778	0.646647	0.387681	0.950925		-0.888113		0.996395
Arhgap26		844.114	-0.894656076458872	0.00426138332865949	0.0148790277978408		407.712	0.00693564	0.969382	0.997584		-0.88772		-1.9449
Cfap97d2		0.096227	-0.7453633329518	0.817272753881441	NA		8.80211	-0.141752	0.844452	0.993565		-0.887116		-0.445115
Thnsl2		2073.59	-0.592933734272973	0.000197327625613606	0.00099315776327553		1026.41	-0.293871	0.0650974	0.689825		-0.886805		-3.105
Tcf15		0.41241	-0.99148773666814	0.745188645595415	0.844082741045157		0.323748	0.104953	0.979107	NA		-0.886534		-0.393349
Serinc5		1849.56	-0.602604550546845	1.92294224103796e-08	2.08242797192973e-07		1011.13	-0.28392	0.238592	0.917297		-0.886525		2.75286
Wdr45		1418.64	-0.794889196427811	0.000204124571267846	0.00102158088780638		715.187	-0.0913084	0.505502	0.964083		-0.886198		-1.50521
[truncated: 33,242 more rows]
