# Supplementary material for: Hepatic stellate cells control liver zonation, size and functions via R-spondin 3
Source: Nature. 2025 Mar 12;640(8059):752–61. doi: 10.1038/s41586-025-08677-w (PMC12003176; doi:10.1038/s41586-025-08677-w)
Supplement: Supplementary file 4 — Supplementary Tables 1–12. [file 41586_2025_8677_MOESM4_ESM.zip › 2024-02-04354B-s4/2024-02-04354B-Suppl Table 10.xlsx]

## Sheet: Sheet1
	Supplementary Table 10. Human snRNA-seq samples.
	Sample Name	Sample ID	Gender	Age	Source	Fibrosis stage	Gene/cell	UMI/cell	Total cell number		Hepatocytes		Hepatocytes with cholangiocyte marker		Cholangiocytes		Cholangiocytes with hepatocyte marker		Resident NK		Circulating NK/NKT		T cells		B cells		Plasma cells		HSCs		Endothelial cells		VSMCs		cDC1		cDC2		pDC		Kupffer cells		Monocytes		Neutrophils		Basophils
									Before QC	After QC	(n)	(%)	(n)	(%)	(n)	(%)	(n)	(%)	(n)	(%)	(n)	(%)	(n)	(%)	(n)	(%)	(n)	(%)	(n)	(%)	(n)	(%)	(n)	(%)	(n)	(%)	(n)	(%)	(n)	(%)	(n)	(%)	(n)	(%)	(n)	(%)	(n)	(%)
	S1	Alcohol-associated Cirrhosis	M	37	Explant	4	1660.99	3594.48	11368	9531	2896	30.3851	445	4.66897	3010	31.5812	303	3.1791	100	1.04921	27	0.283286	489	5.13063	21	0.220334	48	0.50362	767	8.04742	414	4.34372	53	0.55608	7	0.0734445	98	1.02822	14	0.146889	458	4.80537	376	3.94502	0	0	5	0.0524604
	S2	Alcohol-associated Cirrhosis	M	48	Explant	4	585.303	919.72	6262	5061	1948	38.4904	2	0.0395179	1561	30.8437	5	0.0987947	3	0.0592768	1	0.0197589	510	10.0771	16	0.316143	31	0.612527	593	11.7171	144	2.84529	33	0.652045	5	0.0987947	31	0.612527	13	0.256866	6	0.118554	158	3.12191	1	0.0197589	0	0
	S3	Alcohol-associated Cirrhosis	M	48	Explant	4	855.929	1712.56	4054	3551	1641	46.2123	6	0.168966	801	22.557	9	0.25345	15	0.422416	8	0.225289	365	10.2788	37	1.04196	31	0.872994	265	7.46269	170	4.78738	12	0.337933	11	0.309772	44	1.23909	17	0.478738	45	1.26725	74	2.08392	0	0	0	0
	S4	Alcohol-associated Cirrhosis	M	56	Explant	4	1088.19	2428.45	9517	6992	1618	23.1407	9	0.128719	1273	18.2065	8	0.114416	41	0.586384	22	0.314645	1058	15.1316	12	0.171625	44	0.629291	1562	22.3398	319	4.56236	113	1.61613	21	0.300343	137	1.95938	7	0.100114	189	2.70309	546	7.80892	0	0	13	0.185927
	S5	Alcohol-associated Hepatitis	M	45	Explant	4	1850.54	5034.07	7443	6553	1617	24.6757	4	0.0610407	2255	34.4117	68	1.03769	6	0.0915611	10	0.152602	612	9.33923	25	0.381505	40	0.610407	1097	16.7404	273	4.16603	78	1.19029	2	0.0305204	30	0.457806	1	0.0152602	20	0.305204	397	6.05829	1	0.0152602	17	0.259423
	S6	Alcohol-associated Hepatitis	M	62	Explant	4	1011.87	2091.39	4891	4186	1935	46.2255	0	0	1778	42.4749	16	0.382226	0	0	0	0	30	0.716675	0	0	0	0	108	2.58003	207	4.94505	2	0.0477783	0	0	2	0.0477783	0	0	4	0.0955566	104	2.48447	0	0	0	0
	S7	Alcohol-associated Hepatitis	M	45	Explant	4	1660.49	3747.64	6987	6238	1995	31.9814	2	0.0320616	2096	33.6005	33	0.529016	21	0.336646	8	0.128246	388	6.21994	7	0.112215	30	0.480923	615	9.85893	434	6.95736	54	0.865662	10	0.160308	103	1.65117	4	0.0641231	43	0.689324	392	6.28407	0	0	3	0.0480923
	S8	Alcohol-associated Hepatitis	M	34	Explant	4	899.383	1705.4	1651	1415	657	46.4311	1	0.0706714	513	36.2544	4	0.282686	0	0	0	0	2	0.141343	0	0	0	0	59	4.16961	142	10.0353	6	0.424028	0	0	7	0.4947	0	0	2	0.141343	22	1.55477	0	0	0	0
	S9	Alcohol-associated Hepatitis	M	42	Explant	4	1333.94	3196.96	9841	8363	2637	31.5317	0	0	528	6.31352	23	0.275021	57	0.681574	22	0.263063	1360	16.2621	93	1.11204	182	2.17625	795	9.50616	1066	12.7466	89	1.06421	30	0.358723	123	1.47076	46	0.550042	58	0.693531	1253	14.9827	1	0.0119574	0	0
	S12	Healthy Control	F	31	Resection	0	1026.69	2337.85	7038	4734	2265	47.8454	0	0	23	0.485847	6	0.126743	22	0.464723	20	0.422476	135	2.85171	22	0.464723	6	0.126743	250	5.28095	294	6.21039	4	0.0844951	6	0.126743	114	2.40811	8	0.16899	161	3.40093	187	3.95015	1208	25.5175	3	0.0633714
	S13	Healthy Control	F	49	Resection	0	1520.7	3420.84	10132	8317	5745	69.0754	1	0.0120236	9	0.108212	1	0.0120236	129	1.55104	122	1.46688	391	4.70121	71	0.853673	8	0.0961885	51	0.613202	654	7.86341	0	0	18	0.216424	56	0.67332	11	0.132259	538	6.46868	204	2.45281	299	3.59505	9	0.108212
	S14	Healthy Control	M	29	Resection	0	1920.96	6573.82	2085	1578	1368	86.692	0	0	17	1.07731	4	0.253485	7	0.443599	2	0.126743	9	0.570342	2	0.126743	1	0.0633714	35	2.218	85	5.38657	1	0.0633714	0	0	6	0.380228	0	0	36	2.28137	4	0.253485	0	0	1	0.0633714
	S15	MASH Cirrhosis	F	61	Explant	4	2060.59	6271.29	7324	6089	2336	38.3643	7	0.114961	655	10.7571	56	0.919691	34	0.558384	16	0.262769	1462	24.0105	33	0.541961	41	0.673345	659	10.8228	279	4.58203	28	0.459846	11	0.180654	93	1.52734	4	0.0656922	246	4.04007	114	1.87223	0	0	15	0.246346
	S16	MASH Cirrhosis	F	71	Explant	4	1395.55	3359.45	6126	5324	1790	33.6213	2	0.0375657	899	16.8858	4	0.0751315	45	0.845229	38	0.713749	943	17.7122	59	1.10819	92	1.72802	672	12.6221	277	5.20285	39	0.732532	14	0.26296	94	1.76559	13	0.244177	241	4.52667	95	1.78437	0	0	7	0.13148
	S17	MASH Cirrhosis	M	70	Explant	4	1532.68	3212.64	8302	7302	4240	58.0663	3	0.0410846	902	12.3528	9	0.123254	71	0.972336	42	0.575185	668	9.14818	24	0.328677	94	1.28732	392	5.36839	353	4.83429	21	0.287592	6	0.0821693	82	1.12298	7	0.0958641	195	2.6705	190	2.60203	0	0	3	0.0410846
	S18	MASH Cirrhosis	M	65	Explant	4	801.862	1392.24	6583	5120	2674	52.2266	2	0.0390625	801	15.6445	9	0.175781	25	0.488281	13	0.253906	386	7.53906	14	0.273438	30	0.585938	527	10.293	271	5.29297	90	1.75781	6	0.117188	59	1.15234	8	0.15625	37	0.722656	162	3.16406	0	0	6	0.117188
	S19	MASLD	F	20	Resection	0	1248.41	2683.4	6961	6019	5289	87.8717	0	0	28	0.465194	5	0.0830703	28	0.465194	8	0.132912	82	1.36235	6	0.0996843	6	0.0996843	182	3.02376	262	4.35288	4	0.0664562	4	0.0664562	33	0.548264	0	0	30	0.498422	52	0.863931	0	0	0	0
	S20	MASLD	F	41	Resection	0	1118.28	2059.99	6066	5148	4181	81.216	0	0	27	0.524476	3	0.0582751	60	1.1655	17	0.330225	70	1.35975	6	0.11655	7	0.135975	189	3.67133	340	6.60451	3	0.0582751	5	0.0971251	41	0.796426	1	0.019425	156	3.0303	41	0.796426	0	0	1	0.019425
	S21	MASLD	F	26	Resection	0	1568.69	3539.61	4416	3907	2490	63.7318	0	0	3	0.0767853	1	0.0255951	134	3.42974	17	0.435116	185	4.73509	17	0.435116	1	0.0255951	110	2.81546	537	13.7446	1	0.0255951	13	0.332736	77	1.97082	1	0.0255951	234	5.98925	81	2.0732	0	0	5	0.127975
	S23	Healthy Control	F	80	Deceased donor	0	1345.02	2482.22	9781	8540	6861	80.3396	1	0.0117096	114	1.33489	12	0.140515	40	0.468384	40	0.468384	172	2.01405	15	0.175644	14	0.163934	365	4.274	567	6.63934	9	0.105386	15	0.175644	49	0.57377	2	0.0234192	213	2.49415	46	0.538642	0	0	5	0.058548
	S27	Healthy Control	M	23	Deceased donor	0	1678.29	3558.79	7911	6781	4246	62.6161	0	0	88	1.29774	13	0.191712	7	0.10323	5	0.0737354	99	1.45996	5	0.0737354	19	0.280195	487	7.18183	688	10.146	12	0.176965	0	0	1	0.0147471	0	0	947	13.9655	163	2.40378	0	0	1	0.0147471
	S28	Healthy Control	F	35	Deceased donor	0-1	1331.62	2417.96	11024	10194	8213	80.567	0	0	66	0.64744	2	0.0196194	29	0.284481	29	0.284481	143	1.40279	12	0.117716	26	0.255052	502	4.92447	702	6.8864	10	0.0980969	2	0.0196194	8	0.0784775	0	0	332	3.25682	113	1.1085	5	0.0490485	0	0
	S33	MASH Fibrosis	F	58	Deceased donor	2-3	1285.52	2355.32	8345	7387	5282	71.504	1	0.0135373	475	6.43022	6	0.0812238	26	0.35197	10	0.135373	161	2.1795	6	0.0812238	33	0.446731	509	6.89048	470	6.36253	17	0.230134	0	0	21	0.284283	0	0	245	3.31664	124	1.67862	0	0	1	0.0135373
	S35	MASH Fibrosis	F	52	Deceased donor	3	1479.79	2713.38	11080	9484	7562	79.7343	0	0	59	0.6221	11	0.115985	17	0.179249	3	0.0316322	388	4.0911	29	0.305778	64	0.674821	544	5.73598	453	4.77647	11	0.115985	0	0	12	0.126529	0	0	229	2.41459	102	1.0755	0	0	0	0
	S36	MASH Fibrosis	F	34	Deceased donor	3	1812.81	4300.77	12878	10448	3455	33.0685	2	0.0191424	1183	11.3227	120	1.14855	19	0.181853	36	0.344564	1885	18.0417	12	0.114855	31	0.296708	1664	15.9265	709	6.78599	299	2.86179	0	0	37	0.354135	0	0	667	6.384	259	2.47894	51	0.488132	19	0.181853
	S38	MASH Fibrosis	M	35	Deceased donor	3	1685.55	3633.82	9876	7922	4241	53.5345	1	0.0126231	809	10.2121	84	1.06034	91	1.1487	24	0.302954	436	5.50366	3	0.0378692	170	2.14592	672	8.48271	607	7.66221	16	0.201969	3	0.0378692	47	0.593285	0	0	546	6.8922	157	1.98182	0	0	15	0.189346
