# Supplementary material for: Hepatic stellate cells control liver zonation, size and functions via R-spondin 3
Source: Nature. 2025 Mar 12;640(8059):752–61. doi: 10.1038/s41586-025-08677-w (PMC12003176; doi:10.1038/s41586-025-08677-w)
Supplement: Supplementary file 4 — Supplementary Tables 1–12. [file 41586_2025_8677_MOESM4_ESM.zip › 2024-02-04354B-s4/2024-02-04354B-Suppl Table 11.xlsx]

## Sheet: Sheet1
Supplementary Table 11. Ligand-receptor interactions HSC to hepatocyte in human liver snRNA-seq ranked by interaction score
id_cp_interaction	interacting_pair	partner_a	partner_b	gene_a	gene_b	secreted	receptor_a	receptor_b	annotation_strategy	is_integrin	directionality	classification	Interaction score HSC-Hepatocytes	Means HSC-Hepatocytes
CPI-SC04091C5FD	BMP5_ACVR_1A2B_receptor	simple:P22003	complex:ACVR_1A2B_receptor	BMP5		TRUE	FALSE	TRUE	curated	FALSE	Ligand-Receptor	Signaling by BMP	100	1.607
CPI-SC09E264612	BMP5_BMR1A_AVR2B	simple:P22003	complex:BMR1A_AVR2B	BMP5		TRUE	FALSE	TRUE	curated	FALSE	Ligand-Receptor	Signaling by BMP	100	1.607
CPI-SS0109FE6AE	HGF_MET	simple:P14210	simple:P08581	HGF	MET	TRUE	FALSE	TRUE	curated	FALSE	Ligand-Receptor		100	11.186
CPI-SS01771D11B	COL4A2_ADGRG6	simple:P08572	simple:Q86SQ4	COL4A2	ADGRG6	TRUE	FALSE	TRUE	curated	FALSE	Adhesion-Adhesion	Adhesion by Collagen/Integrin	100	8.09
CPI-SS0335C4DDE	LAMA2_ADGRG6	simple:P24043	simple:Q86SQ4	LAMA2	ADGRG6	TRUE	FALSE	TRUE	curated	FALSE	Ligand-Receptor		100	15.255
CPI-SS06D2944B5	COL4A4_ADGRG6	simple:P53420	simple:Q86SQ4	COL4A4	ADGRG6	TRUE	FALSE	TRUE	curated	FALSE	Adhesion-Adhesion	Adhesion by Collagen/Integrin	100	5.637
CPI-SS0ACAB1835	RSPO3_LGR4	simple:Q9BXY4	simple:Q9BXB1	RSPO3	LGR4	TRUE	FALSE	TRUE	curated	FALSE	Ligand-Receptor	Signaling by R-spondin	100	3.319
CPI-SS015BF69EE	COL4A1_ADGRG6	simple:P02462	simple:Q86SQ4	COL4A1	ADGRG6	TRUE	FALSE	TRUE	curated	FALSE	Adhesion-Adhesion	Adhesion by Collagen/Integrin	98.271	7.439
CPI-SC0C33040A3	BMP5_ACVR_1A2A_receptor	simple:P22003	complex:ACVR_1A2A_receptor	BMP5		TRUE	FALSE	TRUE	curated	FALSE	Ligand-Receptor	Signaling by BMP	75.807	1.6
CPI-SS00373B59C	LRRC4C_PTPRF	simple:Q9HCJ2	simple:P10586	LRRC4C	PTPRF	FALSE	FALSE	TRUE	curated	FALSE	Ligand-Receptor	Signaling by Leucine Rich Repeat And Fibronectin	70.45	1.952
CPI-SS0AADAB219	COL4A3_ADGRG6	simple:Q01955	simple:Q86SQ4	COL4A3	ADGRG6	TRUE	FALSE	TRUE	curated	FALSE	Adhesion-Adhesion	Adhesion by Collagen/Integrin	67.557	4.099
CPI-SC0D0822443	BMP5_ACVR1_BMPR2	simple:P22003	complex:ACVR1_BMPR2	BMP5		TRUE	FALSE	TRUE	curated	FALSE	Ligand-Receptor	Signaling by BMP	65.778	1.896
CPI-SS042FCC9BE	NECTIN3_PVR	simple:Q9NQS3	simple:P15151	NECTIN3	PVR	TRUE	FALSE	TRUE	curated	FALSE	Ligand-Receptor	Signaling by Nectin	54.669	1.018
CPI-SS0EE09A201	CDH2_CDH2	simple:P19022	simple:P19022	CDH2	CDH2	FALSE	FALSE	FALSE	curated	FALSE	Adhesion-Adhesion	Adhesion by Cadherin	47.558	4.676
CPI-SC00367777A	COL3A1_integrin_a1b1_complex	simple:P02461	complex:integrin_a1b1_complex	COL3A1		TRUE	FALSE	FALSE	curated	TRUE	Adhesion-Adhesion	Adhesion by Collagen/Integrin	39.606	4.968
CPI-SC037A0554C	COL5A2_integrin_a1b1_complex	simple:P05997	complex:integrin_a1b1_complex	COL5A2		TRUE	FALSE	FALSE	curated	TRUE	Adhesion-Adhesion	Adhesion by Collagen/Integrin	39.606	4.06
CPI-SC03F728659	COL4A2_integrin_a1b1_complex	simple:P08572	complex:integrin_a1b1_complex	COL4A2		TRUE	FALSE	FALSE	curated	TRUE	Adhesion-Adhesion	Adhesion by Collagen/Integrin	39.606	5.652
CPI-SC04ABF0023	COL4A4_integrin_a1b1_complex	simple:P53420	complex:integrin_a1b1_complex	COL4A4		TRUE	FALSE	FALSE	curated	TRUE	Adhesion-Adhesion	Adhesion by Collagen/Integrin	39.606	3.199
CPI-SC0549A759B	COL6A1_integrin_a1b1_complex	simple:P12109	complex:integrin_a1b1_complex	COL6A1		TRUE	FALSE	FALSE	curated	TRUE	Adhesion-Adhesion	Adhesion by Collagen/Integrin	39.606	3.939
CPI-SC0592501EA	COL5A1_integrin_a1b1_complex	simple:P20908	complex:integrin_a1b1_complex	COL5A1		TRUE	FALSE	FALSE	curated	TRUE	Adhesion-Adhesion	Adhesion by Collagen/Integrin	39.606	4.442
CPI-SC065DB6486	COL21A1_integrin_a1b1_complex	simple:Q96P44	complex:integrin_a1b1_complex	COL21A1		TRUE	FALSE	FALSE	curated	TRUE	Adhesion-Adhesion	Adhesion by Collagen/Integrin	39.606	1.785
CPI-SC08DBCCFF0	COL1A1_integrin_a1b1_complex	simple:P02452	complex:integrin_a1b1_complex	COL1A1		TRUE	FALSE	FALSE	curated	TRUE	Adhesion-Adhesion	Adhesion by Collagen/Integrin	39.606	3.357
CPI-SC09DB9D20A	COL1A2_integrin_a1b1_complex	simple:P08123	complex:integrin_a1b1_complex	COL1A2		TRUE	FALSE	FALSE	curated	TRUE	Adhesion-Adhesion	Adhesion by Collagen/Integrin	39.606	2.945
CPI-SC0AB5FBF10	COL14A1_integrin_a1b1_complex	simple:Q05707	complex:integrin_a1b1_complex	COL14A1		TRUE	FALSE	FALSE	curated	TRUE	Adhesion-Adhesion	Adhesion by Collagen/Integrin	39.606	2.853
CPI-SC0E83A4B71	COL12A1_integrin_a1b1_complex	simple:Q99715	complex:integrin_a1b1_complex	COL12A1		TRUE	FALSE	FALSE	curated	TRUE	Adhesion-Adhesion	Adhesion by Collagen/Integrin	39.606	2.325
CPI-SC0ECDD1074	COL6A3_integrin_a1b1_complex	simple:P12111	complex:integrin_a1b1_complex	COL6A3		TRUE	FALSE	FALSE	curated	TRUE	Adhesion-Adhesion	Adhesion by Collagen/Integrin	39.606	5.494
CPI-SC0F9FB6DCB	COL6A2_integrin_a1b1_complex	simple:P12110	complex:integrin_a1b1_complex	COL6A2		TRUE	FALSE	FALSE	curated	TRUE	Adhesion-Adhesion	Adhesion by Collagen/Integrin	39.606	3.472
CPI-SC0744E13CB	COL4A1_integrin_a1b1_complex	simple:P02462	complex:integrin_a1b1_complex	COL4A1		TRUE	FALSE	FALSE	curated	TRUE	Adhesion-Adhesion	Adhesion by Collagen/Integrin	38.922	5.001
CPI-CS0B9E5E3DB	Glutamate_byGLS_and_SLC1A2_GRM8	complex:Glutamate_byGLS_and_SLC1A2	simple:O00222		GRM8	TRUE	FALSE	TRUE	curated	FALSE	Ligand-Receptor	Signaling by Glutamate	33.599	1.183
CPI-SC050F64BB5	COL27A1_integrin_a1b1_complex	simple:Q8IZC6	complex:integrin_a1b1_complex	COL27A1		TRUE	FALSE	FALSE	curated	TRUE	Adhesion-Adhesion	Adhesion by Collagen/Integrin	30.139	3.646
CPI-SC0886D58EF	COL4A3_integrin_a1b1_complex	simple:Q01955	complex:integrin_a1b1_complex	COL4A3		TRUE	FALSE	FALSE	curated	TRUE	Adhesion-Adhesion	Adhesion by Collagen/Integrin	26.757	1.661
CPI-SC085698C59	BMP5_BMPR1A_BMPR2	simple:P22003	complex:BMPR1A_BMPR2	BMP5		TRUE	FALSE	TRUE	curated	FALSE	Ligand-Receptor	Signaling by BMP	26.625	1.749
CPI-SC09FC5131F	BMP5_BMR1A_ACR2A	simple:P22003	complex:BMR1A_ACR2A	BMP5		TRUE	FALSE	TRUE	curated	FALSE	Ligand-Receptor	Signaling by BMP	25.901	1.6
CPI-SS096F8C268	PTPRD_IL1RAP	simple:P23468	simple:Q9NPH3	PTPRD	IL1RAP	TRUE	TRUE	TRUE	curated	FALSE	Ligand-Receptor		25.716	5.787
CPI-CS0569B9B91	BMPR1B_BMPR2_BMPR1A	complex:BMPR1B_BMPR2	simple:P36894		BMPR1A	FALSE	TRUE	TRUE	curated	FALSE	Receptor-Receptor	Signaling by BMP	22.232	3.014
CPI-CS0259A0EB4	Dehydroepiandrosterone_bySTS_PPARA	complex:Dehydroepiandrosterone_bySTS	simple:Q07869		PPARA	TRUE	FALSE	TRUE	curated	FALSE	Ligand-Receptor	Signaling by Dehydroepiandrosterone	18.206	2.82
CPI-CS05760BB78	Dehydroepiandrosterone_bySTS_NR1I2	complex:Dehydroepiandrosterone_bySTS	simple:O75469		NR1I2	TRUE	FALSE	TRUE	curated	FALSE	Ligand-Receptor	Signaling by Dehydroepiandrosterone	18.206	1.588
CPI-CS09B8977D7	Dehydroepiandrosterone_bySTS_ESR1	complex:Dehydroepiandrosterone_bySTS	simple:P03372		ESR1	TRUE	FALSE	TRUE	curated	FALSE	Ligand-Receptor	Signaling by Dehydroepiandrosterone	8.973	4.571
CPI-SS0E80C8B3C	CD47_SIRPA	simple:Q08722	simple:P78324	CD47	SIRPA	FALSE	TRUE	TRUE	curated	FALSE	Ligand-Receptor		5.725	0.743
CPI-SS07ACDDCD6	APP_SORL1	simple:P05067	simple:Q92673	APP	SORL1	TRUE	FALSE	TRUE	curated	FALSE	Ligand-Receptor	Signaling by Amyloid-beta precursor protein	3.797	5.086
CPI-SC0C739EDCE	COL18A1_integrin_a1b1_complex	simple:P39060	complex:integrin_a1b1_complex	COL18A1		TRUE	FALSE	FALSE	curated	TRUE	Adhesion-Adhesion	Adhesion by Collagen/Integrin	3.07	1.736
CPI-SC0DF13E412	ALB_FcRn_complex	simple:P02768	complex:FcRn_complex	ALB		TRUE	FALSE	TRUE	curated	FALSE	Ligand-Receptor		0.788	2.402
CPI-SS0F7FF099C	GAS6_MERTK	simple:Q14393	simple:Q12866	GAS6	MERTK	TRUE	FALSE	TRUE	curated	FALSE	Ligand-Receptor	Signaling by Growth arrest	0.316	0.804
CPI-SC08DBCCFF0	COL1A1_integrin_a1b1_complex	simple:P02452	complex:integrin_a1b1_complex	COL1A1		TRUE	FALSE	FALSE	curated	TRUE	Adhesion-Adhesion	Adhesion by Collagen/Integrin	4.461	0.97
CPI-SC09DB9D20A	COL1A2_integrin_a1b1_complex	simple:P08123	complex:integrin_a1b1_complex	COL1A2		TRUE	FALSE	FALSE	curated	TRUE	Adhesion-Adhesion	Adhesion by Collagen/Integrin	4.461	1.844
CPI-SC0AB5FBF10	COL14A1_integrin_a1b1_complex	simple:Q05707	complex:integrin_a1b1_complex	COL14A1		TRUE	FALSE	FALSE	curated	TRUE	Adhesion-Adhesion	Adhesion by Collagen/Integrin	4.461	13.958
CPI-SC0ECDD1074	COL6A3_integrin_a1b1_complex	simple:P12111	complex:integrin_a1b1_complex	COL6A3		TRUE	FALSE	FALSE	curated	TRUE	Adhesion-Adhesion	Adhesion by Collagen/Integrin	4.461	2.895
CPI-SS015B29D3F	APOA1_ABCA1	simple:P02647	simple:O95477	APOA1	ABCA1	TRUE	FALSE	FALSE	curated	FALSE	Ligand-Receptor	Signaling by Apolipoprotein	3.902	3.271
CPI-SC050F64BB5	COL27A1_integrin_a1b1_complex	simple:Q8IZC6	complex:integrin_a1b1_complex	COL27A1		TRUE	FALSE	FALSE	curated	TRUE	Adhesion-Adhesion	Adhesion by Collagen/Integrin	3.795	0.835
CPI-SC06AD39F88	COL16A1_integrin_a1b1_complex	simple:Q07092	complex:integrin_a1b1_complex	COL16A1		TRUE	FALSE	FALSE	curated	TRUE	Adhesion-Adhesion	Adhesion by Collagen/Integrin	2.875	0.612
CPI-SC0744E13CB	COL4A1_integrin_a1b1_complex	simple:P02462	complex:integrin_a1b1_complex	COL4A1		TRUE	FALSE	FALSE	curated	TRUE	Adhesion-Adhesion	Adhesion by Collagen/Integrin	2.69	7.562
CPI-SS05A94DE17	FGF2_FGFR2	simple:P09038	simple:P21802	FGF2	FGFR2	TRUE	FALSE	TRUE	curated	FALSE	Ligand-Receptor	Signaling by Fibroblast growth factor	1.836	1.638
CPI-SC0549A759B	COL6A1_integrin_a1b1_complex	simple:P12109	complex:integrin_a1b1_complex	COL6A1		TRUE	FALSE	FALSE	curated	TRUE	Adhesion-Adhesion	Adhesion by Collagen/Integrin	1.577	0.765
CPI-SC0F9FB6DCB	COL6A2_integrin_a1b1_complex	simple:P12110	complex:integrin_a1b1_complex	COL6A2		TRUE	FALSE	FALSE	curated	TRUE	Adhesion-Adhesion	Adhesion by Collagen/Integrin	1.527	0.692
CPI-SC070741884	TGFB2_TGFbeta_receptor1	simple:P61812	complex:TGFbeta_receptor1	TGFB2		TRUE	FALSE	TRUE	curated	FALSE	Ligand-Receptor	Signaling by Transforming growth factor	0.633	0.621
CPI-SS0C21302BC	NCAM1_AGRN	simple:P13591	simple:O00468	NCAM1	AGRN	TRUE	TRUE	FALSE	curated	FALSE	Ligand-Receptor	Signaling by Leucine-Rich Repeat Transmembrane Neuronal Protein	0.428	0.825
CPI-SS0D636A374	FGF2_FGFR3	simple:P09038	simple:P22607	FGF2	FGFR3	TRUE	FALSE	TRUE	curated	FALSE	Ligand-Receptor	Signaling by Fibroblast growth factor	0.379	0.597
