# Supplementary material for: Hepatic stellate cells control liver zonation, size and functions via R-spondin 3
Source: Nature. 2025 Mar 12;640(8059):752–61. doi: 10.1038/s41586-025-08677-w (PMC12003176; doi:10.1038/s41586-025-08677-w)
Supplement: Supplementary file 4 — Supplementary Tables 1–12. [file 41586_2025_8677_MOESM4_ESM.zip › 2024-02-04354B-s4/2024-02-04354B-Suppl Table 2.xlsx]

## Sheet: Sheet1
Supplementary Table 2. Top 100 genes downregulated in in JEDI and iDTR HSC-depleted livers after removal of genes with > 3logFC enrichment in HSCs.
	JEDI HSC-depleted vs control liver (GSE211370)					iDTR HSC-depleted vs control liver (Schwabe lab)							HSCs vs whole liver (GSE158183)
Gene name	baseMean	logFC	p.value	adj.p.value		baseMean	logFC	p.value	adj.p.value		LogFC combined		HSC Enrichment (vs liver)
Hsd3b5	5986.25	-9.41104	5.55567e-11	8.83329e-10		2959.29	-0.617811	0.0115323	0.316473		-10.0289		-13.6484
Hcrtr2	10.8566	-6.78443	0.0296601	0.0760399		23.7892	-1.24012	0.00713601	0.231346		-8.02455		-7.73763
Rgs6	1.97381	-4.33553	0.00258485	0.00968714		2.99276	-2.89131	0.0706809	0.703751		-7.22684		1.64996
Ntrk2	72.9289	-3.90124	7.00353e-06	4.90892e-05		93.3384	-2.93249	1.1e-12	7.65e-10		-6.83373		-1.90426
Nat8f6	5.44315	-5.04161	0.0046929	0.0161913		10.0574	-1.75047	0.0397334	0.575543		-6.79208		-6.2359
Slc26a10	99.2863	-5.36143	1.24398e-35	2.92609e-33		102.072	-0.653216	0.0397693	0.575543		-6.01465		-0.0233935
Mup20	22276.6	-4.72746	0.000440998	0.00203396		278102	-0.646427	7.3e-05	0.00753529		-5.37389		-13.9333
Rdh9	578.957	-3.77788	3.87651e-22	2.52052e-20		827.871	-1.58871	7.39e-10	3.32e-07		-5.36658		-8.44195
Serpina9	115.525	-6.27387	1.21356e-05	8.06433e-05		52.6765	1.08798	0.00170296	0.0871461		-5.18589		-9.66647
Slco1a1	13762.5	-4.3431	1.5226e-05	9.93231e-05		7448.52	-0.541674	0.000872107	0.056661		-4.88477		-14.4035
Hspb7	2.12326	-2.83553	0.0320913	0.0813729		4.34085	-2.02931	0.0625487	0.676495		-4.86485		-3.23728
Cd207	112.905	-3.1112	1.56728e-07	1.48775e-06		32.806	-1.71647	0.00026531	0.0221353		-4.82767		-2.27364
Lrp2	14.691	-3.03435	0.00400315	0.0140974		17.242	-1.32144	0.0347662	0.550164		-4.35579		-2.44098
Gja10	4.0483	-2.75045	0.0195357	0.0540519		7.93025	-1.59262	0.0703758	0.703751		-4.34306		-2.7529
Ntrk3	4.16139	-2.86458	0.00489505	0.0167802		14.6959	-1.41758	0.0678134	0.703015		-4.28216		1.78839
Cd209f	6.06877	-5.94896	5.16098e-05	0.000299131		32.2611	1.71212	0.000150367	0.0137473		-4.23684		-1.8201
Derl3	104.456	-1.64996	0.0232387	0.0622617		192.98	-2.53396	0.00847554	0.264771		-4.18392		-2.82423
Gulo	13877.1	-2.87156	1.58859e-22	1.07213e-20		6260.17	-1.15295	1.77e-13	1.5e-10		-4.02452		-15.0024
Mup19	63.1769	-4.79236	0.000351263	0.0016568		331225	0.789715	0.0342057	0.545149		-4.00264		-15.4039
Cyp2e1	291844	-3.24511	3.03805e-77	8.09894e-74		74884.2	-0.48688	8.06e-05	0.00809626		-3.73199		-12.3977
Cyp1a2	26503.8	-3.02381	3.28872e-13	6.97653e-12		10092.4	-0.663919	0.00165858	0.0870212		-3.68773		-14.1973
Clec4f	3193.4	-2.57335	0.0265132	0.0694414		1185.12	-1.08871	1.11e-08	3.84e-06		-3.66206		-1.23003
Bcl6	1193.88	-2.11906	0.0121514	0.0364177		703.39	-1.44849	0.0865712	0.748193		-3.56754		0.216298
Lgr5	206.134	-2.77944	1.42792e-22	9.719e-21		102.437	-0.780953	0.0146448	0.360214		-3.56039		-6.14082
Car3	105399	-4.2244	1.86322e-07	1.74998e-06		38509.9	0.769659	0.00249613	0.117264		-3.45474		-14.0676
Srpx	8.72931	-4.98865	7.5912e-05	0.000424847		6.34557	1.53887	0.0794786	0.730584		-3.44978		1.10308
Depp1	2438.93	-1.28257	0.00197462	0.007679		1596.41	-2.15924	5.5e-10	2.71e-07		-3.44181		-12.6054
Mup2	403.477	-3.93847	3.52417e-06	2.61331e-05		1293.54	0.592212	0.0452655	0.60427		-3.34625		-14.3994
Sspo	59.4954	-1.87149	2.3218e-06	1.78975e-05		49.8108	-1.45849	0.00147696	0.0827943		-3.32999		-4.87372
Tmeff2	12.2342	-2.38796	0.0963939	0.197974		61.6772	-0.938029	0.00125284	0.075013		-3.32599		-0.53153
Mme	1669.91	-2.49478	6.19167e-07	5.35039e-06		498.696	-0.768304	0.00315177	0.134042		-3.26309		-8.52265
Gria3	57.3049	-2.25108	0.000257621	0.001264		53.3919	-0.985337	0.00982041	0.290598		-3.23641		-1.65969
Ces2c	562.581	-2.67332	1.20117e-06	9.82746e-06		1833.93	-0.53665	0.0651119	0.689825		-3.20997		-14.2401
Lect2	3778.97	-2.3348	6.6642e-22	4.19661e-20		843.708	-0.815691	0.000158463	0.0144013		-3.15049		-13.4769
Rgn	52471	-2.46789	4.85715e-16	1.51443e-14		10713.4	-0.666029	4.46e-06	0.000764858		-3.13391		-15.0378
Veph1	22.675	-1.56965	0.00459966	0.0159074		39.8525	-1.47305	0.000575057	0.0418093		-3.0427		-3.38936
Akr1c6	43211.5	-2.6744	1.18968e-13	2.68392e-12		15932.4	-0.311161	0.0434814	0.597547		-2.98556		-15.5004
Adamtsl1	23.207	-2.02032	0.000101023	0.000549988		21.8926	-0.938763	0.0831874	0.735867		-2.95908		0.810497
Mycn	23.9709	-1.25025	0.0234576	0.0627326		9.07622	-1.65554	0.0276369	0.502613		-2.90579		2.76652
Susd4	1003.91	-2.32296	0.0315889	0.0802263		775.617	-0.547202	0.0373803	0.563954		-2.87016		-3.83351
Notum	1216.51	-2.08177	1.77325e-21	1.03971e-19		343.192	-0.772005	6.13e-05	0.00649917		-2.85378		-5.20249
Aox3	18287.9	-2.45166	5.14005e-10	7.10589e-09		14560.8	-0.342085	0.0600011	0.67444		-2.79375		-13.6713
Sdr9c7	1148.38	-2.31218	6.24917e-06	4.4189e-05		561.226	-0.417502	0.0638792	0.683197		-2.72969		-13.2656
Srl	37.3679	-1.50739	0.000172708	0.000882858		22.5977	-1.21524	0.0330823	0.536365		-2.72263		2.9266
Acaa1b	14123	-3.33931	1.34704e-06	1.09259e-05		9910.98	0.636422	0.000187409	0.0164446		-2.70289		-13.596
Rnf43	1157.86	-1.94793	1.40099e-16	4.74764e-15		407.963	-0.7105	0.0195739	0.422524		-2.65843		-10.8375
Capn3	96.2739	-1.98336	5.26369e-09	6.24575e-08		40.9141	-0.601157	0.0882523	0.751581		-2.58451		-3.61779
Ces1f	13605.9	-2.86956	5.19681e-09	6.17097e-08		7947.49	0.293853	0.0967215	0.773164		-2.5757		-13.2861
Nxpe2	739.416	-1.92929	7.47531e-10	1.00731e-08		418.045	-0.620949	0.0262892	0.490507		-2.55024		-6.06403
Cyp2c38	3769.39	-1.72143	0.0545407	0.125631		254.969	-0.782682	0.00448582	0.169866		-2.50411		-12.2933
Tbc1d30	388.975	-1.78114	6.5814e-11	1.02903e-09		462.547	-0.567234	0.0612219	0.676034		-2.34837		-3.20749
Arrdc3	7738.19	-1.55149	1.59781e-06	1.26897e-05		4277.09	-0.771401	0.0202608	0.430238		-2.32289		-3.06465
Ccdc157	413.71	-1.49499	0.000264657	0.00129491		339.486	-0.821079	0.000247583	0.0207698		-2.31607		-0.40058
Avpr1a	1131.1	-1.25192	0.000435733	0.00201258		264.943	-1.02756	8.11e-05	0.00809626		-2.27948		-11.9337
Npr2	1835.54	-1.74048	2.68335e-15	7.62346e-14		633.335	-0.53286	0.00621611	0.213275		-2.27334		-0.609478
Fras1	90.9919	-1.38162	0.000158525	0.000817409		129.823	-0.837543	0.0151555	0.367725		-2.21916		-5.91548
Zfp982	48.6832	-1.48884	0.000146115	0.000760038		115.21	-0.678269	0.0432375	0.595896		-2.16711		-0.275403
Slc16a10	4276.63	-1.23655	1.02482e-13	2.32943e-12		1947.52	-0.926449	1.68e-08	5.45e-06		-2.163		-7.04134
Lifr	18420.9	-1.85295	4.11583e-11	6.70395e-10		8203.88	-0.3085	0.0326901	0.536365		-2.16145		-1.26885
Syt1	843.406	-1.50972	4.74924e-08	4.82618e-07		450.83	-0.650387	0.00268536	0.122024		-2.16011		-7.66287
Itih5	1145.74	-1.20322	0.000101468	0.000551473		879.561	-0.928627	0.00147176	0.0827943		-2.13185		-7.04379
Mmp15	1924.17	-1.49118	8.80292e-07	7.36801e-06		2695.6	-0.61947	0.0145211	0.359333		-2.11065		-2.02211
Tnfrsf19	265.486	-1.51873	7.66019e-05	0.000428408		154.468	-0.590339	0.0426346	0.592729		-2.10907		-8.64141
Scn7a	8.50882	-4.34959	2.76469e-05	0.000170804		4.32755	2.254	0.0700253	0.703751		-2.09559		-4.90997
Adh4	4722.06	-1.75909	3.29647e-13	6.98371e-12		2140.89	-0.321513	0.0404119	0.579459		-2.0806		-13.1219
Irs1	973.03	-1.60999	3.3383e-08	3.47405e-07		418.667	-0.467602	0.0471646	0.613553		-2.07759		-0.184446
Myh11	55.048	-3.66291	3.3028e-06	2.464e-05		68.0521	1.61872	7.66e-08	2.05e-05		-2.04419		2.93629
Fads2	12592	-1.76888	1.59766e-10	2.37495e-09		5690.34	-0.267536	0.0918063	0.761197		-2.03642		-1.61513
Abcb4	7782.68	-1.44819	7.08683e-27	7.81751e-25		6800.87	-0.578399	0.00356708	0.146011		-2.02659		-9.36596
Tsc22d1	2147.47	-1.38455	0.0793227	0.169101		1077.41	-0.601658	0.000197504	0.0170485		-1.98621		0.969962
Egln3	528.16	-1.39395	0.000275007	0.00133781		267.839	-0.569145	0.00179766	0.0908829		-1.96309		-7.03981
Scai	220.877	-0.607588	0.0125633	0.0374907		136.001	-1.35465	1.64e-05	0.00238126		-1.96223		0.668743
Gnat2	33.7946	-1.0669	0.00898092	0.0282164		33.2892	-0.89007	0.0351143	0.550164		-1.95697		-1.2696
Slc1a4	149.964	-1.02387	0.0193173	0.0535586		52.8374	-0.928564	0.00604249	0.209199		-1.95243		-0.648377
Prrx1	18.3836	-2.93271	2.8761e-05	0.000177345		23.3702	1.00998	0.0572296	0.664675		-1.92273		1.0706
Hdhd3	1031.86	-1.38483	6.58254e-05	0.000373096		243.975	-0.529871	0.0515685	0.635471		-1.91471		-3.48807
Rmdn2	1798.83	-1.38962	6.44986e-31	1.01143e-28		628.803	-0.525036	0.00104797	0.0658187		-1.91466		-2.35996
Aox1	2258.68	-1.22975	0.00367923	0.013098		2553.23	-0.629024	0.00499138	0.183618		-1.85877		-2.44344
Tmem14a	137.95	-1.21201	1.11402e-05	7.47433e-05		46.2799	-0.612894	0.0611664	0.676034		-1.8249		-1.31258
Pah	53503.9	-1.44056	3.04352e-13	6.49081e-12		19690.9	-0.372901	0.0305169	0.525663		-1.81347		-12.5326
Aqp9	16186.9	-1.50093	3.11001e-26	3.16845e-24		6643.84	-0.302092	0.0163534	0.381779		-1.80302		-12.8937
Mcm10	1986.52	-2.45913	0.000399846	0.00186025		1389.83	0.694986	0.0114302	0.315012		-1.76414		-7.99887
Slco1b2	57129.7	-1.26691	6.20604e-09	7.28288e-08		15727	-0.48048	0.00306792	0.132319		-1.74739		-12.5871
Cdh1	678.421	-1.20238	2.82241e-06	2.13247e-05		1821.09	-0.524547	0.0119814	0.323202		-1.72693		-10.4494
Cdh2	3286.4	-1.32275	1.55248e-16	5.21679e-15		1925.66	-0.371947	0.0309918	0.527327		-1.6947		1.95094
Enkur	5.7744	2.24086	0.0100741	0.0311915		1.45451	-3.92619	0.0600663	NA		-1.68533		1.65531
Tarbp1	179.245	-1.10592	0.00101894	0.0042777		122.908	-0.578932	0.0151734	0.367725		-1.68485		0.404782
Efna1	1305.98	-0.954337	0.00114548	0.00474662		426.138	-0.719634	0.0350382	0.550164		-1.67397		-5.88763
Gabbr2	881.225	-1.10622	0.00176724	0.00696745		500.739	-0.560344	0.0187094	0.411606		-1.66656		-8.42121
Tle1	2093.49	-0.958446	1.04015e-09	1.37157e-08		949.67	-0.684213	1.41e-05	0.00208652		-1.64266		-1.35447
Znrf3	439.126	-1.06578	6.27283e-10	8.52455e-09		232.881	-0.567838	0.0854983	0.744299		-1.63362		-1.50004
Sh3d19	4146.68	-1.14738	4.8609e-12	8.91629e-11		2377.25	-0.454657	0.0443854	0.600675		-1.60203		-0.960201
Nr6a1	400.386	-0.809791	8.26493e-08	8.10531e-07		265.213	-0.784935	0.0214665	0.437001		-1.59473		-3.18916
Sgtb	119.716	-1.05299	2.42988e-06	1.86229e-05		67.0965	-0.530606	0.068209	0.703015		-1.58359		1.42983
Ces2e	5924.89	-1.19402	2.39892e-07	2.20395e-06		2753.74	-0.366054	0.0229393	0.451336		-1.56008		-7.44761
Enah	34.1679	-0.641555	0.0562504	0.128845		83.9509	-0.915868	0.035059	0.550164		-1.55742		1.2272
Lactb2	9419.78	-1.2504	2.74636e-19	1.292e-17		6025.2	-0.303555	0.0875156	0.749405		-1.55396		-3.58497
Gstm6	3379.56	-1.2241	6.02875e-05	0.000345132		1498.83	-0.309696	0.0804551	0.730584		-1.53379		-7.13482
Zfp395	1606.55	-1.07578	5.12637e-11	8.19144e-10		590.145	-0.457235	0.0797571	0.730584		-1.53301		-0.858629
Ahr	1728.33	-0.516629	0.00563276	0.018892		834.292	-1.0103	3.21e-05	0.00401288		-1.52693		-1.42575
