# Supplementary material for: Hepatic stellate cells control liver zonation, size and functions via R-spondin 3
Source: Nature. 2025 Mar 12;640(8059):752–61. doi: 10.1038/s41586-025-08677-w (PMC12003176; doi:10.1038/s41586-025-08677-w)
Supplement: Supplementary file 4 — Supplementary Tables 1–12. [file 41586_2025_8677_MOESM4_ESM.zip › 2024-02-04354B-s4/2024-02-04354B-Suppl Table 3.xlsx]

## Sheet: Sheet1
Supplementary Table 3. Top 15 CTNNB1-regulated genes (from mice with hepatocyte-specific CTNNB1 ko) in JEDI and iDTR HSC-depleted livers.
		CTNNB1ΔHep vs Ctnnb1fl/fl liver (GSE68779)					JEDI HSC-depleted vs control liver (GSE211370)					iDTR HSC-depleted vs control liver (Schwabe lab)					HSCs vs whole liver (GSE158183)							Chuan + Lee logFC
Gene name		AveExpr	logFC	p.value	adj.p.value		baseMean	logFC	p.value	adj.p.value		baseMean	logFC	p.value	adj.p.value		logFC HSC enrichment (vs liver)							-10.0289
Hsd3b5		9.49523	-5.25996	0.0040356	0.0381417		5986.25	-9.41104	5.55567e-11	8.83329e-10		2959.29	-0.617811	0.0115323	0.316473		-13.6484							-3.73199
Cyp2e1		11.1443	-5.07547	2.07628e-08	1.71653e-05		291844	-3.24511	3.03805e-77	8.09894e-74		74884.2	-0.48688	8.06e-05	0.00809626		-12.3977							-3.15049
Lect2		8.51278	-5.03527	1.13577e-09	1.74382e-06		3778.97	-2.3348	6.6642e-22	4.19661e-20		843.708	-0.815691	0.000158463	0.0144013		-13.4769							-2.27948
Avpr1a		5.70494	-4.78667	1.92822e-11	8.28941e-08		1131.1	-1.25192	0.000435733	0.00201258		264.943	-1.02756	8.11e-05	0.00809626		-11.9337							-2.62514
Tbx3		5.01456	-4.28849	1.05844e-13	1.13755e-09		1127.92	-2.21876	1.14423e-10	1.7315e-09		336.604	-0.406386	0.135004	0.842631		-4.34584							-2.81818
Oat		9.72858	-4.2354	2.83098e-10	6.76134e-07		28923.7	-2.60745	5.6668e-10	7.78721e-09		9948.19	-0.21073	0.34892	0.943154		-1.66833							-3.13391
Rgn		10.8966	-4.21986	2.56912e-07	9.20388e-05		52471	-2.46789	4.85715e-16	1.51443e-14		10713.4	-0.666029	4.46e-06	0.000764858		-15.0378							-0.183063
Cyp2c37		8.64777	-4.02058	2.44457e-07	9.05968e-05		15808.2	-0.722091	0.275468	0.433758		2033.34	0.539028	0.0223455	0.444234		-15.0873							-4.02452
Gulo		8.91194	-4.00351	2.21984e-12	1.59051e-08		13877.1	-2.87156	1.58859e-22	1.07213e-20		6260.17	-1.15295	1.77e-13	1.5e-10		-15.0024							-1.64717
Glul		7.46955	-3.77181	1.01884e-09	1.68677e-06		34718.9	-1.33795	1.53112e-05	9.97974e-05		16486.3	-0.309216	0.110989	0.806067		-2.53173							0.127561
Slc13a3		6.39173	-3.73294	2.52786e-08	1.91502e-05		729.6	1.00064	0.0202482	0.055782		268.547	-0.873076	2.37e-06	0.000458978		-11.1869							-1.19486
Tenm3		5.48651	-3.54788	1.09546e-14	2.35469e-10		929.082	-0.715253	0.0407846	0.0989607		427.752	-0.479608	0.177543	0.878191		-7.85028							-6.491
Elovl3		10.8275	-3.36426	0.00023376	0.00759758		1059.4	-6.43528	1.30547e-06	1.06211e-05		830.64	-0.0557248	0.804937	0.991854		-12.6198							-2.55024
Nxpe2		4.58794	-3.19809	1.56501e-10	4.20498e-07		739.416	-1.92929	7.47531e-10	1.00731e-08		418.045	-0.620949	0.0262892	0.490507		-6.06403							-4.88477
Slco1a1		9.38269	-3.06791	0.0102444	0.0634772		13762.5	-4.3431	1.5226e-05	9.93231e-05		7448.52	-0.541674	0.000872107	0.056661		-14.4035
