# Supplementary material for: Hepatic stellate cells control liver zonation, size and functions via R-spondin 3
Source: Nature. 2025 Mar 12;640(8059):752–61. doi: 10.1038/s41586-025-08677-w (PMC12003176; doi:10.1038/s41586-025-08677-w)
Supplement: Supplementary file 4 — Supplementary Tables 1–12. [file 41586_2025_8677_MOESM4_ESM.zip › 2024-02-04354B-s4/2024-02-04354B-Suppl Table 4.xlsx]

## Sheet: Sheet1
Supplementary Table 4. Ligand-receptor interactions HSC to hepatocyte in mouse liver snRNA-seq ranked by interaction score
id_cp_interaction	interacting_pair	partner_a	partner_b	gene_a	gene_b	secreted	receptor_a	receptor_b	annotation_strategy	is_integrin	directionality	classification	Interaction score HSC-Hepatocytes	Means HSC-Hepatocytes
CPI-SC04091C5FD	BMP5_ACVR_1A2B_receptor	simple:P22003	complex:ACVR_1A2B_receptor	BMP5		TRUE	FALSE	TRUE	curated	FALSE	Ligand-Receptor	Signaling by BMP	100	13.553
CPI-SC09E264612	BMP5_BMR1A_AVR2B	simple:P22003	complex:BMR1A_AVR2B	BMP5		TRUE	FALSE	TRUE	curated	FALSE	Ligand-Receptor	Signaling by BMP	100	13.553
CPI-SC0A86600AA	GDF10_ACVR_1B2B_receptor	simple:P55107	complex:ACVR_1B2B_receptor	GDF10		TRUE	FALSE	TRUE	curated	FALSE	Ligand-Receptor	Signaling by Growth differentiation factor	100	0.459
CPI-SS0109FE6AE	HGF_MET	simple:P14210	simple:P08581	HGF	MET	TRUE	FALSE	TRUE	curated	FALSE	Ligand-Receptor		100	17.498
CPI-SS099ACF7FB	IGFBP3_TMEM219	simple:P17936	simple:Q86XT9	IGFBP3	TMEM219	TRUE	FALSE	TRUE	curated	FALSE	Ligand-Receptor	Signaling by Insulin-like growth factor	100	2.312
CPI-SS0ACAB1835	RSPO3_LGR4	simple:Q9BXY4	simple:Q9BXB1	RSPO3	LGR4	TRUE	FALSE	TRUE	curated	FALSE	Ligand-Receptor	Signaling by R-spondin	100	5.918
CPI-SS0C3906934	RSPO3_LGR5	simple:Q9BXY4	simple:O75473	RSPO3	LGR5	TRUE	FALSE	TRUE	curated	FALSE	Ligand-Receptor	Signaling by R-spondin	100	4.874
CPI-SS00550260E	CADM3_NECTIN3	simple:Q8N126	simple:Q9NQS3	CADM3	NECTIN3	FALSE	FALSE	FALSE	curated	FALSE	Adhesion-Adhesion	Adhesion by CADM	59.336	1.111
CPI-SS0EE09A201	CDH2_CDH2	simple:P19022	simple:P19022	CDH2	CDH2	FALSE	FALSE	FALSE	curated	FALSE	Adhesion-Adhesion	Adhesion by Cadherin	57.549	14.041
CPI-SS00373B59C	LRRC4C_PTPRF	simple:Q9HCJ2	simple:P10586	LRRC4C	PTPRF	FALSE	FALSE	TRUE	curated	FALSE	Ligand-Receptor	Signaling by Leucine Rich Repeat And Fibronectin	53.614	8.085
CPI-SS04E33D0FB	EFNA5_EPHA1	simple:P52803	simple:P21709	EFNA5	EPHA1	FALSE	FALSE	TRUE	curated	FALSE	Ligand-Receptor	Signaling by Ephrin	45.95	11.269
CPI-SS09587DA63	EFNA5_EPHA2	simple:P52803	simple:P29317	EFNA5	EPHA2	FALSE	FALSE	TRUE	curated	FALSE	Ligand-Receptor	Signaling by Ephrin	45.95	11.381
CPI-SC068774A8A	WNT4_FZD6_LRP6	simple:P56705	complex:FZD6_LRP6	WNT4		TRUE	FALSE	FALSE	curated	FALSE	Ligand-Receptor	Signaling by WNT	38.116	0.347
CPI-SS0193D81E1	NRXN2_DAG1	simple:P58401	simple:Q14118	NRXN2	DAG1	TRUE	FALSE	TRUE	curated	FALSE	Receptor-Receptor	Signaling by Neurexin	32.49	0.685
CPI-SS085E14488	NRXN1_DAG1	simple:Q9ULB1	simple:Q14118	NRXN1	DAG1	TRUE	FALSE	TRUE	curated	FALSE	Receptor-Receptor	Signaling by Neurexin	32.49	63.996
CPI-SC085698C59	BMP5_BMPR1A_BMPR2	simple:P22003	complex:BMPR1A_BMPR2	BMP5		TRUE	FALSE	TRUE	curated	FALSE	Ligand-Receptor	Signaling by BMP	30.621	13.796
CPI-SC09FC5131F	BMP5_BMR1A_ACR2A	simple:P22003	complex:BMR1A_ACR2A	BMP5		TRUE	FALSE	TRUE	curated	FALSE	Ligand-Receptor	Signaling by BMP	29.91	13.898
CPI-CS0259A0EB4	Dehydroepiandrosterone_bySTS_PPARA	complex:Dehydroepiandrosterone_bySTS	simple:Q07869		PPARA	TRUE	FALSE	TRUE	curated	FALSE	Ligand-Receptor	Signaling by Dehydroepiandrosterone	28.441	9.185
CPI-CS05760BB78	Dehydroepiandrosterone_bySTS_NR1I2	complex:Dehydroepiandrosterone_bySTS	simple:O75469		NR1I2	TRUE	FALSE	TRUE	curated	FALSE	Ligand-Receptor	Signaling by Dehydroepiandrosterone	28.441	4.499
CPI-CS09B8977D7	Dehydroepiandrosterone_bySTS_ESR1	complex:Dehydroepiandrosterone_bySTS	simple:P03372		ESR1	TRUE	FALSE	TRUE	curated	FALSE	Ligand-Receptor	Signaling by Dehydroepiandrosterone	28.441	6.206
CPI-SC0C945DA9F	WNT4_FZD6_LRP5	simple:P56705	complex:FZD6_LRP5	WNT4		TRUE	FALSE	FALSE	curated	FALSE	Ligand-Receptor	Signaling by WNT	23.587	0.347
CPI-SC0ABE9B7D2	FBN1_integrin_a5b1_complex	simple:P35555	complex:integrin_a5b1_complex	FBN1		TRUE	FALSE	FALSE	curated	TRUE	Ligand-Receptor		22.471	2.864
CPI-SS008FB916C	FGF2_FGFR4	simple:P09038	simple:P22455	FGF2	FGFR4	TRUE	FALSE	TRUE	curated	FALSE	Ligand-Receptor	Signaling by Fibroblast growth factor	20.156	0.668
CPI-SC0D0822443	BMP5_ACVR1_BMPR2	simple:P22003	complex:ACVR1_BMPR2	BMP5		TRUE	FALSE	TRUE	curated	FALSE	Ligand-Receptor	Signaling by BMP	19.513	13.796
CPI-SC0C33040A3	BMP5_ACVR_1A2A_receptor	simple:P22003	complex:ACVR_1A2A_receptor	BMP5		TRUE	FALSE	TRUE	curated	FALSE	Ligand-Receptor	Signaling by BMP	19.129	13.898
CPI-SS042FCC9BE	NECTIN3_PVR	simple:Q9NQS3	simple:P15151	NECTIN3	PVR	TRUE	FALSE	TRUE	curated	FALSE	Ligand-Receptor	Signaling by Nectin	14.39	0.884
CPI-SS0B1B18F2D	CXCL12_DPP4	simple:P48061	simple:P27487	CXCL12	DPP4	TRUE	FALSE	TRUE	curated	FALSE	Ligand-Receptor	Signaling by Chemokines	13.502	5.124
CPI-SS060B82BBC	JAG1_NOTCH2	simple:P78504	simple:Q04721	JAG1	NOTCH2	FALSE	FALSE	TRUE	curated	FALSE	Ligand-Receptor	Signaling by Notch	10.302	1.25
CPI-SS001D9549D	SDC2_FGFR4	simple:P34741	simple:P22455	SDC2	FGFR4	TRUE	FALSE	TRUE	curated	FALSE	Ligand-Receptor		9.999	0.498
CPI-SS0A6D0C1BA	TF_TFR2	simple:P02787	simple:Q9UP52	TF	TFR2	TRUE	FALSE	TRUE	curated	FALSE	Ligand-Receptor	Signaling by Transferrin	7.44	2.422
CPI-SS0E0098222	TF_TFRC	simple:P02787	simple:P02786	TF	TFRC	TRUE	FALSE	TRUE	curated	FALSE	Ligand-Receptor	Signaling by Transferrin	7.44	1.946
CPI-SS0DD9B3D49	NGF_SORT1	simple:P01138	simple:Q99523	NGF	SORT1	TRUE	FALSE	TRUE	curated	FALSE	Ligand-Receptor	Signaling by Beta-nerve growth factor	7.296	13.022
CPI-SS09C06644C	CADM3_CADM1	simple:Q8N126	simple:Q9BY67	CADM3	CADM1	FALSE	FALSE	FALSE	curated	FALSE	Adhesion-Adhesion	Adhesion by CADM	6.82	2.109
CPI-SC019D0A439	SEMA3A_PlexinA2_complex1	simple:Q14563	complex:PlexinA2_complex1	SEMA3A		TRUE	FALSE	TRUE	curated	FALSE	Ligand-Receptor	Signaling by Semaphorin	6.423	1.379
CPI-SC0DF13E412	ALB_FcRn_complex	simple:P02768	complex:FcRn_complex	ALB		TRUE	FALSE	TRUE	curated	FALSE	Ligand-Receptor		5.769	13.203
CPI-SS015B87133	JAG1_CD46	simple:P78504	simple:P15529	JAG1	CD46	FALSE	FALSE	TRUE	curated	FALSE	Ligand-Receptor		5.728	0.668
CPI-SS034083FFA	SEMA3A_NRP1	simple:Q14563	simple:O14786	SEMA3A	NRP1	TRUE	FALSE	TRUE	curated	FALSE	Ligand-Receptor	Signaling by Semaphorin	5.456	1.923
CPI-SS0C93E48D7	THBS1_CD36	simple:P07996	simple:P16671	THBS1	CD36	FALSE	FALSE	TRUE	curated	FALSE	Ligand-Receptor	Signaling by Thrombospondin precursor	4.824	0.823
CPI-SC0F36DD437	TGFB2_TGFbeta_receptor2	simple:P61812	complex:TGFbeta_receptor2	TGFB2		TRUE	FALSE	TRUE	curated	FALSE	Ligand-Receptor	Signaling by Transforming growth factor	4.723	0.621
CPI-SC00367777A	COL3A1_integrin_a1b1_complex	simple:P02461	complex:integrin_a1b1_complex	COL3A1		TRUE	FALSE	FALSE	curated	TRUE	Adhesion-Adhesion	Adhesion by Collagen/Integrin	4.461	3.362
CPI-SC037A0554C	COL5A2_integrin_a1b1_complex	simple:P05997	complex:integrin_a1b1_complex	COL5A2		TRUE	FALSE	FALSE	curated	TRUE	Adhesion-Adhesion	Adhesion by Collagen/Integrin	4.461	2.687
CPI-SC03F728659	COL4A2_integrin_a1b1_complex	simple:P08572	complex:integrin_a1b1_complex	COL4A2		TRUE	FALSE	FALSE	curated	TRUE	Adhesion-Adhesion	Adhesion by Collagen/Integrin	4.461	6.433
CPI-SC0592501EA	COL5A1_integrin_a1b1_complex	simple:P20908	complex:integrin_a1b1_complex	COL5A1		TRUE	FALSE	FALSE	curated	TRUE	Adhesion-Adhesion	Adhesion by Collagen/Integrin	4.461	5.026
CPI-SC08DBCCFF0	COL1A1_integrin_a1b1_complex	simple:P02452	complex:integrin_a1b1_complex	COL1A1		TRUE	FALSE	FALSE	curated	TRUE	Adhesion-Adhesion	Adhesion by Collagen/Integrin	4.461	0.97
CPI-SC09DB9D20A	COL1A2_integrin_a1b1_complex	simple:P08123	complex:integrin_a1b1_complex	COL1A2		TRUE	FALSE	FALSE	curated	TRUE	Adhesion-Adhesion	Adhesion by Collagen/Integrin	4.461	1.844
CPI-SC0AB5FBF10	COL14A1_integrin_a1b1_complex	simple:Q05707	complex:integrin_a1b1_complex	COL14A1		TRUE	FALSE	FALSE	curated	TRUE	Adhesion-Adhesion	Adhesion by Collagen/Integrin	4.461	13.958
CPI-SC0ECDD1074	COL6A3_integrin_a1b1_complex	simple:P12111	complex:integrin_a1b1_complex	COL6A3		TRUE	FALSE	FALSE	curated	TRUE	Adhesion-Adhesion	Adhesion by Collagen/Integrin	4.461	2.895
CPI-SS015B29D3F	APOA1_ABCA1	simple:P02647	simple:O95477	APOA1	ABCA1	TRUE	FALSE	FALSE	curated	FALSE	Ligand-Receptor	Signaling by Apolipoprotein	3.902	3.271
CPI-SC050F64BB5	COL27A1_integrin_a1b1_complex	simple:Q8IZC6	complex:integrin_a1b1_complex	COL27A1		TRUE	FALSE	FALSE	curated	TRUE	Adhesion-Adhesion	Adhesion by Collagen/Integrin	3.795	0.835
CPI-SC06AD39F88	COL16A1_integrin_a1b1_complex	simple:Q07092	complex:integrin_a1b1_complex	COL16A1		TRUE	FALSE	FALSE	curated	TRUE	Adhesion-Adhesion	Adhesion by Collagen/Integrin	2.875	0.612
CPI-SC0744E13CB	COL4A1_integrin_a1b1_complex	simple:P02462	complex:integrin_a1b1_complex	COL4A1		TRUE	FALSE	FALSE	curated	TRUE	Adhesion-Adhesion	Adhesion by Collagen/Integrin	2.69	7.562
CPI-SS05A94DE17	FGF2_FGFR2	simple:P09038	simple:P21802	FGF2	FGFR2	TRUE	FALSE	TRUE	curated	FALSE	Ligand-Receptor	Signaling by Fibroblast growth factor	1.836	1.638
CPI-SC0549A759B	COL6A1_integrin_a1b1_complex	simple:P12109	complex:integrin_a1b1_complex	COL6A1		TRUE	FALSE	FALSE	curated	TRUE	Adhesion-Adhesion	Adhesion by Collagen/Integrin	1.577	0.765
CPI-SC0F9FB6DCB	COL6A2_integrin_a1b1_complex	simple:P12110	complex:integrin_a1b1_complex	COL6A2		TRUE	FALSE	FALSE	curated	TRUE	Adhesion-Adhesion	Adhesion by Collagen/Integrin	1.527	0.692
CPI-SC070741884	TGFB2_TGFbeta_receptor1	simple:P61812	complex:TGFbeta_receptor1	TGFB2		TRUE	FALSE	TRUE	curated	FALSE	Ligand-Receptor	Signaling by Transforming growth factor	0.633	0.621
CPI-SS0C21302BC	NCAM1_AGRN	simple:P13591	simple:O00468	NCAM1	AGRN	TRUE	TRUE	FALSE	curated	FALSE	Ligand-Receptor	Signaling by Leucine-Rich Repeat Transmembrane Neuronal Protein	0.428	0.825
CPI-SS0D636A374	FGF2_FGFR3	simple:P09038	simple:P22607	FGF2	FGFR3	TRUE	FALSE	TRUE	curated	FALSE	Ligand-Receptor	Signaling by Fibroblast growth factor	0.379	0.597
