# Supplementary material for: Hepatic stellate cells control liver zonation, size and functions via R-spondin 3
Source: Nature. 2025 Mar 12;640(8059):752–61. doi: 10.1038/s41586-025-08677-w (PMC12003176; doi:10.1038/s41586-025-08677-w)
Supplement: Supplementary file 4 — Supplementary Tables 1–12. [file 41586_2025_8677_MOESM4_ESM.zip › 2024-02-04354B-s4/2024-02-04354B-Suppl Table 5.xlsx]

## Sheet: Sheet1
Supplementary Table 5. Bulk RNA-seq analysis comparing Rspo3-floxed livers to livers with constitutive Rspo3 knockout in HSCs by LratCre (Rspo3ΔHSC)
Gene	Rspo3ko vs WT (logFC)	WT vs Rspo3ko (P.Value)	WT vs Rspo3ko (adj.P.Value)
ABCC4	1.84337	1.17e-11	5.8e-08
PLBD1	-0.926195	5.14e-11	1.91e-07
RGN	-0.925823	8e-11	2.38e-07
FABP2	-0.92143	3.32e-10	8.21e-07
KLF10	-1.22515	3.9e-09	8.27e-06
CLDN2	-0.973812	4.51e-09	8.38e-06
GSTM6	-0.782298	6.38e-09	9.88e-06
FAM81A	1.63725	6.65e-09	9.88e-06
ALDH1B1	1.15358	8.09e-09	1.09e-05
TNXB	1.0955	1.17e-08	1.44e-05
TMEFF2	-2.05657	2.04e-08	2.19e-05
ARHGAP10	1.53124	2.06e-08	2.19e-05
FASN	-1.18268	3.38e-08	3.34e-05
SETD4	-1.27509	4.2e-08	3.9e-05
SFXN1	0.626463	4.49e-08	3.92e-05
RNASE4	-0.992383	6.26e-08	5.16e-05
EGLN3	-1.05952	1.08e-07	8.48e-05
CYP2E1	-0.897739	1.28e-07	9.48e-05
SETD7	1.03543	1.41e-07	0.0001
GRB14	-0.454776	1.64e-07	0.00011075
ANG	-1.03792	1.86e-07	0.00012005
TCF21	1.21582	2.48e-07	0.00015366
FGFR1	1.10892	3.41e-07	0.00020243
LECT2	-0.847202	3.56e-07	0.00020312
AKR1C6	-0.475252	4.82e-07	0.00026485
BICC1	1.20409	5.54e-07	0.00029365
TRPC6	-1.66568	7.92e-07	0.00040545
COL4A3	2.18664	8.4e-07	0.00041552
CXCL12	0.54331	1.04e-06	0.00049726
MAPK15	-1.44725	1.29e-06	0.00059625
PLVAP	0.634612	1.6e-06	0.00071768
SLCO1B2	-0.578299	1.71e-06	0.00074457
SMOC2	1.14914	2.21e-06	0.00093716
IHH	-1.30769	3.59e-06	0.00147899
GULO	-0.612482	4.77e-06	0.00186324
BHLHE40	-0.844073	4.72e-06	0.00186324
PQLC1	-0.617302	6.39e-06	0.00243301
ZFP862-PS	1.12052	7.03e-06	0.00260917
LHFP	0.747458	8.51e-06	0.00308148
MRC2	1.38964	1.03e-05	0.00364503
AQP9	-0.42411	1.11e-05	0.0038285
SULT5A1	0.959269	1.47e-05	0.00495484
TNS3	0.433699	1.53e-05	0.00503172
MFGE8	0.970498	1.63e-05	0.00525388
CYP2F2	0.534093	1.74e-05	0.00549286
CAPN6	1.85317	2.13e-05	0.00657717
PAPLN	1.75089	2.27e-05	0.0067502
CYP27A1	-0.451049	2.42e-05	0.00704996
CDH1	0.637926	2.9e-05	0.00827032
DCN	0.732024	2.98e-05	0.00834617
COL4A4	1.98453	3.75e-05	0.0103184
GDF2	0.797473	4.05e-05	0.0109264
FABP5	-1.22969	4.72e-05	0.0123041
SCARA3	1.36578	5.02e-05	0.0126498
ENAH	1.06543	5.82e-05	0.0141583
RELN	0.74864	5.75e-05	0.0141583
MLXIPL	-0.601686	6.04e-05	0.014454
CCNL1	-0.576404	6.27e-05	0.0147784
PON1	-0.46278	6.81e-05	0.0154414
SPSB1	1.71172	6.86e-05	0.0154414
IL18	-0.642767	7.04e-05	0.0156064
CTNNBIP1	0.662552	7.57e-05	0.016527
PDHB	-0.41094	7.89e-05	0.0169762
RMDN2	-0.611777	8.13e-05	0.0172343
ATP10D	0.955187	8.35e-05	0.017468
CBLN3	-1.93349	8.57e-05	0.0176729
HGF	0.904918	0.00010111	0.0205625
LRTM2	3.51383	0.00010531	0.0205716
LRAT	0.94684	0.00010282	0.0205716
SALL2	0.834466	0.0001128	0.0217476
RBM46	2.70804	0.00011637	0.0218686
NTN1	0.932533	0.00011561	0.0218686
CYP2D40	-0.577153	0.00013319	0.0245084
SPP1	1.16755	0.00013372	0.0245084
COLEC11	0.577092	0.00014197	0.0257032
TGFBI	0.554733	0.00014618	0.0261472
AVPR1A	-1.25666	0.00015617	0.0276016
ADIPOQ	5.25453	0.00016315	0.0284964
MAPK8IP1	1.33173	0.00016753	0.0289196
TNFAIP8L1	-0.805019	0.00017359	0.0295841
CCDC162	-0.887336	0.00018076	0.0295841
COL16A1	0.958844	0.00018333	0.0295841
ZFP935	5.2833	0.00018317	0.0295841
BGN	0.610077	0.00017834	0.0295841
HEG1	0.663878	0.00018961	0.0302687
PCOLCE	0.848425	0.00019706	0.0311226
FBLN5	0.767192	0.00020537	0.0320939
SAA3	-0.819235	0.00021103	0.0326349
MPP4	-1.29379	0.00023139	0.0354148
GAL3ST1	2.0392	0.00024101	0.0365112
CLSTN1	0.963638	0.00024686	0.0370193
SLC43A1	0.745139	0.00025928	0.0384929
ADRA2B	0.866588	0.00026618	0.039126
ABCC9	0.678055	0.00027264	0.0396827
DBI	-0.690651	0.00027867	0.0401665
SPARCL1	1.06033	0.00028139	0.0401687
CSRP3	-0.649331	0.0003089	0.0428797
OTULIN	-0.46345	0.00030478	0.0428797
COL4A2	0.56833	0.00030905	0.0428797
UNC5B	1.01661	0.00031264	0.0429761
ADCY2	2.76315	0.0003252	0.0442923
MBL1	-0.406839	0.00035698	0.0478761
ESR1	0.709353	0.00035796	0.0478761
MAMDC2	1.17777	0.00036776	0.0487477
ADH6-PS1	-1.21729	0.00042064	0.0545306
KHK	-0.449179	0.0004224	0.0545306
ANGPTL2	0.776405	0.00041681	0.0545306
ARVCF	0.58162	0.00043468	0.0556315
DHCR24	0.439437	0.00044575	0.0565607
PLEKHB2	-0.862853	0.00045353	0.0570607
UTP14A	-0.51305	0.00053287	0.0664792
COMT	-0.633505	0.00055816	0.0679222
NR4A2	-1.84478	0.00055666	0.0679222
AHNAK	0.570676	0.00054933	0.0679222
ART4	1.02393	0.00057071	0.0686475
SHISA3	2.40476	0.000578	0.0686475
EMP1	1.15339	0.00057531	0.0686475
IFFO2	-0.5544	0.00059147	0.06969
ITGBL1	1.95286	0.00061793	0.0716701
LBH	0.658942	0.00061436	0.0716701
SYT1	-0.643733	0.00064132	0.0738067
CX3CR1	1.20286	0.00066495	0.0759373
APP	0.495746	0.0006738	0.0763603
GLIS3	1.51375	0.0007098	0.0792302
ITGA8	0.883985	0.00070558	0.0792302
SIK1	-1.58109	0.00073823	0.0811839
ADAMTSL2	1.11774	0.00074747	0.0815946
NOTUM	-0.708061	0.00076943	0.0820704
APOBEC1	-0.524876	0.00076714	0.0820704
IL1A	-0.949816	0.00077394	0.0820704
PDGFRA	0.823592	0.00083271	0.087059
CS	-0.315768	0.00088485	0.0899549
PNPLA1	-0.731709	0.00089676	0.0899549
CYP1B1	1.58269	0.00088697	0.0899549
CLIC5	1.03127	0.00089552	0.0899549
PAM	0.660681	0.00087131	0.0899549
TBCCD1	0.342654	0.00091607	0.0906725
1700017B05RIK	-0.752917	0.00093445	0.0906725
POP1	0.64636	0.00093346	0.0906725
RPIA	-0.852419	0.00092173	0.0906725
SUSD2	1.03954	0.00092833	0.0906725
PKLR	-0.605791	0.00096671	0.0925926
OSBPL3	1.61585	0.00096568	0.0925926
PRELP	0.775039	0.00099238	0.0944418
FOXQ1	1.49096	0.00104597	0.0981402
RGS1	-2.03096	0.00105108	0.0981402
CCBE1	0.736406	0.00104241	0.0981402
THEMIS	1.85236	0.00106847	0.0991408
MYADM	0.355525	0.00112365	0.102649
CCDC3	1.33634	0.00115543	0.104595
ECI2	-0.634133	0.00119017	0.106441
WNT5A	0.967122	0.00118487	0.106441
RNF103	-0.334409	0.00121797	0.10763
GSTM7	-0.435427	0.00121442	0.10763
SULF2	0.790418	0.00126193	0.110856
RDH9	-0.759792	0.00129304	0.11226
FGF21	-2.49155	0.00132117	0.114035
PMS1	-0.609732	0.00138711	0.117675
OBSCN	2.96155	0.00141797	0.119609
EGLN1	0.360339	0.00150479	0.123386
IFRD1	-0.925394	0.0015048	0.123386
SOX4	0.635821	0.00149625	0.123386
TNFRSF1B	-1.02016	0.00155847	0.125679
PDGFRB	0.622562	0.00156612	0.125679
CYP1A2	-0.557459	0.00161618	0.128309
ALDH2	-0.24718	0.00160968	0.128309
USP18	-0.561837	0.00163756	0.129315
COL14A1	0.519049	0.00169049	0.130713
CD36	0.903196	0.00167849	0.130713
ERC2	-0.574123	0.00180295	0.13727
TMEM47	0.804651	0.00180302	0.13727
GLO1	-0.387588	0.00185155	0.139534
MAPKAPK2	-0.625807	0.0018716	0.140332
PNPLA7	-0.420872	0.00190139	0.14185
FABP1	-0.473759	0.0019318	0.143184
ROBO2	1.00803	0.00195548	0.143718
COL4A1	0.431061	0.00198983	0.144809
MAP2K6	0.797561	0.00200256	0.145024
TROVE2	0.746358	0.00203945	0.146269
ADAMTS2	0.637003	0.00203831	0.146269
THNSL1	0.574273	0.0020527	0.146512
DLAT	-0.284451	0.00216906	0.153342
HIP1R	-0.430323	0.00220172	0.154372
IGSF10	1.08275	0.00220442	0.154372
TXN1	-0.42103	0.00226426	0.155242
NDRG1	-1.05112	0.00226364	0.155242
RDH16	-0.450718	0.00226913	0.155242
PSMA1	-0.313942	0.00231573	0.157615
G6PC	-1.494	0.00232505	0.157615
GDF10	0.975439	0.00234642	0.15834
NFYB	-0.575253	0.00238315	0.15937
SDF2L1	-0.744638	0.00237605	0.15937
PEMT	-0.446572	0.002421	0.160456
CRADD	-0.457383	0.00246409	0.162586
LTBP1	0.773667	0.00248566	0.163284
LPAR3	2.86677	0.00252284	0.164996
ROGDI	0.403442	0.00256914	0.166557
IFT122	0.734225	0.0025605	0.166557
EDNRA	0.637514	0.00259949	0.167065
2310022B05RIK	-0.483832	0.00263192	0.16842
PDE1A	0.880267	0.00265601	0.168664
EPS8	0.854508	0.00265846	0.168664
ARHGAP31	0.594514	0.00267307	0.16887
TMEM119	1.52569	0.00281753	0.177242
LYSMD2	1.61526	0.00284224	0.177294
RGS5	0.601402	0.00283383	0.177294
RAN	-0.256346	0.00285422	0.177296
ABI2	0.750384	0.00288149	0.177505
HEXB	0.642362	0.00287709	0.177505
STON1	0.661384	0.00289629	0.177679
DHRS1	-0.305574	0.00294375	0.179848
LIPG	-1.26727	0.00300167	0.181149
WNK2	1.85451	0.00299025	0.181149
ECM1	0.528393	0.00300011	0.181149
XDH	-0.344333	0.00302651	0.181909
SOX9	0.961977	0.00310464	0.185106
MID1IP1	-0.665218	0.00312063	0.185315
WNT5B	0.903024	0.00317616	0.186377
ABCB1A	1.2554	0.00315484	0.186377
RASSF4	-1.06975	0.0031731	0.186377
HMGN3	1.453	0.00319843	0.186944
PABPN1	-0.320082	0.00328702	0.191369
PSMC1	-0.20413	0.00337791	0.192878
CLDN7	1.51367	0.00337165	0.192878
TMEM184C	0.556201	0.00334885	0.192878
SCD2	0.677303	0.00336198	0.192878
BCO2	-0.504477	0.00346216	0.196017
CDT1	-0.751262	0.00348716	0.1961
COQ10A	-0.445399	0.00355749	0.196499
PSMC2	-0.283407	0.0035449	0.196499
MAD2L1BP	-0.504707	0.00351972	0.196499
PSMA5	-0.33669	0.00360014	0.196499
2510009E07RIK	0.512617	0.00357779	0.196499
LAMB1	0.668591	0.00358822	0.196499
LUM	0.84719	0.00365953	0.199009
DGKH	0.892593	0.00368667	0.199753
PSMD4	-0.309594	0.00371215	0.200402
ANTXR2	0.488876	0.00372736	0.200494
PDILT	-0.603048	0.00375745	0.20083
CYP2J9	-0.645333	0.00378771	0.20083
CRY1	0.885105	0.00377691	0.20083
POLR3B	0.418043	0.00377497	0.20083
ARHGEF40	0.431351	0.00382896	0.202294
SOAT2	-0.428272	0.00390969	0.2051
PPP1R15A	-0.619126	0.00390362	0.2051
MIF4GD	-0.401307	0.00400587	0.209406
TRIB2	0.878669	0.0040288	0.209865
EGFLAM	1.74303	0.00413098	0.213688
FBN1	0.771029	0.00411826	0.213688
KLF11	-0.739446	0.00428452	0.216187
ADARB1	0.494545	0.00427821	0.216187
MAN2B2	0.370316	0.0042294	0.216187
CRYL1	0.48978	0.00429577	0.216187
DUSP8	-1.30144	0.00421556	0.216187
CBX6	0.664814	0.00419781	0.216187
DDR1	1.1281	0.00429164	0.216187
ADRM1	-0.279751	0.00440753	0.221061
PDE4B	-0.97506	0.00448316	0.223732
ALAD	-0.353381	0.00452715	0.224783
ZFP128	0.996102	0.00461228	0.227488
TBC1D30	0.589878	0.00460509	0.227488
SLC25A12	0.353057	0.00463998	0.228097
PLTP	-0.491985	0.00470095	0.229102
GPX3	1.01788	0.00470588	0.229102
TMTC2	0.734859	0.00478578	0.230099
CCDC157	-0.488074	0.00483255	0.230099
DKK2	2.06185	0.00485874	0.230099
PSMD7	-0.235251	0.0048822	0.230099
HSPB8	-0.385287	0.00475149	0.230099
LTBP4	0.474001	0.00485399	0.230099
TES	0.946676	0.00478747	0.230099
HIST1H1C	0.373503	0.00479681	0.230099
PRKAR1B	2.54537	0.00488197	0.230099
FBXL16	2.4574	0.00496492	0.233257
PCDHB16	2.41443	0.00506902	0.237397
CYP2C29	-0.617013	0.00510859	0.23775
ABHD2	0.631376	0.00509855	0.23775
ZRSR1	-0.480649	0.00515099	0.238974
SSTR2	2.02639	0.0052409	0.242387
GJC2	1.34658	0.00535209	0.246761
GPC1	0.893834	0.00541105	0.248707
ARL4D	-0.728442	0.00548469	0.251314
ZFP526	0.672667	0.00566996	0.25742
COL3A1	0.560828	0.00566285	0.25742
REPS1	-0.35312	0.00569353	0.257684
P4HA1	0.499379	0.00571049	0.257684
IL1B	-1.37059	0.00573025	0.257792
LAMA2	0.648159	0.00579877	0.260086
SHROOM1	-0.530461	0.00588939	0.262767
TMEM45A	1.77561	0.00589394	0.262767
KCTD11	0.86724	0.00593845	0.263959
PSMD11	-0.313111	0.0060268	0.266456
ATP1A2	1.28068	0.00603053	0.266456
GLS2	0.519706	0.00610618	0.268202
OLFML3	0.684951	0.0061021	0.268202
PNPLA3	-2.27998	0.00621246	0.272065
LIFR	-0.588906	0.00636226	0.274417
ATP4A	-1.6665	0.00636946	0.274417
COMMD4	-0.453628	0.00630466	0.274417
AMPD2	-0.363634	0.0067176	0.277798
LEAP2	-0.648145	0.00661431	0.277798
LIPC	-0.304341	0.00657852	0.277798
PM20D1	0.350271	0.00666542	0.277798
RNF219	1.02529	0.00658233	0.277798
DUSP6	-0.63413	0.00670824	0.277798
FBXO6	-0.439876	0.00661833	0.277798
RAB23	0.474627	0.00661729	0.277798
EVC	1.04742	0.00658435	0.277798
EPDR1	1.55492	0.00664591	0.277798
1700025G04RIK	0.713284	0.00660483	0.277798
BMPER	2.22176	0.0067076	0.277798
NAALAD2	1.09006	0.00683508	0.281871
CYP4F16	0.724455	0.00687962	0.282922
TIPARP	-0.927647	0.0069857	0.286491
FGFRL1	-0.447934	0.0070912	0.286737
BCCIP	-0.262742	0.00710758	0.286737
FAM171B	0.663794	0.00701407	0.286737
WT1	1.35167	0.0070506	0.286737
MYOF	0.914043	0.00703634	0.286737
SEMA3D	0.858932	0.00709282	0.286737
MEIS1	0.646193	0.00720977	0.289287
MBNL2	0.56863	0.00727764	0.291223
SYT12	1.10279	0.00732758	0.292434
FNDC3B	0.673374	0.00738508	0.293152
MTFP1	-0.358693	0.00747892	0.295298
ZDHHC14	0.730088	0.00747397	0.295298
PLIN4	0.732953	0.00754365	0.297064
TBX20	0.808864	0.00757766	0.297614
SQSTM1	-0.267936	0.00767394	0.3006
EPHA2	-0.70231	0.00780554	0.30415
VTCN1	1.28802	0.00780403	0.30415
EPCAM	1.12551	0.00783771	0.304604
NGFR	0.756999	0.00785825	0.304605
AFMID	0.385313	0.00799551	0.307516
DERL3	-1.37592	0.00810586	0.308262
HSD3B7	-0.507994	0.00806766	0.308262
WDTC1	-0.330857	0.0081187	0.308262
DTL	1.16317	0.0081053	0.308262
WWTR1	0.383182	0.00811558	0.308262
TSTA3	-0.351112	0.0082547	0.312626
RPS25	-0.306839	0.00833209	0.313982
ZFP51	0.568829	0.00834048	0.313982
INTS2	0.522299	0.00835395	0.313982
PSMD6	-0.234834	0.00840123	0.314214
ZBTB8A	0.866216	0.00840246	0.314214
SDK2	1.35166	0.00851536	0.3168
PYGO1	1.3656	0.00853563	0.3168
OSBP2	0.958105	0.00857681	0.317535
FMN1	0.617434	0.00883954	0.326447
TMEM123	0.255586	0.00886424	0.326547
STXBP6	0.348577	0.00893756	0.328433
STX4A	-0.370618	0.00901593	0.330495
AKR1C20	-0.296332	0.00906158	0.33074
AI464131	-0.291342	0.00906716	0.33074
PSMB7	-0.230771	0.00913128	0.330837
SPSB2	-0.592288	0.00916874	0.330837
CTNS	-0.383846	0.0091396	0.330837
C1QTNF7	1.44884	0.00918125	0.330837
RHOU	-0.439499	0.00909581	0.330837
TUBB2B	3.20754	0.00927938	0.333563
4931406B18RIK	1.88644	0.00936033	0.335537
PLA2R1	0.570112	0.00937947	0.335537
FBXL20	-0.440902	0.00942778	0.336412
SGSH	0.41644	0.00944926	0.336412
PRNP	0.40549	0.00948153	0.336753
PTDSS1	-0.256089	0.00953661	0.337783
ACPP	0.6874	0.00955603	0.337783
DUSP19	0.568269	0.00960594	0.33874
DNTT	-1.80266	0.00967568	0.340037
TMEM19	-0.494258	0.00978007	0.340037
GPN2	-0.474444	0.00973766	0.340037
RHBDD3	-0.360067	0.00970705	0.340037
ZMAT2	-0.306571	0.00982594	0.340037
PLEKHF2	-0.351154	0.00978658	0.340037
MAN2A1	0.433691	0.00973932	0.340037
1110059G10RIK	-0.415847	0.0098953	0.340848
EVA1A	-0.514136	0.0101049	0.346459
CDK8	-0.280558	0.0100949	0.346459
SEMA6C	0.790297	0.010134	0.346658
SLC22A1	-0.236644	0.0101612	0.346788
GSTA3	-0.352389	0.0102358	0.347738
CAR2	0.482596	0.0102268	0.347738
RCN3	0.576614	0.0102704	0.348116
CLDN6	1.67107	0.0104133	0.351354
COL1A2	0.580496	0.0105746	0.355986
WDR91	-0.505443	0.0106825	0.357787
PCYT1B	1.63852	0.0106942	0.357787
AP1S2	0.796411	0.0107003	0.357787
MYH10	0.425188	0.0107464	0.358148
MAPRE2	0.419032	0.0107594	0.358148
HSPB6	-0.427377	0.0109408	0.362348
FHL1	0.567588	0.0109119	0.362348
5330417C22RIK	0.889298	0.0109588	0.362348
UBR1	0.346285	0.0110268	0.362442
NRXN2	0.886529	0.0110226	0.362442
TBCEL	-0.348002	0.0110622	0.362536
ABCG8	-0.514613	0.0112527	0.363198
ARHGAP18	-0.398861	0.0111689	0.363198
HYI	-0.445675	0.0112338	0.363198
RABEPK	0.428904	0.0112687	0.363198
SLCO1A6	-1.425	0.0111416	0.363198
CHMP4B	-0.22435	0.0112616	0.363198
FRZB	0.832613	0.0112781	0.363198
KCTD6	-0.406401	0.0113232	0.363679
GPR155	0.436482	0.011342	0.363679
DAAM2	0.569416	0.0113995	0.364733
GPD2	-0.578969	0.0116589	0.365691
5830473C10RIK	-0.671842	0.0115895	0.365691
ACACB	-0.581387	0.011464	0.365691
GALT	-0.363681	0.0116142	0.365691
PAK6	1.32949	0.0115415	0.365691
PAICS	-0.276566	0.0116517	0.365691
OLFM3	1.10321	0.0116116	0.365691
CDK14	0.883789	0.0116757	0.365691
GPRC5B	1.81036	0.0115133	0.365691
SLC5A1	1.29789	0.0117967	0.368704
TSC22D1	-0.648155	0.0121182	0.369784
SLC22A3	0.730487	0.0122255	0.369784
NDUFA12	-0.463606	0.0120789	0.369784
MTCH2	-0.18688	0.0118935	0.369784
HMGN5	-0.259606	0.0119944	0.369784
DACT3	1.12264	0.0124042	0.369784
DTYMK	-0.341059	0.0120128	0.369784
ESRRA	0.452374	0.012145	0.369784
PDE3A	0.6585	0.0123119	0.369784
STYK1	-0.547652	0.0123971	0.369784
WNT4	0.672231	0.0121735	0.369784
HIST2H2AA1	-0.914324	0.0123686	0.369784
DOCK1	0.407173	0.0121906	0.369784
ATP2B1	0.356251	0.0122505	0.369784
DDAH1	-0.262919	0.0121274	0.369784
BRCA1	0.734105	0.0123272	0.369784
SCD1	-1.11556	0.0122997	0.369784
EMB	1.38103	0.0119334	0.369784
ANGPT1	0.954393	0.0124978	0.371828
KCNK3	2.29062	0.0125675	0.373154
GCNT2	-0.482502	0.0126678	0.375381
ECHDC2	-0.483714	0.0127073	0.375801
HS6ST1	-0.349543	0.0128473	0.379186
SCMH1	-0.322882	0.0131517	0.386633
SLC27A1	0.500899	0.0132194	0.386909
FBXO34	-0.445315	0.0132653	0.386909
MAMLD1	0.92346	0.013255	0.386909
MLPH	0.746886	0.0131897	0.386909
TSPAN3	0.522506	0.0133232	0.387835
SERPINA11	-0.357727	0.0134022	0.38819
AHDC1	0.413075	0.0134138	0.38819
TMEM254A	-0.549992	0.013463	0.388584
CDON	0.703319	0.013506	0.388584
IGFBP3	0.438984	0.013504	0.388584
EMILIN1	0.435832	0.0135835	0.389306
CYP2C50	-0.692078	0.0141519	0.39782
PDE7A	0.424665	0.0141259	0.39782
DYNC2LI1	1.29265	0.0141375	0.39782
PNP	-0.417143	0.0141033	0.39782
PAK1	0.633926	0.0141213	0.39782
PYGB	0.586007	0.0140463	0.39782
RRAGD	0.829847	0.0140695	0.39782
ZC3H15	-0.250352	0.0142386	0.398842
ZNF41-PS	0.902121	0.0143695	0.400995
PKIA	0.918305	0.0143619	0.400995
C77080	-0.281412	0.0144105	0.401385
SNAPC2	-0.443408	0.0147498	0.410066
VSIG10	0.877411	0.0147912	0.410448
ACSM1	-0.199505	0.0149143	0.412325
ARSA	-0.537784	0.0148966	0.412325
NODAL	2.82647	0.015088	0.413519
REN1	1.02498	0.0150612	0.413519
RPS17	-0.336559	0.0150704	0.413519
HIVEP2	0.424376	0.0150029	0.413519
IL33	0.749987	0.0150968	0.413519
ACLY	-0.498957	0.0151288	0.413633
CD81	-0.169249	0.0153021	0.4176
MOGAT2	1.67102	0.0153749	0.418051
MXRA8	0.533635	0.015356	0.418051
PAPPA2	2.12498	0.0155219	0.419353
PPP1R3G	-2.52193	0.0156209	0.419353
ITIH5	0.566832	0.0155989	0.419353
NRXN1	0.620646	0.0155323	0.419353
TTR	-0.415054	0.0156893	0.419678
AKAP11	0.368999	0.0157174	0.419678
GM10177	-0.439321	0.0157539	0.419896
CSPG5	-1.4705	0.015963	0.421684
SLC46A3	0.377269	0.0159184	0.421684
CHURC1	-0.406711	0.0158952	0.421684
IGHM	-0.686199	0.0159351	0.421684
FETUB	-0.318879	0.0159051	0.421684
GLUD1	-0.310199	0.0160295	0.422689
TMEM229A	1.1149	0.0160753	0.423146
LDHA	-0.35094	0.016105	0.423176
PPM1K	0.354872	0.0161954	0.423959
HSCB	-0.640638	0.0162378	0.423959
UBXN1	-0.408629	0.0162094	0.423959
UROC1	0.340656	0.016249	0.423959
DPY19L3	-0.90227	0.0162905	0.424279
ELMO3	-0.266061	0.0163791	0.424279
BCL3	-0.505401	0.0164042	0.424279
MSRB3	0.481095	0.0163757	0.424279
EARS2	0.471093	0.016539	0.427023
PROP1	-1.3209	0.0167131	0.430022
COMMD9	-0.357314	0.0167813	0.430325
BC004004	-0.337757	0.0168224	0.430596
CYP2C38	0.607225	0.0168707	0.430682
KLK1B4	-0.971751	0.0169002	0.430682
IGFBP7	0.461573	0.0169128	0.430682
STEAP2	0.715817	0.0170607	0.431811
CRYBB3	-0.889226	0.017058	0.431811
BUD13	-0.489091	0.0171006	0.431811
TDP2	-0.313242	0.0171455	0.431811
GADD45A	-0.868466	0.0171607	0.431811
CFTR	1.5958	0.0170643	0.431811
PPP2R5C	-0.218703	0.0171529	0.431811
PTPN13	0.803793	0.0171933	0.431897
PBXIP1	0.296604	0.0172625	0.432904
LTF	-3.76989	0.017341	0.434139
CIDEB	-0.280181	0.0173828	0.434452
SLC9B2	0.810869	0.0175504	0.43717
LOXL1	0.686044	0.0175253	0.43717
AAED1	-0.226424	0.017758	0.440126
PYGL	-0.212864	0.0177483	0.440126
ADPRM	-0.324074	0.0178109	0.440133
ASPSCR1	-0.267855	0.0179702	0.442727
LAMC3	1.04089	0.0180289	0.44314
GCGR	-0.285471	0.0180916	0.443946
1190007I07RIK	-0.635049	0.0182767	0.445544
PTCH1	0.357051	0.0182446	0.445544
HBA-A1	-1.68911	0.0182232	0.445544
NT5C3B	0.586346	0.0183366	0.446271
FBP1	0.249391	0.018697	0.454297
CYB561	0.553764	0.0189337	0.459298
ITPRIPL2	0.440833	0.0190094	0.46038
CALN1	0.54856	0.019353	0.463313
FOXJ1	1.67722	0.0193523	0.463313
GFPT1	0.618501	0.0193746	0.463313
CYGB	0.651182	0.0193118	0.463313
SOD3	0.428986	0.0193801	0.463313
EPHA7	0.792854	0.019279	0.463313
ZMAT3	0.555666	0.0193277	0.463313
NID1	0.448814	0.0192143	0.463313
SLC26A2	0.428082	0.0194342	0.463858
SOS2	0.341883	0.019487	0.463997
SRPX	1.54343	0.0195529	0.463997
EIF4E3	0.777334	0.0195311	0.463997
CYP2B10	1.65797	0.019565	0.463997
FGF12	1.58932	0.0196945	0.465271
PROB1	0.397038	0.0197128	0.465271
TMEM41A	0.428314	0.0199429	0.4691
CCSER2	0.358663	0.0199698	0.4691
CELA1	-0.620797	0.0202571	0.472124
DNAH11	1.58295	0.0202575	0.472124
MTFR2	-2.1576	0.0202132	0.472124
BST2	-0.392975	0.0201493	0.472124
PDGFD	0.951316	0.0202051	0.472124
ATP6V1H	-0.250459	0.0203784	0.474198
SCNN1A	-0.365106	0.0205075	0.476454
VIPR1	0.5034	0.0206871	0.479127
ZFP653	-0.51508	0.0207302	0.479378
PLSCR2	0.37854	0.0208734	0.481729
ADAMTS6	-0.831887	0.0208968	0.481729
SUB1	-0.270635	0.0210215	0.482983
CCDC8	0.900657	0.0210107	0.482983
TNFAIP3	0.721002	0.0210488	0.482983
RAB11FIP5	0.721048	0.0211939	0.484068
ITGA9	0.488036	0.0211641	0.484068
HAPLN1	1.1202	0.0211445	0.484068
ADRA1B	-0.432109	0.0212377	0.484323
NFYA	0.396818	0.0213188	0.485429
PRTN3	-1.53876	0.021357	0.485553
DNHD1	0.495965	0.0214924	0.485657
ATF4	-0.291054	0.0214879	0.485657
DERL2	-0.236973	0.0214101	0.485657
PLCE1	0.438325	0.0214334	0.485657
CHRNA4	-1.42044	0.0216115	0.487605
GAPDH	0.388425	0.0216549	0.487843
SLC38A2	-0.704229	0.0217478	0.487898
XPNPEP3	0.386037	0.0219565	0.487898
SLC25A48	-0.426009	0.0219334	0.487898
STBD1	-0.470934	0.0218296	0.487898
AVIL	-1.98904	0.021986	0.487898
IFITM3	-0.226985	0.0219171	0.487898
ATP8B2	0.630362	0.0219401	0.487898
GSN	0.681947	0.0219554	0.487898
CYP3A13	0.236872	0.0220247	0.488028
NABP2	-0.221068	0.0223178	0.493785
PLA2G12A	-0.59784	0.0227638	0.497802
C8G	-0.317495	0.0227341	0.497802
RRP1B	0.430984	0.0228347	0.497802
FMR1NB	-2.37356	0.0227171	0.497802
CNTFR	0.834294	0.0226318	0.497802
CCDC171	-0.403198	0.0228215	0.497802
UBE2G2	0.273808	0.0228151	0.497802
CTTNBP2	1.47262	0.0227909	0.497802
FZD8	0.678292	0.0231249	0.503017
NUDT4	-0.29935	0.0231416	0.503017
LSM2	-0.327339	0.0232765	0.503735
SSR4	-0.256627	0.0232681	0.503735
CFDP1	-0.286783	0.0233969	0.505604
ADAMTS5	0.682552	0.0235426	0.507175
HTRA3	1.22948	0.0235535	0.507175
MYOM3	1.805	0.0236568	0.508261
UBE2S	-0.31461	0.0237455	0.50943
SYTL1	0.547432	0.0240011	0.51417
FANCL	-0.424748	0.024044	0.514348
ATG101	-0.378329	0.0241365	0.515584
TDO2	0.264813	0.0241809	0.515791
45173	0.366674	0.0242397	0.516301
UGT8A	2.23459	0.0243016	0.516879
ABCC2	-0.3355	0.0244405	0.519091
GRPEL2	-0.358831	0.0244962	0.51953
HTRA2	-0.352747	0.0246756	0.520971
ASGR1	-0.244864	0.0247906	0.520971
PATZ1	0.488778	0.0247092	0.520971
TMIE	-0.792545	0.0248747	0.520971
ST8SIA3	1.07212	0.0247987	0.520971
GLIS2	0.619508	0.0247808	0.520971
TIMP2	0.576189	0.02488	0.520971
RPS4L	-0.640768	0.0249766	0.521643
NAT8L	2.85397	0.0249824	0.521643
LRP2BP	-1.08341	0.0251557	0.523057
ENPEP	-0.331483	0.0250902	0.523057
SPHK1	1.72679	0.0251558	0.523057
ATXN1	-0.537922	0.0252073	0.523395
RNF113A2	-0.507336	0.0252646	0.523853
PHLDA1	1.12214	0.0253121	0.524106
ZFP707	-0.478829	0.0254589	0.52464
ST6GALNAC6	0.269312	0.0254042	0.52464
VMP1	-0.480037	0.0254869	0.52464
KCNJ8	0.614176	0.0254864	0.52464
CHSY3	-0.419025	0.0257408	0.527828
SLC43A2	0.478834	0.0258044	0.528403
DISP2	0.930395	0.0259903	0.528822
CARD6	0.337766	0.0259989	0.528822
PODN	0.498114	0.0260386	0.528822
SH2D4A	0.650428	0.026034	0.528822
HEPH	0.757052	0.0258807	0.528822
PTGFRN	0.385916	0.0259773	0.528822
CDK2AP1	-0.281109	0.0262264	0.531183
SEMA4A	-0.372742	0.0262932	0.53181
UBE2E2	-0.282518	0.0270504	0.535454
HAAO	-0.228922	0.0267812	0.535454
SLC22A4	0.644389	0.0269387	0.535454
TMEM167B	0.2727	0.0268957	0.535454
INHBA	-0.792616	0.0269904	0.535454
FRRS1	-0.280642	0.0267101	0.535454
SCUBE1	1.59354	0.0268138	0.535454
SSPO	0.619264	0.0266628	0.535454
PSMA2	-0.237651	0.0267461	0.535454
AKR1D1	0.371846	0.027048	0.535454
NEK9	0.259667	0.0268885	0.535454
FRYL	0.326598	0.0270494	0.535454
NPFF	-0.966821	0.0272152	0.537283
NOP10	-0.357816	0.0273421	0.537644
RDH5	0.373959	0.027338	0.537644
NXPE2	-0.629114	0.0274903	0.537964
ARHGEF17	0.631138	0.0274971	0.537964
MYO1C	0.261971	0.0275033	0.537964
NHEJ1	-0.714947	0.0276808	0.540012
DMD	0.362634	0.0276657	0.540012
GCK	-0.649449	0.0277825	0.541284
RPL27A	-0.328676	0.0278513	0.541913
HSPH1	0.496961	0.0281164	0.542
ENTPD8	-0.300322	0.0280679	0.542
RNPEP	-0.325032	0.0279647	0.542
ZFP691	0.412767	0.028086	0.542
ABCF1	0.21257	0.0279918	0.542
UCP2	0.344235	0.0279071	0.542
SASH3	-0.890112	0.0281606	0.542
COL6A3	0.533462	0.0280261	0.542
KRCC1	-0.192446	0.0285784	0.545397
TMCO3	0.420695	0.0285609	0.545397
TGIF2	1.40722	0.0284802	0.545397
ESPN	1.39195	0.0285993	0.545397
HSD17B13	0.412314	0.0285692	0.545397
CALCRL	0.548913	0.0286181	0.545397
GHR	-0.219531	0.0287836	0.545781
PRR15L	1.05381	0.028734	0.545781
DCDC2A	0.661271	0.028858	0.546461
MOCS1	-0.242814	0.0290237	0.547504
IRX3	1.67275	0.0290145	0.547504
TREH	1.03032	0.0289606	0.547504
DMBT1	-4.72585	0.0291083	0.548403
CBLB	-0.454976	0.0292171	0.549755
ELOVL3	-1.53427	0.0293343	0.549871
SOCS3	-0.525408	0.0292984	0.549871
HUNK	0.735826	0.0292657	0.549871
FYB	-0.627938	0.0293812	0.550054
FRMD4B	-0.672467	0.0295877	0.553223
CREM	-0.346135	0.0298283	0.555623
CNPPD1	-0.382399	0.0298108	0.555623
ZFYVE16	0.46635	0.0297551	0.555623
XPA	-0.29965	0.0302868	0.562047
FSTL1	0.455324	0.030277	0.562047
SLC20A1	-0.596964	0.0303709	0.562274
CD247	-2.15551	0.0304235	0.562474
NGEF	0.332989	0.0305984	0.563332
LPCAT4	1.21835	0.0306138	0.563332
TTLL1	0.526123	0.0305195	0.563332
ACTB	-0.341838	0.0306217	0.563332
PFAS	0.289821	0.0307088	0.564094
LST1	-0.923923	0.0307391	0.564094
NEU3	0.678683	0.0308056	0.564616
PBLD1	0.181727	0.0309374	0.566334
GGT5	0.729915	0.0310234	0.567208
PHLDB1	0.511862	0.0311259	0.568033
FAM129A	0.529565	0.0311527	0.568033
AQP8	-0.505538	0.0311833	0.568033
TXNDC15	-0.235743	0.0313862	0.569858
ASRGL1	0.326923	0.0314279	0.569858
STK10	0.540366	0.031437	0.569858
NUMBL	0.709402	0.0315489	0.570855
CUTA	-0.357433	0.0316018	0.570855
COL11A2	0.916025	0.0316458	0.570855
VTI1B	-0.245207	0.031774	0.572472
DGAT1	-0.315531	0.0320332	0.572772
RIN3	-0.268342	0.0320146	0.572772
DACH1	1.89875	0.0320607	0.572772
TMC6	0.353394	0.0319856	0.572772
CCL27A	-0.616387	0.0319199	0.572772
PSEN2	-0.279735	0.0319222	0.572772
BMP5	0.446335	0.0319807	0.572772
RUNDC3B	1.78322	0.0321115	0.57299
BMP6	0.627643	0.0321941	0.573773
IBTK	0.37978	0.0325084	0.574247
SLC35G1	-0.597573	0.0324997	0.574247
OARD1	-0.241354	0.0324218	0.574247
DES	0.679609	0.0324748	0.574247
PSMB2	-0.210409	0.0325301	0.574247
GIPC2	1.71109	0.0325072	0.574247
TRIM35	0.588906	0.0323974	0.574247
CASP12	0.631315	0.0324496	0.574247
MIB1	0.27511	0.0325977	0.574756
DDIT4L	1.22096	0.0327072	0.575321
TNFSF10	0.511318	0.0327005	0.575321
4833420G17RIK	-0.487583	0.0332223	0.575415
MAGT1	0.276266	0.0332694	0.575415
ZFP760	0.493339	0.0338331	0.575415
HNRNPL	-0.257312	0.0334298	0.575415
NUP54	-0.294698	0.0337644	0.575415
4930518I15RIK	1.24232	0.0330904	0.575415
USP17LA	1.07391	0.0333485	0.575415
PER3	0.617857	0.0335734	0.575415
METTL4	0.266751	0.0336752	0.575415
NEURL1A	1.61974	0.0339315	0.575415
TXNL4A	-0.336025	0.0334267	0.575415
CHMP2A	-0.25667	0.0334816	0.575415
RNF216	0.226645	0.0339062	0.575415
SNUPN	0.395558	0.0337324	0.575415
GALNT2	1.89245	0.0335464	0.575415
NEIL3	-1.37873	0.0337203	0.575415
GCC1	0.324357	0.0327878	0.575415
RANBP3	-0.239695	0.0331721	0.575415
ADAP2	0.427599	0.0332903	0.575415
SLC4A7	0.361372	0.0328586	0.575415
MARVELD1	0.523749	0.0336105	0.575415
PFKFB3	-0.882499	0.0339547	0.575415
PROM1	1.04058	0.0339898	0.575415
RRM2	-0.554879	0.0330859	0.575415
COL1A1	0.545472	0.0338709	0.575415
DUSP14	0.922251	0.032875	0.575415
GABRA3	0.729365	0.0332145	0.575415
NAALADL2	0.606155	0.0343218	0.576661
TUBGCP3	-0.236133	0.0342522	0.576661
ANKRD1	1.57275	0.0342633	0.576661
CALR	-0.321943	0.0344821	0.577095
HILPDA	0.748151	0.0344735	0.577095
KLF2	-0.66366	0.0345184	0.577095
SH3BP5	0.22814	0.0346101	0.577411
LCLAT1	0.303417	0.034648	0.577411
PMEPA1	0.689339	0.034654	0.577411
SLC35F2	1.4888	0.0347496	0.578354
TRAM2	0.330982	0.0349307	0.580718
MXRA7	0.574255	0.0350789	0.581229
ALKBH6	-0.350956	0.0350401	0.581229
FLCN	-0.424064	0.0351618	0.581305
PRDM1	1.20632	0.0351569	0.581305
CTU2	-0.367818	0.0353	0.581647
SLC3A1	0.497903	0.0352739	0.581647
LAMC1	0.280687	0.0352281	0.581647
HPGD	-0.325869	0.0353951	0.581922
ARID3B	-0.560942	0.0353848	0.581922
ARL5A	-0.21662	0.0356531	0.582936
TRIM44	0.223803	0.0356507	0.582936
NRG4	0.722032	0.0355811	0.582936
GM13889	-0.742972	0.0355488	0.582936
CWC15	-0.222839	0.0357562	0.583979
FAHD1	-0.266425	0.0358296	0.584535
PDGFC	-0.630375	0.0359659	0.586114
DUSP1	-0.853917	0.0360856	0.586539
IGF1R	0.790084	0.0361105	0.586539
HR	1.05971	0.0361611	0.586718
PTK2B	-0.179013	0.0363301	0.587534
CNR2	0.707704	0.0363241	0.587534
ZCCHC14	-0.263414	0.0364853	0.588123
RPL41	-0.306123	0.036416	0.588123
COPS6	-0.17355	0.0364603	0.588123
IRS2	-1.15045	0.036604	0.588636
PSMB1	-0.230657	0.0366361	0.588636
SH3YL1	-0.485505	0.0367189	0.589329
ZSWIM4	-0.361767	0.0369015	0.590981
EFNA1	-0.995028	0.0368802	0.590981
PLIN2	-0.268113	0.0370872	0.591403
HLCS	0.257471	0.037083	0.591403
SLC25A4	0.544055	0.0370663	0.591403
FAM126A	0.493799	0.0374235	0.594213
PRDX4	-0.280234	0.0376033	0.594612
ZFP41	0.673833	0.0375543	0.594612
IQSEC2	0.33273	0.0376088	0.594612
INCA1	-0.295955	0.0376521	0.594662
PMVK	-0.368752	0.0377107	0.594956
ACSM5	-0.252426	0.0381532	0.594976
NSMF	-0.254401	0.0381929	0.594976
SMIM4	-0.423611	0.037767	0.594976
MED14	0.3228	0.0381153	0.594976
AAGAB	-0.241218	0.0380823	0.594976
RAB19	2.11038	0.0380762	0.594976
CD164	-0.246961	0.0379459	0.594976
MAML2	0.608889	0.0381484	0.594976
HS3ST3A1	0.989263	0.0378451	0.594976
ARHGEF6	0.44445	0.0378365	0.594976
DDR2	0.545199	0.0380301	0.594976
BAMBI	0.569147	0.0380718	0.594976
LGR4	0.231263	0.0384341	0.595723
SMCHD1	0.287756	0.0384237	0.595723
POU6F1	-0.397209	0.0384415	0.595723
WDSUB1	-0.392576	0.0386526	0.597746
2210016F16RIK	-0.264989	0.0387383	0.597828
DOCK6	-0.428232	0.0388805	0.597828
MYG1	-0.304335	0.0387543	0.597828
GM21596	-1.71347	0.0390012	0.597828
VCPKMT	0.71356	0.0389135	0.597828
SREBF1	-0.384192	0.0390203	0.597828
PLEKHH2	0.654589	0.0388563	0.597828
COLEC10	0.444316	0.03885	0.597828
CXCL9	-0.566408	0.0390024	0.597828
DYNLT1F	-0.727001	0.0390946	0.598349
ZFP799	0.462777	0.0392339	0.599863
MTOR	0.271842	0.0395938	0.60119
SSC5D	1.20599	0.0394986	0.60119
RGS17	2.07835	0.0395191	0.60119
SGPP2	1.61302	0.0395888	0.60119
ITGA1	0.278269	0.0394891	0.60119
SPTAN1	0.275916	0.0394034	0.60119
ETS1	0.369059	0.0396042	0.60119
DZIP1L	0.83924	0.0396994	0.60202
ETL4	0.301211	0.039802	0.602346
PDK2	0.238231	0.0401025	0.603031
TMEM102	-0.357404	0.0400428	0.603031
CFLAR	0.255685	0.0403815	0.603031
NOVA1	-0.265581	0.0404629	0.603031
NRBF2	-0.350587	0.0404972	0.603031
TIFA	-0.496953	0.0402033	0.603031
0610040J01RIK	-0.240762	0.040392	0.603031
PGM2L1	0.629969	0.0402719	0.603031
TLE4	0.450837	0.0403996	0.603031
SERPINE1	-1.63445	0.0403135	0.603031
TMEM237	0.670771	0.0404439	0.603031
TAGLN2	0.495457	0.040397	0.603031
NEBL	2.11933	0.0403579	0.603031
HNRNPD	-0.210928	0.0409229	0.603318
MRPL27	-0.231343	0.0407346	0.603318
SEMA5A	0.860913	0.0407026	0.603318
PSMA6	-0.23004	0.040915	0.603318
PLXNA3	0.923727	0.0408824	0.603318
TNS1	0.287034	0.0408731	0.603318
ITGB8	1.15938	0.0408442	0.603318
ARAP2	0.275036	0.0408056	0.603318
MYH9	0.249041	0.0406277	0.603318
PAMR1	0.530251	0.0407213	0.603318
MPP6	-0.195843	0.0410479	0.603458
VEGFB	-0.367188	0.0410396	0.603458
NGF	0.581316	0.0410543	0.603458
RBMS3	0.540554	0.0411037	0.603586
PAOX	-0.405426	0.0412376	0.603761
BHMT	0.52922	0.0412344	0.603761
DIRC2	-0.280675	0.0416188	0.607851
TCF7	-0.469282	0.0417469	0.607851
RPN1	-0.214329	0.0415962	0.607851
BMP10	0.547501	0.0417361	0.607851
MTAP	0.286225	0.0417626	0.607851
SCN1B	0.760802	0.0417319	0.607851
EXOC5	0.256325	0.0419361	0.609189
HHIPL2	1.10782	0.0419777	0.609189
MTHFD1L	0.833706	0.0420213	0.609227
PRKAR2B	1.55368	0.0422138	0.610825
A4GALT	1.58446	0.0422718	0.611069
TRDMT1	0.536217	0.0424033	0.611802
SLC30A1	-0.247336	0.0424554	0.611935
CES1C	-0.345568	0.0425088	0.61211
CLEC2D	0.478362	0.042558	0.612225
GPAM	-0.349564	0.0427097	0.612627
MCM6	-0.751786	0.0426716	0.612627
ATG16L1	-0.243894	0.0429049	0.614027
SERPINH1	0.475728	0.0428865	0.614027
VBP1	0.297961	0.0429916	0.614296
LAMTOR2	-0.272767	0.0432129	0.616518
ME1	-0.406171	0.0434583	0.61668
CYP2D22	-0.209762	0.0433044	0.61668
CETN3	-0.243726	0.0434951	0.61668
CCL28	-0.943415	0.0434866	0.61668
LPCAT3	-0.242911	0.0434927	0.61668
ZBTB45	-0.648948	0.0435323	0.61668
KLHL13	0.392317	0.0433535	0.61668
AGAP2	0.953195	0.0436102	0.617194
EHF	0.907518	0.0437907	0.617942
CCR2	0.776051	0.0438295	0.617942
CLIP3	1.37419	0.0439104	0.618053
PLAGL1	0.660081	0.0439206	0.618053
PIR	-0.393971	0.0443703	0.621163
METTL6	-0.325579	0.0443459	0.621163
GNB2	-0.239496	0.0443927	0.621163
LRRC42	-0.308923	0.0443067	0.621163
RAB31	0.466485	0.044324	0.621163
PNRC1	-0.29717	0.0445261	0.622444
RTF1	-0.220797	0.044675	0.623797
ZFP773	-0.550612	0.044707	0.623797
CD3EAP	0.367415	0.0447978	0.624477
PIK3IP1	0.959913	0.0448742	0.624934
PREX2	0.516851	0.0449148	0.624934
HMGA1	-0.385715	0.0450873	0.625471
PSMD2	-0.183912	0.0451111	0.625471
MBD2	-0.198743	0.0451219	0.625471
GALE	-0.720813	0.0450316	0.625471
BDH1	-0.218342	0.0455609	0.626952
GNL3L	0.318809	0.0454468	0.626952
NNMT	0.483774	0.0455063	0.626952
DNAJC22	-0.168421	0.0454316	0.626952
APBB3	-0.474373	0.0454876	0.626952
PPP1R3C	-0.955786	0.0452935	0.626952
SPIC	-0.659146	0.0453769	0.626952
TTC3	0.264249	0.0456278	0.627213
TLR6	-0.841472	0.0456936	0.627234
GSTM4	-0.373362	0.0459845	0.628478
DEDD	-0.216739	0.0458829	0.628478
RAB2B	-0.442865	0.0460329	0.628478
DPF1	1.45657	0.045979	0.628478
TCHH	1.40315	0.0460585	0.628478
LNPEP	0.256165	0.0459472	0.628478
PPARGC1A	0.582668	0.0464738	0.62904
MEF2D	-0.331443	0.0463644	0.62904
SLCO5A1	1.27178	0.0464751	0.62904
SIGMAR1	-0.389333	0.046481	0.62904
PPIF	0.325768	0.0462983	0.62904
REEP5	-0.266605	0.0463721	0.62904
ST14	0.606257	0.0461944	0.62904
LHX2	0.641448	0.0462938	0.62904
YOD1	-0.285386	0.0473354	0.629466
PDIA6	-0.292865	0.0470741	0.629466
SIAH2	-0.340694	0.0475457	0.629466
OCIAD2	-0.429991	0.0477111	0.629466
BMP7	0.450381	0.0474723	0.629466
GTF2B	-0.353138	0.0472246	0.629466
ZFP770	0.450088	0.0469232	0.629466
INHA	1.48241	0.047365	0.629466
PSMD14	-0.23815	0.0467312	0.629466
EVC2	0.795027	0.0467329	0.629466
ATOX1	-0.257946	0.0473286	0.629466
ERBB4	-0.453948	0.0476745	0.629466
RELL1	-0.664229	0.0476896	0.629466
CIDEC	0.971165	0.0467075	0.629466
MAD2L2	-0.455666	0.0470542	0.629466
UBOX5	0.454562	0.0472001	0.629466
SLC24A3	1.26808	0.0468726	0.629466
ASL	0.396267	0.0465655	0.629466
ASPH	0.255228	0.0472402	0.629466
OSMR	0.511858	0.0475477	0.629466
CASP6	-0.395873	0.0478085	0.629783
GNL3	-0.34816	0.0480175	0.630866
OLFM1	0.737655	0.0479921	0.630866
CHST15	0.54904	0.0480182	0.630866
OOEP	2.26878	0.0480862	0.63087
GNA12	0.247116	0.0481035	0.63087
LCMT1	-0.321622	0.0483784	0.633915
GALNT11	0.295164	0.0488205	0.638581
RNF169	0.2636	0.0488914	0.638945
SMPDL3B	1.6213	0.0489802	0.639543
RFK	0.283614	0.0490259	0.639578
SEC24D	0.505505	0.0490843	0.639671
GPT2	0.399141	0.049168	0.639671
FUCA2	-0.290029	0.0491693	0.639671
ETV5	0.455202	0.0492055	0.639671
SLC19A2	-0.272184	0.0497882	0.640516
RPP40	-0.392478	0.0496814	0.640516
METTL21A	0.387011	0.0495962	0.640516
SERPINB1A	0.730783	0.049461	0.640516
GPI1	-0.282262	0.0494885	0.640516
SLC37A1	-0.535025	0.0496472	0.640516
SH3BGRL	0.230139	0.0497746	0.640516
NFE2L2	-0.255774	0.0495743	0.640516
SOCS5	0.348284	0.049482	0.640516
IL1R1	-0.576929	0.0499675	0.640602
TMEM184A	-0.251285	0.049939	0.640602
HTRA1	0.72412	0.0499539	0.640602
CAPN10	-0.256107	0.050332	0.644719
IGFBP5	0.71484	0.0505044	0.64637
ZFP622	-0.263071	0.0508238	0.649338
USB1	-0.297331	0.0507932	0.649338
CNPY2	-0.248267	0.0509843	0.649972
UNG	-0.398092	0.0510048	0.649972
PEX16	-0.215893	0.0511112	0.650253
DND1	-1.1107	0.0511144	0.650253
NECAP1	-0.241818	0.0512137	0.65042
HDAC5	-0.261916	0.052099	0.650753
TRIM25	-0.271182	0.0515515	0.650753
PPP1R37	-0.16817	0.0515721	0.650753
STC2	1.73801	0.0516499	0.650753
SFN	-0.766423	0.0519331	0.650753
UQCRB	-0.225417	0.0517146	0.650753
OLFR2	1.59822	0.0515889	0.650753
WFS1	0.557551	0.0515073	0.650753
KLHL42	0.346318	0.0516415	0.650753
SLC25A10	0.257468	0.0521439	0.650753
OPHN1	0.649922	0.0515931	0.650753
ST6GALNAC2	0.739785	0.0522163	0.650753
FADS6	0.253219	0.0521352	0.650753
KANK3	0.468575	0.0521648	0.650753
ACAP1	0.548487	0.0521138	0.650753
GADD45B	-1.03007	0.0522496	0.650753
CAV2	0.566329	0.0517255	0.650753
P2RX7	0.557764	0.0522463	0.650753
RAB8B	0.441178	0.0520021	0.650753
ABR	0.411864	0.0523533	0.651498
INHBC	-0.324119	0.0524274	0.651826
CHKB	-0.278942	0.0528788	0.651826
KCNAB3	-0.978449	0.0528136	0.651826
PTPRU	1.15191	0.0528384	0.651826
CEP131	-0.404097	0.052622	0.651826
MED8	-0.199155	0.0525076	0.651826
TSC22D3	-0.358106	0.0527482	0.651826
CCNG1	0.26416	0.0527224	0.651826
FAM124A	0.409027	0.0526775	0.651826
GEM	0.760855	0.052594	0.651826
BC023105	-0.724607	0.0525477	0.651826
NEDD8	-0.28753	0.0529836	0.652234
TLCD1	-0.359194	0.0531624	0.653894
SHF	-0.41249	0.0533053	0.65411
MAFF	-1.11617	0.0533562	0.65411
9130008F23RIK	1.71117	0.0532245	0.65411
LY9	0.793514	0.0533513	0.65411
CHP1	-0.262964	0.0535368	0.65481
SLC6A6	-0.325045	0.0535457	0.65481
PLCL1	1.37084	0.0535175	0.65481
2210418O10RIK	0.299166	0.0536823	0.655941
NKD1	0.471101	0.0538345	0.656719
STUB1	-0.262581	0.053943	0.657295
RCAN1	-0.993291	0.0539703	0.657295
GJA5	0.922735	0.0542164	0.659211
CAV1	0.685783	0.0542009	0.659211
SEC14L1	0.265074	0.0543275	0.659481
PSRC1	1.85671	0.0542884	0.659481
TMEM38A	0.551603	0.0544399	0.659548
BACH2	-0.656769	0.0544133	0.659548
KAZN	0.692755	0.0544662	0.659548
CYP2C70	-0.377189	0.0548259	0.662256
LRRC56	0.413355	0.0547962	0.662256
ZFP326	0.270657	0.0548683	0.662256
CAMK1	-0.407069	0.0550108	0.662898
FBXO17	-0.783475	0.0551533	0.664077
FKTN	0.285133	0.0555053	0.664323
TGFA	-0.335062	0.0555368	0.664323
ACVR2B	0.511231	0.0554408	0.664323
POP4	-0.299989	0.0555698	0.664323
RNF215	-0.296497	0.0553332	0.664323
1810037I17RIK	-0.254329	0.0554972	0.664323
SNRPN	-0.278303	0.0554716	0.664323
NNT	0.373713	0.055738	0.665318
ZFP825	-0.283883	0.0557943	0.665319
SLCO1A1	-0.447406	0.0560749	0.66578
CPEB2	-0.357261	0.0564652	0.66578
PTMS	-0.287038	0.056944	0.66578
ALS2	-0.404395	0.0561079	0.66578
ACADVL	-0.148652	0.0569682	0.66578
BOLA2	-0.39041	0.0563302	0.66578
SLC25A47	-0.49657	0.0566212	0.66578
PAQR7	0.40364	0.0559524	0.66578
HDHD3	-0.355431	0.0560123	0.66578
GRB10	0.462863	0.0567165	0.66578
PSMA7	-0.198279	0.0569013	0.66578
LYNX1	0.66254	0.0569258	0.66578
GDI1	-0.190767	0.0562734	0.66578
RFC5	-0.40259	0.0570025	0.66578
RBM17	-0.246702	0.0565332	0.66578
ZBTB12	0.459888	0.0569952	0.66578
ALS2CR12	1.70743	0.0571206	0.66578
AP1M2	1.41678	0.0566212	0.66578
TRIM26	-0.194151	0.0563831	0.66578
CDH11	1.42307	0.0568837	0.66578
CYTH3	0.44849	0.0569205	0.66578
CCDC68	0.622982	0.0571335	0.66578
LAMA1	0.565155	0.0565832	0.66578
ZKSCAN1	0.265623	0.0571815	0.665817
OST4	-0.268104	0.0574134	0.66747
UGP2	-0.290414	0.0582496	0.667589
MOCOS	-0.314062	0.0582915	0.667589
GALNS	0.331545	0.0578672	0.667589
NSUN7	0.858695	0.0576071	0.667589
RDH11	-0.287122	0.0582853	0.667589
GJB2	-0.211426	0.0579605	0.667589
CASP2	0.48299	0.058334	0.667589
SNAI2	0.465223	0.0578909	0.667589
ADAMTS9	0.652762	0.0582786	0.667589
IVNS1ABP	0.408263	0.0578451	0.667589
RHBDF1	0.431684	0.0583549	0.667589
HMGB2	-0.54249	0.0584116	0.667589
TCN2	0.27687	0.0584129	0.667589
SDS	0.824864	0.0578641	0.667589
SYNPO	0.421359	0.0578391	0.667589
PLXNA2	0.880353	0.0574971	0.667589
AKAP2	0.498131	0.0575484	0.667589
GBP6	-0.565633	0.057996	0.667589
DAZAP2	-0.156743	0.0585132	0.667884
C1QTNF1	0.538106	0.0585287	0.667884
LYST	0.360133	0.0586421	0.668664
MAP2	0.730938	0.0586958	0.668763
PM20D2	0.87311	0.0588617	0.669112
SLC25A44	-0.232826	0.0588325	0.669112
FAM117A	-0.615804	0.0588296	0.669112
METTL25	-0.617312	0.0591996	0.669152
SARDH	0.229333	0.0590603	0.669152
TENM4	1.73857	0.0592688	0.669152
RASSF6	-0.379067	0.0592521	0.669152
FLT3L	-0.436041	0.0591005	0.669152
MGAT2	0.371445	0.0590482	0.669152
CD24A	0.77641	0.0592687	0.669152
CCDC80	0.490296	0.0591474	0.669152
ACBD6	-0.268201	0.0595307	0.669562
ATIC	0.25395	0.0593993	0.669562
ROPN1L	-0.41833	0.0595326	0.669562
SEMA4D	0.693583	0.0594464	0.669562
HRAS	-0.234043	0.0597608	0.670178
HTRA4	0.805242	0.0596479	0.670178
CAMK2A	2.0454	0.0598302	0.670178
ADTRP	-0.218539	0.0604238	0.672438
MN1	-0.502236	0.0611157	0.672438
CBLC	-0.280764	0.0612185	0.672438
PPP4R1L-PS	-0.257047	0.0610466	0.672438
CCNL2	-0.266777	0.0608953	0.672438
IMP4	0.196014	0.0610759	0.672438
ZFP882	0.771136	0.0605719	0.672438
SPATA6	0.748304	0.0601589	0.672438
MDN1	0.354655	0.0606567	0.672438
APOA2	-0.266466	0.061246	0.672438
CHMP1A	-0.208568	0.0607432	0.672438
RPS6	-0.288346	0.0602969	0.672438
RGMA	1.16062	0.0612518	0.672438
CACFD1	0.227694	0.060242	0.672438
RPS15A	-0.263094	0.0607303	0.672438
SRPX2	0.626903	0.0602282	0.672438
SLC36A4	0.332363	0.060805	0.672438
SESTD1	0.438321	0.0611177	0.672438
B4GALT5	0.436185	0.0612831	0.672438
EFEMP2	0.428639	0.0606906	0.672438
TEAD1	0.458227	0.0612228	0.672438
RCN1	0.387945	0.0610973	0.672438
OXCT1	0.533431	0.0611406	0.672438
PKHD1	0.483761	0.0614097	0.672876
CES2E	-0.312377	0.0614137	0.672876
TST	-0.208746	0.0615515	0.673392
CYB5A	-0.228106	0.0615494	0.673392
RAB27B	0.858822	0.0616386	0.673612
GSTM2	-0.326117	0.0618147	0.673628
TMEM9B	-0.22523	0.0618192	0.673628
CDKN3	-1.41607	0.0618452	0.673628
GNPTG	-0.211608	0.0620163	0.674422
CDO1	-0.371238	0.0619857	0.674422
DERL1	-0.141549	0.0620545	0.674422
FAM89A	-0.630339	0.0626024	0.674427
ABCB10	-0.32194	0.0622694	0.674427
DSC2	-0.270783	0.0626647	0.674427
PARD3	-0.165619	0.0629512	0.674427
TSC22D2	-0.341034	0.0622216	0.674427
C2CD2	-0.210107	0.0628414	0.674427
MAZ	-0.220374	0.0629615	0.674427
AGXT2	-0.298871	0.0623645	0.674427
MEGF9	0.33436	0.0630552	0.674427
PTGR2	0.184525	0.0630292	0.674427
ZFP704	0.325701	0.0624661	0.674427
DUS1L	-0.173301	0.0630997	0.674427
ABAT	0.259522	0.0630484	0.674427
USPL1	0.278851	0.0626757	0.674427
PDGFB	0.773155	0.0629838	0.674427
GPR153	0.734749	0.0627675	0.674427
HDC	-0.711643	0.0629884	0.674427
TMEM159	0.529527	0.0629395	0.674427
CDKN2AIPNL	-0.278091	0.0623831	0.674427
VCAM1	0.423168	0.0630714	0.674427
HPS4	-0.252083	0.0631496	0.674474
RDH7	-0.19001	0.0633617	0.676252
PUS7	0.459192	0.063435	0.676549
ITPR1	0.313091	0.0635543	0.676849
RHPN2	-0.303255	0.0638105	0.677005
TAF7	-0.520183	0.0636398	0.677005
RPL6	-0.208995	0.0638426	0.677005
OAZ1	-0.251582	0.0636872	0.677005
SPNS2	0.310598	0.0637256	0.677005
VKORC1	-0.293432	0.0639249	0.677394
ISLR	0.605506	0.0639718	0.677407
AFG3L2	0.183274	0.0641332	0.677685
GUCD1	-0.165488	0.0641435	0.677685
GRWD1	0.412121	0.0641806	0.677685
CPEB3	0.318392	0.0640974	0.677685
ZFP354C	1.06483	0.0642731	0.67818
PQLC2	-0.38338	0.0644456	0.679517
ANKRD29	1.29071	0.0645621	0.680184
ZFP420	0.437777	0.0646005	0.680184
TMEM243	-0.32792	0.0647992	0.68131
GM12689	-1.31	0.0647806	0.68131
TRHDE	-1.11546	0.0649149	0.681561
HSP90B1	-0.201273	0.0648701	0.681561
SMOX	0.551421	0.0650317	0.682304
SPINT1	1.03422	0.065188	0.682979
GM10037	-0.891231	0.0651571	0.682979
AJAP1	1.99504	0.065351	0.684203
XKR6	0.585525	0.0654137	0.684377
DROSHA	0.223843	0.0656057	0.685373
TLK2	-0.177259	0.0659088	0.685659
SCN3A	1.29928	0.0658343	0.685659
PSEN1	0.206835	0.0657325	0.685659
CLEC11A	0.686159	0.0659369	0.685659
LTBP3	0.593812	0.0659518	0.685659
PLA2G4A	-0.728176	0.0657767	0.685659
SLX4IP	0.630811	0.0660258	0.685947
AMPD1	0.841885	0.0661491	0.685973
ZFP276	-0.425442	0.066223	0.685973
LAYN	0.985354	0.0662593	0.685973
MAPKAPK5	-0.212975	0.066198	0.685973
6720489N17RIK	-1.38614	0.0661948	0.685973
GABPB1	-0.28054	0.0663703	0.686165
SMAGP	-0.430513	0.0664254	0.686257
LIN37	-0.415073	0.0666476	0.688074
MRPS18A	-0.235351	0.0667271	0.688202
LEF1	1.25908	0.0667678	0.688202
ACD	-0.320811	0.0668936	0.688431
CENPK	-0.705628	0.067135	0.689271
IGKV1-117	1.15308	0.0672186	0.689402
KCTD18	0.377204	0.0672573	0.689402
RIPK4	0.423272	0.067287	0.689402
PACS2	0.223912	0.0674567	0.690664
44990	-0.232833	0.0677946	0.692161
GSG1L	1.08046	0.0677044	0.692161
SUMO3	-0.232478	0.0679914	0.692161
RPS29	-0.301247	0.0680226	0.692161
RARG	0.4541	0.0679136	0.692161
CFD	3.10769	0.0677876	0.692161
ANXA1	0.505663	0.0679655	0.692161
CHM	0.342539	0.0682553	0.69263
UBXN2B	0.455383	0.0681195	0.69263
RAPGEF5	0.491582	0.0682161	0.69263
WSCD1	-1.19521	0.0683353	0.692969
SOD1	-0.258791	0.0683943	0.693093
PKP4	0.186114	0.0687806	0.69453
FRMD8	-0.21121	0.0688167	0.69453
CYP2A12	0.169029	0.0687287	0.69453
SCUBE3	1.60315	0.0685871	0.69453
RND3	0.250369	0.0689522	0.695425
UNC5A	0.742224	0.0691136	0.696376
PPP2R2B	1.96755	0.0691873	0.696376
EZH2	-0.328472	0.069144	0.696376
FNDC4	-0.32188	0.0695538	0.698909
SPATA13	-0.376167	0.0695802	0.698909
FHOD3	0.667206	0.0695048	0.698909
JUP	0.268666	0.069864	0.699405
RPS16	-0.345365	0.0699122	0.699405
LGALS9	-0.260747	0.0698732	0.699405
GALNT14	1.8201	0.0697806	0.699405
FCRLA	-1.35049	0.0698287	0.699405
MRPL21	-0.240864	0.0700493	0.699834
CX3CL1	0.76226	0.070013	0.699834
ZFP960	0.447396	0.0701728	0.700595
TGM1	-0.510541	0.0702895	0.700818
CYP2C55	-0.723379	0.0704048	0.701496
IDO2	0.228087	0.0708199	0.702377
RASSF10	1.63659	0.0707891	0.702377
CYB5D1	0.400869	0.0705997	0.702377
CEBPG	-0.187676	0.0708374	0.702377
TRAPPC3	-0.245512	0.0708717	0.702377
DNAJA3	0.159225	0.0708292	0.702377
SPIDR	0.468633	0.070772	0.702377
PDE3B	0.22513	0.0710175	0.703353
TBC1D32	0.339396	0.0716165	0.706361
AKAP13	0.25392	0.0717904	0.706361
TMEM108	1.2714	0.071867	0.706361
SPATA33	1.54101	0.0718234	0.706361
FKBP10	0.683273	0.0715462	0.706361
H13	-0.203608	0.0718508	0.706361
PPP1R26	1.48924	0.0715876	0.706361
TBC1D1	0.387025	0.0718799	0.706361
IGTP	-0.372644	0.0718919	0.706361
SLC25A33	-0.351126	0.072178	0.707193
SLC17A1	-0.511976	0.0731321	0.707193
CYP8B1	0.800948	0.0720353	0.707193
PSMB3	-0.242566	0.0723722	0.707193
TMEM184B	-0.197165	0.0726737	0.707193
NF2	0.234535	0.0732114	0.707193
SLC30A10	-0.847815	0.07312	0.707193
SEC61B	-0.24323	0.0723883	0.707193
ARL6IP4	-0.262687	0.0725587	0.707193
WFDC1	0.503171	0.0723961	0.707193
SARS	-0.18976	0.0732342	0.707193
DPM2	-0.280052	0.0725928	0.707193
EIF3I	-0.173422	0.0728532	0.707193
ALS2CL	-0.415488	0.0731586	0.707193
NR3C2	-0.264863	0.0731936	0.707193
MRGBP	-0.391575	0.0731394	0.707193
NR4A1	-1.86038	0.0726376	0.707193
EIF5A2	1.48346	0.0728715	0.707193
CCT3	-0.152661	0.0731806	0.707193
TOP1MT	-0.192739	0.073263	0.707193
PPIL6	1.14502	0.072327	0.707193
EIF3K	-0.295241	0.0724412	0.707193
PCDH18	0.939934	0.072812	0.707193
ADAM19	-0.590418	0.0724856	0.707193
PLXDC2	0.995149	0.0722726	0.707193
PDE10A	0.680156	0.0727324	0.707193
TNFRSF21	0.509926	0.0733305	0.707385
CERS2	-0.156563	0.0734108	0.7077
ADH4	-0.395281	0.0736958	0.708288
DHX33	-0.231308	0.0736588	0.708288
ITPKC	0.369404	0.0735631	0.708288
FOSL2	-0.531585	0.0737105	0.708288
WFDC21	-0.263885	0.073953	0.7097
PPP1R10	-0.433021	0.0745431	0.709752
NGDN	-0.287875	0.0744627	0.709752
PSMC4	-0.17329	0.0746695	0.709752
YIPF2	-0.229221	0.0743511	0.709752
MAP10	-1.39119	0.0744543	0.709752
THSD7A	1.23917	0.0746755	0.709752
CLDN5	-0.520674	0.0740134	0.709752
PLXNB1	0.297736	0.0743987	0.709752
CRYAB	0.488344	0.074497	0.709752
MGAT4A	0.649999	0.0744992	0.709752
COL5A1	0.388697	0.0742287	0.709752
PKD2	0.230159	0.0748078	0.710555
CAPSL	1.40986	0.0751189	0.713053
SCO2	-0.316888	0.0751729	0.71311
DDX46	0.18063	0.0752483	0.71324
GM2381	1.58138	0.0752827	0.71324
WDR6	-0.324799	0.0755038	0.713965
UBIAD1	0.314308	0.0755829	0.713965
ATXN2L	-0.206534	0.075744	0.713965
POP7	-0.422823	0.0757234	0.713965
STIL	-1.21049	0.075708	0.713965
LPAR1	0.820246	0.075675	0.713965
TCEAL8	0.30728	0.0754907	0.713965
CSRP1	0.399184	0.0760068	0.714711
CYP26B1	1.23876	0.07616	0.715162
RNF43	-0.321603	0.0762713	0.715644
AP5M1	0.258521	0.0763077	0.715644
HAX1	-0.216694	0.0764192	0.715785
ARRB1	0.372335	0.0764085	0.715785
ABLIM3	-0.373666	0.0765882	0.716559
DVL1	-0.234369	0.0765983	0.716559
ASCC1	-0.251504	0.0768393	0.717908
CALCOCO1	-0.232449	0.0770383	0.71915
RPS6KB2	-0.208713	0.0771123	0.71915
FDPS	-0.423901	0.077175	0.71917
MAPK6	-0.163325	0.0774979	0.71917
DMXL1	0.355218	0.0772351	0.71917
SRM	0.451899	0.0775556	0.71917
ORC6	-0.380165	0.0774266	0.71917
MITF	0.370022	0.0774324	0.71917
CDK9	-0.253525	0.0775224	0.71917
MLEC	0.289346	0.0773463	0.71917
PLOD2	0.681472	0.0774462	0.71917
WWOX	-0.287922	0.0787563	0.720656
PCBP4	-0.425883	0.0780987	0.720656
SLC22A23	-0.223568	0.0783302	0.720656
YES1	0.197376	0.07852	0.720656
PPP1R9A	0.335554	0.07859	0.720656
METAP1D	-0.229457	0.0779656	0.720656
ABCG5	-0.429916	0.0788618	0.720656
CNP	-0.282543	0.0786309	0.720656
HMBS	-0.168904	0.0784788	0.720656
IMPA1	-0.192684	0.0786369	0.720656
TPT1	-0.269459	0.0781204	0.720656
EPHA4	1.03414	0.0789205	0.720656
RPS7	-0.210417	0.0787165	0.720656
GPS2	-0.293977	0.078629	0.720656
RBMS1	-0.184571	0.0789531	0.720656
BAIAP2L1	0.240762	0.0785372	0.720656
DPF3	0.923081	0.0787766	0.720656
CYP39A1	0.592543	0.0789779	0.720656
SNX2	-0.186454	0.0778568	0.720656
ACTR3B	1.60269	0.0781079	0.720656
ZFYVE26	-0.273304	0.0785743	0.720656
PCDHGA1	1.54219	0.0781189	0.720656
KIRREL	0.538799	0.0786036	0.720656
ATP6V0D2	0.728087	0.0791531	0.721091
RPL37A	-0.285176	0.079252	0.721382
S1PR1	-0.396297	0.079861	0.722496
ARSK	0.289603	0.0796627	0.722496
ATF6	0.196496	0.0798448	0.722496
SEMA3B	0.870619	0.079758	0.722496
LAMA4	0.450888	0.0797215	0.722496
NAMPT	0.705219	0.0796508	0.722496
NPDC1	0.461186	0.0798158	0.722496
DHX32	-0.26017	0.0801588	0.723439
44987	-0.234769	0.0806504	0.723439
44987	-0.234769	0.0806504	0.723439
ZXDC	0.250715	0.0803213	0.723439
QDPR	-0.237778	0.0807909	0.723439
ABHD17C	-0.246596	0.0802158	0.723439
9930012K11RIK	1.2034	0.0801719	0.723439
UNC5C	1.51649	0.0805846	0.723439
CHD6	0.230975	0.080029	0.723439
SLC47A1	0.236262	0.0802364	0.723439
C5AR1	0.707347	0.0804986	0.723439
ETV1	0.641161	0.0805305	0.723439
ARHGDIB	0.41907	0.0804601	0.723439
DCTN3	-0.257643	0.0808761	0.723617
DUSP5	-0.957833	0.080911	0.723617
IL13RA2	-1.1045	0.0809676	0.723687
NPRL3	0.263971	0.0810955	0.724395
SGK2	-0.539514	0.0812613	0.724847
D8ERTD738E	-0.264841	0.0812249	0.724847
RPL4	-0.165903	0.0812926	0.724847
EXTL1	0.61987	0.0813969	0.725341
FSTL3	1.32319	0.0815218	0.726018
ADAMTSL4	0.5804	0.0818135	0.727307
FFAR4	1.98298	0.0817966	0.727307
RP9	-0.271244	0.0818955	0.7276
ANK	-0.278645	0.0821933	0.728907
MOSPD3	-0.27069	0.0821365	0.728907
DMRTA1	-2.29726	0.0823372	0.728907
PRAM1	-0.842078	0.0822823	0.728907
KATNAL1	0.31208	0.082226	0.728907
PLEKHJ1	-0.318254	0.0825403	0.73027
ZBTB21	-0.327776	0.0827308	0.730649
KDELR3	1.04123	0.0826976	0.730649
TANC1	0.301637	0.0826753	0.730649
SDR16C5	2.27561	0.0828565	0.730765
UGCG	-0.314436	0.0828249	0.730765
1700066M21RIK	-0.24339	0.0830053	0.731116
SIN3B	-0.164276	0.0830298	0.731116
MSRB1	-0.191931	0.0833139	0.73188
CAMKK1	1.13132	0.0832671	0.73188
PLK4	0.716957	0.0833073	0.73188
SEC11C	-0.264644	0.0837629	0.733915
TULP1	-1.90472	0.0837927	0.733915
TJP1	0.219496	0.0837213	0.733915
PPP2R5E	0.262836	0.0840175	0.735451
TMPPE	0.625513	0.0841412	0.736099
ZFP30	-0.516962	0.0848707	0.737267
GLCCI1	0.856002	0.0846035	0.737267
WBP2	-0.177516	0.0846296	0.737267
PPP3R1	0.223091	0.0844195	0.737267
UFC1	-0.226306	0.0847669	0.737267
EXOC3L	-0.36602	0.0844932	0.737267
MOXD1	5.23671	0.0844937	0.737267
PAGR1A	-0.976434	0.0846732	0.737267
PLBD2	0.16622	0.0848196	0.737267
FZD4	0.390394	0.084847	0.737267
CD28	1.22358	0.0847501	0.737267
CD38	0.368461	0.0847858	0.737267
PIGYL	-0.348111	0.0853902	0.737895
FAM193B	-0.270262	0.0850892	0.737895
RSPH1	1.69258	0.0851572	0.737895
ITM2B	-0.142761	0.0853118	0.737895
HSPA1A	-0.844068	0.0852096	0.737895
HEBP2	1.32333	0.0853566	0.737895
CAPN2	-0.267022	0.0851727	0.737895
RNF26	0.239873	0.0850931	0.737895
CILP	-1.62213	0.0855261	0.737908
ABI3	0.384828	0.085709	0.738929
CES1F	-0.200333	0.0858932	0.740087
4430402I18RIK	-0.874361	0.0860315	0.740787
YPEL1	1.39705	0.0860742	0.740787
SLC10A1	-0.175326	0.0861593	0.741007
PCDHB17	1.38215	0.0862995	0.741007
SLC43A3	0.430571	0.0862616	0.741007
CYP2R1	-0.296173	0.0864029	0.741467
D630039A03RIK	-0.451953	0.0864581	0.741512
PALMD	-0.326578	0.0865618	0.741812
WFDC17	-0.423224	0.0865931	0.741812
AARSD1	-0.233175	0.0868378	0.741815
TTPAL	0.267622	0.0869937	0.741815
THA1	-0.458933	0.0870431	0.741815
INSIG1	-0.28582	0.0870205	0.741815
PPP1R3E	0.449123	0.0867903	0.741815
CDR2L	0.534914	0.086831	0.741815
ENPP2	0.317814	0.0869982	0.741815
CBR4	-0.172259	0.0871085	0.741947
CCNF	-0.40646	0.0874952	0.743725
COBL	0.230092	0.0874922	0.743725
RAB32	-0.315855	0.0875415	0.743725
NHSL1	0.328323	0.0874235	0.743725
SLC6A20B	-0.417228	0.0876751	0.744211
MAP4K5	-0.249853	0.0879724	0.744738
OSER1	-0.221344	0.0878998	0.744738
IL6RA	0.43166	0.087988	0.744738
TSHZ3	0.7149	0.0879093	0.744738
FCHSD2	0.239354	0.0882416	0.746034
SNTG2	-0.484578	0.0884382	0.746592
TRP53INP1	-1.03826	0.0884586	0.746592
PLEKHB1	-0.313738	0.0891165	0.74684
PXDC1	-0.281248	0.0887938	0.74684
CUTC	-0.282097	0.088833	0.74684
YTHDC2	0.477285	0.0888395	0.74684
VMN2R29	-0.994608	0.0888793	0.74684
DPP8	0.261176	0.0888404	0.74684
DCPS	-0.259939	0.0889855	0.74684
GAB1	0.259812	0.0890337	0.74684
ZFP13	0.661145	0.0886675	0.74684
CHMP7	-0.258431	0.0891419	0.74684
NFKBIZ	0.402466	0.0889507	0.74684
DDX60	-0.322013	0.0886157	0.74684
TCEA1	0.14927	0.0893905	0.747241
COPS5	-0.165408	0.0893298	0.747241
BRWD1	0.191822	0.0894186	0.747241
CTU1	0.427547	0.0894288	0.747241
FUT8	0.385449	0.0895443	0.747312
SOGA1	0.76569	0.0895506	0.747312
CAPZB	-0.151047	0.0896236	0.747501
PLEKHA4	0.671987	0.08971	0.747802
MUP5	0.523095	0.0899426	0.747857
WDR45	-0.225127	0.0900496	0.747857
GRAMD3	-0.219427	0.0906004	0.747857
PLK2	0.361129	0.0901357	0.747857
EPOR	0.724152	0.0909034	0.747857
TBC1D25	-0.44127	0.0909165	0.747857
CREB3L2	0.428195	0.0902702	0.747857
NPHP1	0.303049	0.091151	0.747857
PHPT1	-0.313485	0.0912278	0.747857
EIF4E2	-0.179838	0.0904097	0.747857
RPS3	-0.235361	0.0907989	0.747857
TMEM128	-0.255225	0.0907778	0.747857
SUGP1	0.204891	0.0909643	0.747857
0610010F05RIK	0.265957	0.0909389	0.747857
MTCL1	0.788089	0.0904018	0.747857
SIKE1	0.225421	0.0907171	0.747857
ENG	0.319892	0.0905174	0.747857
CAR9	-1.25745	0.0902363	0.747857
FST	-0.642494	0.0907145	0.747857
HCAR2	-1.29306	0.0910085	0.747857
CACNA2D1	0.591075	0.0900221	0.747857
ADM	0.762439	0.0908925	0.747857
CXCL1	0.485706	0.0902487	0.747857
DNAJC25	-0.192837	0.0915967	0.748029
E330034G19RIK	-1.7152	0.0914176	0.748029
TK2	-0.202818	0.0915918	0.748029
HAND2	0.459771	0.0913251	0.748029
NKG7	1.20084	0.0915286	0.748029
FLRT2	0.776653	0.09167	0.748177
DBT	0.173023	0.0917978	0.748808
CLEC16A	0.288606	0.0920982	0.750022
STAMBPL1	0.992768	0.0920519	0.750022
ORM1	-0.192106	0.0920631	0.750022
TTC33	0.274441	0.0921783	0.750262
OGN	0.606791	0.0923191	0.750997
CHRNA5	-1.04996	0.0923938	0.751193
SLC35B1	-0.248817	0.0924695	0.751371
TXNDC17	-0.197965	0.092612	0.751375
REEP6	0.18667	0.0927769	0.751837
POLR2I	-0.255816	0.0927608	0.751837
FADS1	-0.188136	0.0930772	0.752204
NDUFA8	-0.219139	0.0930483	0.752204
MIPEP	0.185727	0.0931261	0.752204
ETHE1	-0.329667	0.0929741	0.752204
EFEMP1	0.316322	0.0929759	0.752204
ZNRF3	-0.347156	0.0937253	0.75241
TAPT1	-0.212527	0.0937313	0.75241
ESRRG	-0.776001	0.0932558	0.75241
TYW5	-0.321774	0.0938257	0.75241
PIK3C2A	0.332359	0.0938612	0.75241
IDNK	-0.217822	0.0934722	0.75241
PSMA3	-0.236025	0.0938074	0.75241
BEX4	1.15492	0.0932138	0.75241
SELP	0.65131	0.0936367	0.75241
AMPD3	0.832683	0.0937114	0.75241
ITM2C	0.238862	0.0935478	0.75241
ACVR1C	1.68791	0.0941554	0.754295
COL8A2	1.10378	0.094198	0.754295
BCAM	0.541805	0.0942602	0.754387
USP6NL	-0.30305	0.0946155	0.755706
MEA1	-0.234751	0.0945507	0.755706
ZFP362	0.329882	0.0946674	0.755706
CYB5R3	-0.199837	0.0944846	0.755706
PIK3R4	0.195919	0.0946795	0.755706
D3ERTD254E	0.44372	0.0949896	0.757773
GMIP	-0.345882	0.0950719	0.758023
SBDS	-0.236285	0.0952726	0.758078
UTP3	-0.212422	0.0952831	0.758078
MAT2A	-0.25409	0.095239	0.758078
TRIM24	0.57293	0.0951596	0.758078
IQCH	1.67548	0.0954175	0.758334
BCL6B	-0.471298	0.0953693	0.758334
UBE2I	-0.139476	0.0956499	0.759402
ZFP955A	0.28095	0.0957897	0.759402
TMEM219	-0.256208	0.0958588	0.759402
GRHPR	-0.196346	0.0956976	0.759402
PRRC1	0.257165	0.0958217	0.759402
GGTA1	0.543694	0.0957824	0.759402
B3GNT2	0.778391	0.09593	0.759561
CAND2	0.679533	0.0962179	0.760803
DUSP4	-0.80783	0.0961582	0.760803
NUCB2	-0.495679	0.0962406	0.760803
LYSMD4	0.27244	0.0962983	0.760854
PLAUR	1.01849	0.0964636	0.761755
1190005I06RIK	-0.431342	0.0969646	0.761787
STX1A	-0.683643	0.096857	0.761787
CHRD	-0.402643	0.0965219	0.761787
MST1R	0.971855	0.0968514	0.761787
ANKRD37	-0.784614	0.0969048	0.761787
APEX2	0.364705	0.0968344	0.761787
GATA5	1.51411	0.0969037	0.761787
PPIB	-0.242481	0.0966658	0.761787
SPDL1	-0.927056	0.0968849	0.761787
UBTF	-0.173526	0.0971209	0.76205
TRIM8	-0.224602	0.0971395	0.76205
HEY1	0.885495	0.0971683	0.76205
IRS1	-0.450518	0.0976174	0.762337
UROD	-0.189043	0.0972898	0.762337
SLC16A11	-0.382094	0.0974988	0.762337
TCEA3	-0.282064	0.0976499	0.762337
SLC12A6	0.254654	0.0974961	0.762337
GCKR	-0.256174	0.0975259	0.762337
GRAMD1A	-0.209241	0.0976455	0.762337
PRRG4	1.06666	0.097667	0.762337
CPD	0.226823	0.0973782	0.762337
REC8	-0.488431	0.0977292	0.762421
ARL2	-0.36748	0.0978142	0.762684
HSPA4L	0.349429	0.0980127	0.763429
GM7367	0.407986	0.0979914	0.763429
RPS4X	-0.213006	0.0982588	0.764637
FSCN1	-0.422412	0.0982708	0.764637
COPS4	-0.157696	0.0983511	0.764659
FZD1	0.371273	0.0984187	0.764659
SHCBP1	-0.984928	0.0984281	0.764659
RFX4	-1.20704	0.0986531	0.764806
ZFP598	-0.213587	0.0985214	0.764806
PLS1	1.05593	0.0986414	0.764806
FAM126B	0.467581	0.0988857	0.765809
DIO1	0.388805	0.0988474	0.765809
SSBP1	-0.196018	0.0990476	0.766215
FCF1	-0.275932	0.0990928	0.766215
AKIP1	-0.260261	0.0992916	0.767352
ELAC1	-0.273492	0.0994034	0.76763
EVA1C	-0.690421	0.0995819	0.767669
SYNRG	0.253267	0.0997103	0.768189
RDH13	0.35793	0.0997724	0.768268
PSMC3	-0.163147	0.100354	0.771943
VPS54	0.167357	0.100348	0.771943
HLTF	0.267584	0.100506	0.772312
TRMT112	-0.267848	0.100689	0.772921
CBX1	-0.202547	0.100823	0.772962
PIEZO2	0.712956	0.100915	0.772962
TAPBP	-0.187906	0.100886	0.772962
CIB1	-0.237888	0.101103	0.773697
AIFM3	-0.386039	0.101404	0.77378
MPP5	0.257483	0.101423	0.77378
CEP85	-0.264705	0.10138	0.77378
ZBTB14	0.372666	0.101304	0.77378
CAPN3	-0.571439	0.101324	0.77378
SERPINA1C	-0.177046	0.101478	0.77378
BCHE	0.254584	0.101466	0.77378
VWCE	-0.240599	0.101794	0.775363
CCT8	-0.147577	0.101982	0.775363
DTNBP1	-0.226598	0.102186	0.775363
FBXO8	-0.195101	0.102168	0.775363
MPV17L	0.293351	0.102063	0.775363
RPL39	-0.303388	0.102067	0.775363
ANXA5	0.303609	0.101834	0.775363
LGALS1	0.456944	0.102077	0.775363
SNX18	-0.237078	0.102548	0.776479
TMEM186	0.336531	0.102565	0.776479
ATP6V1G1	-0.273416	0.102469	0.776479
ZFP109	0.562874	0.102689	0.776625
NDUFA6	-0.269125	0.102679	0.776625
DNA2	-0.24854	0.10332	0.776834
SLC25A28	-0.265273	0.103553	0.776834
PLEKHG5	-0.354911	0.103152	0.776834
1700067K01RIK	1.59944	0.103139	0.776834
MRAP	-0.21885	0.103465	0.776834
DAP	-0.135466	0.103491	0.776834
PCDH7	0.81834	0.102985	0.776834
SLIRP	-0.279211	0.103199	0.776834
RENBP	-0.535952	0.103185	0.776834
GSTM1	-0.418758	0.103256	0.776834
GIMAP3	0.467874	0.102956	0.776834
SLC25A36	0.381446	0.103108	0.776834
STARD4	-0.181342	0.103767	0.777106
ARAF	-0.143204	0.103769	0.777106
ACO2	0.243341	0.103648	0.777106
APOL9A	-0.367123	0.103799	0.777106
SRP68	0.197772	0.103878	0.777307
ZFP148	0.24963	0.104058	0.777458
RIBC1	-0.568481	0.104266	0.777458
PRMT7	0.275686	0.104392	0.777458
ITGB3	0.462458	0.104457	0.777458
CABYR	-1.33999	0.103977	0.777458
TMEM179B	-0.302112	0.104521	0.777458
ABCD1	0.176305	0.104384	0.777458
DIP2C	0.173345	0.104087	0.777458
AGTRAP	0.475065	0.104383	0.777458
ACSS2	-0.307099	0.104119	0.777458
FAM53B	0.298839	0.104527	0.777458
CYP4F14	-0.218347	0.104596	0.777583
CLEC4A2	0.58842	0.104897	0.779426
ST3GAL1	-0.296627	0.105071	0.780334
C530008M17RIK	1.72881	0.105321	0.781407
MUP3	-0.392034	0.105878	0.781733
SPATA17	1.58428	0.105661	0.781733
CLTB	-0.189154	0.105564	0.781733
PAK1IP1	-0.223306	0.105516	0.781733
FMO2	0.816082	0.105786	0.781733
RPL38	-0.321884	0.10585	0.781733
TMEM169	-1.40008	0.105892	0.781733
LPCAT2	-0.444606	0.105422	0.781733
MS4A4D	0.375267	0.105874	0.781733
RAB43	0.313128	0.106117	0.781844
GNPDA2	0.401939	0.106072	0.781844
CAMK2G	-0.287313	0.106232	0.781977
DPEP1	0.96771	0.106241	0.781977
GJB1	-0.171942	0.106545	0.782332
ACADL	-0.174465	0.106436	0.782332
CPA6	-0.55776	0.10643	0.782332
HSD17B2	-0.246636	0.106552	0.782332
MYCBP2	0.235152	0.106503	0.782332
VPS8	0.327539	0.106665	0.782388
KLHDC4	-0.224076	0.106634	0.782388
CDK2	-0.235528	0.106853	0.782639
DDHD1	-0.284775	0.106858	0.782639
PDCL3	-0.278486	0.107007	0.783344
ACAD8	-0.158488	0.107232	0.784218
TBCB	-0.250935	0.107221	0.784218
UBE2C	-0.901425	0.107354	0.784728
F9	0.156926	0.107417	0.7848
LONP2	-0.214721	0.108333	0.785625
RHOBTB1	0.386671	0.108961	0.785625
RBM48	-0.351659	0.107764	0.785625
GM8479	1.67636	0.109223	0.785625
DYM	-0.172082	0.108531	0.785625
SLC35E1	0.217701	0.108165	0.785625
BBX	0.257211	0.108857	0.785625
MCRS1	-0.304323	0.108191	0.785625
POLR2B	0.285355	0.108944	0.785625
TMEM132A	0.789	0.109016	0.785625
GOLGB1	0.229145	0.108615	0.785625
SNRNP35	-0.347867	0.108083	0.785625
SYNE3	0.288701	0.109091	0.785625
HIPK3	0.152605	0.108595	0.785625
NSUN3	0.248312	0.108705	0.785625
KIF13A	0.256344	0.108983	0.785625
NELFE	-0.26464	0.108551	0.785625
BTF3	-0.158723	0.108935	0.785625
TMEM38B	-0.227143	0.108498	0.785625
NPNT	-1.06749	0.108449	0.785625
NCAPD2	-0.367903	0.10776	0.785625
APOL7A	-0.181872	0.108168	0.785625
RNF19B	-0.190375	0.108879	0.785625
PTPRB	0.380786	0.108554	0.785625
MICAL1	0.556724	0.109176	0.785625
SAT1	-0.286251	0.108914	0.785625
CLCF1	0.670691	0.108647	0.785625
SLC16A5	0.936951	0.108947	0.785625
NCF4	-0.598043	0.108144	0.785625
FCER1G	-0.335112	0.107743	0.785625
ZFP36L1	-0.278182	0.109368	0.78568
GPAT2	0.487865	0.10939	0.78568
TIMP3	0.441157	0.109304	0.78568
PITPNB	-0.15008	0.109546	0.786422
ADCY1	-0.950263	0.109903	0.787128
DYNLT3	0.156506	0.109917	0.787128
LPP	0.25872	0.109887	0.787128
RELA	-0.19137	0.109753	0.787128
TLE3	-0.303669	0.110007	0.787128
PCYT1A	0.253642	0.109936	0.787128
CPM	0.43957	0.110016	0.787128
PTPN4	0.353945	0.110208	0.787368
ARFGEF2	0.214262	0.110105	0.787368
MIS18A	-0.509399	0.110208	0.787368
SNTG1	1.22868	0.110369	0.788136
ENPP3	-0.367083	0.111013	0.788682
LYSMD3	0.271602	0.110924	0.788682
BLK	-1.36246	0.11169	0.788682
SNTB1	-0.199171	0.111801	0.788682
2510002D24RIK	-0.223834	0.111604	0.788682
PTCH2	0.752323	0.110743	0.788682
PKMYT1	-0.945143	0.111802	0.788682
RPL7	-0.213157	0.111151	0.788682
RPL36A	-0.265729	0.111244	0.788682
UBE3A	0.181568	0.111628	0.788682
SOD2	0.145992	0.111083	0.788682
RPS27L	-0.252373	0.111826	0.788682
ATP6V1C1	-0.16943	0.111243	0.788682
NME2	-0.215753	0.111562	0.788682
CCDC17	-0.440743	0.110612	0.788682
LDLRAD3	0.381648	0.110978	0.788682
RASSF9	0.90139	0.111678	0.788682
GNA11	0.179295	0.111781	0.788682
ZFP719	0.345462	0.11164	0.788682
CCM2L	-0.396746	0.111343	0.788682
THBS2	0.613258	0.110724	0.788682
KISS1R	1.01306	0.111948	0.788936
MRPS18C	-0.257393	0.111969	0.788936
AXIN2	-0.59328	0.112154	0.789501
TMEM147	-0.237035	0.112155	0.789501
TPST1	0.258061	0.112228	0.789638
EHD1	0.159051	0.112495	0.791139
CYP2D10	-0.191594	0.112847	0.79137
SSU72	-0.199751	0.112648	0.79137
NDUFB2	-0.268892	0.112761	0.79137
MIF	-0.312713	0.112799	0.79137
NTM	0.529909	0.112698	0.79137
THNSL2	-0.199826	0.114084	0.792611
GFER	-0.22952	0.114969	0.792611
PRCC	-0.22537	0.115318	0.792611
PLET1	0.524748	0.115333	0.792611
MUG-PS1	-0.419714	0.114753	0.792611
SORT1	-0.297986	0.115495	0.792611
TULP2	-1.48175	0.114407	0.792611
MPC2	-0.258591	0.11395	0.792611
SENP6	-0.153404	0.114344	0.792611
KLHL7	0.290978	0.115222	0.792611
FBXW7	-0.269035	0.114903	0.792611
PPARGC1B	0.509274	0.114736	0.792611
EXD1	-0.403703	0.115106	0.792611
RRP12	0.521665	0.115296	0.792611
CKMT1	-2.51397	0.113487	0.792611
GM2011	-0.401735	0.114737	0.792611
FRMPD3	-0.611571	0.114991	0.792611
THRSP	-0.385299	0.11501	0.792611
OTUD1	0.357436	0.114514	0.792611
CPZ	0.675822	0.115467	0.792611
GABARAP	-0.197117	0.113966	0.792611
SLC4A3	0.798933	0.11564	0.792611
DRAP1	-0.240022	0.114504	0.792611
YBEY	0.385346	0.114486	0.792611
POMP	-0.206479	0.113816	0.792611
ATPIF1	-0.275387	0.113333	0.792611
NAB2	0.405646	0.115595	0.792611
TMEM62	0.302661	0.115022	0.792611
FOXJ2	0.239177	0.113864	0.792611
FAM207A	-0.192399	0.115394	0.792611
MOB3C	-0.230448	0.114533	0.792611
RALGDS	0.583818	0.114011	0.792611
APH1B	0.426238	0.1138	0.792611
OSBPL5	0.529146	0.114549	0.792611
FKBP9	0.211514	0.11457	0.792611
MKX	0.762075	0.113873	0.792611
PTGIR	1.25796	0.114969	0.792611
1700029J07RIK	0.720842	0.113501	0.792611
ABI3BP	0.469926	0.114077	0.792611
MKI67	-0.626483	0.11563	0.792611
TNFRSF11B	0.378162	0.115122	0.792611
SEC23B	0.400293	0.115728	0.792847
U2AF1L4	-0.335701	0.115833	0.793197
PCSK5	0.288506	0.116074	0.793458
PARK7	-0.18485	0.115937	0.793458
TRIM23	0.288518	0.116143	0.793458
NICN1	-0.260244	0.116191	0.793458
LIMS1	0.238244	0.116142	0.793458
CELF2	-0.383929	0.116318	0.793883
FAM227A	-0.38087	0.116548	0.794434
DST	0.329726	0.116634	0.794654
YPEL3	-0.292184	0.117549	0.796994
ADCK5	-0.276372	0.11811	0.796994
SUOX	0.203746	0.117505	0.796994
VPS37C	0.276611	0.117659	0.796994
GPR107	0.187731	0.117986	0.796994
CCDC163	-0.350437	0.117065	0.796994
NDST4	0.923318	0.117511	0.796994
5730507C01RIK	1.0853	0.117817	0.796994
B330016D10RIK	-0.770374	0.118141	0.796994
MEP1B	-0.950273	0.117794	0.796994
NUMB	-0.182285	0.117783	0.796994
CPS1	0.205455	0.11746	0.796994
MEX3D	0.578201	0.11753	0.796994
GZF1	0.20404	0.117748	0.796994
NAIP1	1.05596	0.118062	0.796994
CRISPLD2	0.644349	0.117261	0.796994
F8	0.35454	0.117843	0.796994
UBXN8	-0.189932	0.118227	0.797095
NDUFS1	0.140097	0.118472	0.797144
HHIP	0.467893	0.118361	0.797144
HSPA5	0.331524	0.118503	0.797144
HMCN1	0.499958	0.118346	0.797144
MAP1LC3A	-0.23206	0.118611	0.797506
HABP2	-0.200883	0.118723	0.797609
PHC1	0.398228	0.118787	0.797609
ACP6	-0.187969	0.11914	0.799566
RAB9	-0.258688	0.11932	0.799566
ZYG11A	0.635695	0.119528	0.799566
ANKIB1	0.261797	0.119313	0.799566
ALDOB	-0.226524	0.119638	0.799566
PIGR	0.232689	0.119725	0.799566
GM3055	-2.05898	0.119329	0.799566
ROBO3	-0.990581	0.119677	0.799566
FMNL3	0.362463	0.11935	0.799566
TOB2	-0.291798	0.119487	0.799566
H2-AB1	0.313551	0.119597	0.799566
EDRF1	0.195297	0.120213	0.799589
VEZT	-0.290067	0.120185	0.799589
TTBK2	0.277019	0.11985	0.799589
BTBD10	-0.431001	0.120113	0.799589
RPN2	-0.136243	0.120144	0.799589
BTNL9	0.473475	0.119889	0.799589
GNPTAB	0.219972	0.120016	0.799589
SKP1A	-0.146857	0.120379	0.800333
SLMAP	0.202082	0.120479	0.800639
WNK4	-0.472945	0.120652	0.801072
PAN2	-0.20208	0.120643	0.801072
LONRF3	0.993584	0.12083	0.801894
GAS2	0.296043	0.121006	0.802709
MED27	-0.306671	0.121122	0.803114
FBXO46	0.343002	0.121178	0.803127
ILKAP	-0.174007	0.121244	0.803205
NEDD4	0.14312	0.121357	0.803599
SLC17A3	-0.229331	0.121472	0.804004
MKRN3	-1.68914	0.121878	0.805768
GORAB	0.36715	0.121902	0.805768
ATF5	-0.37844	0.122231	0.805893
SLC9A3R2	0.220816	0.122054	0.805893
MUM1	0.283051	0.122355	0.805893
PPP4C	-0.210321	0.122294	0.805893
JUND	-0.270624	0.122316	0.805893
PSME1	-0.229478	0.12216	0.805893
MARS2	0.417433	0.122464	0.805896
ELOVL5	-0.302724	0.122459	0.805896
MINOS1	-0.21977	0.12282	0.806807
MVB12A	-0.231589	0.122808	0.806807
POLL	-0.27707	0.122677	0.806807
HAGH	-0.166293	0.122793	0.806807
PSAP	0.147737	0.12304	0.807538
TMEM150A	-0.347702	0.123123	0.807724
PHF1	-0.302239	0.12332	0.807893
PCYT2	-0.238833	0.123584	0.807893
RPL10A	-0.240992	0.123511	0.807893
CTSA	-0.173126	0.123525	0.807893
TOPBP1	0.251736	0.123469	0.807893
MYLIP	0.50013	0.123362	0.807893
OAS1A	-0.391225	0.12335	0.807893
COPE	-0.165612	0.124131	0.810168
PSMA8	-0.784523	0.124273	0.810168
PSMD12	-0.155203	0.124389	0.810168
CHCHD2	-0.212091	0.124115	0.810168
PTGES2	0.260728	0.124337	0.810168
SEC24C	0.216989	0.124123	0.810168
EBPL	-0.257745	0.124161	0.810168
SF3B2	0.138873	0.124423	0.810168
TFCP2	0.492809	0.125092	0.810799
DDHD2	-0.373892	0.124911	0.810799
4930519G04RIK	-1.27625	0.12507	0.810799
FBXW11	0.165591	0.125068	0.810799
HSPA2	-0.619916	0.125006	0.810799
SLC16A1	-0.200452	0.125175	0.810799
THEM7	0.365357	0.124653	0.810799
TLN2	0.386223	0.125169	0.810799
H2-Q10	-0.270794	0.1247	0.810799
PCYOX1	0.191398	0.124814	0.810799
NUDT7	-0.420897	0.125238	0.810849
BCL2L11	-0.393112	0.125327	0.811072
FAM120C	0.424944	0.125435	0.811256
IMPAD1	0.194899	0.125547	0.811256
CACNB2	1.2096	0.125574	0.811256
NAPA	-0.187632	0.125523	0.811256
ZFP493	0.533371	0.125881	0.812052
COX6A1	-0.208433	0.125868	0.812052
CLEC2I	1.04617	0.125949	0.812052
FOXN2	0.249501	0.12597	0.812052
FCNA	0.31373	0.125801	0.812052
TRIM12A	-0.341869	0.126093	0.812126
HIST2H2BE	-0.506934	0.126187	0.812126
C2CD2L	-0.202736	0.126149	0.812126
FES	-0.425716	0.126228	0.812126
ANK3	0.253569	0.126255	0.812126
ALDH6A1	0.180974	0.126541	0.81234
NIPSNAP1	-0.117316	0.126365	0.81234
PJA2	0.27128	0.126427	0.81234
PDRG1	0.236325	0.126562	0.81234
CCNB2	-0.729312	0.126459	0.81234
CLCN7	-0.181148	0.126644	0.812511
TFRC	0.312271	0.1267	0.81252
HSD3B5	-1.35237	0.126977	0.812527
RANBP10	-0.20006	0.127271	0.812527
UBE2E3	-0.195188	0.12735	0.812527
GM12338	-0.318454	0.127363	0.812527
ZYG11B	0.256407	0.127449	0.812527
RPS11	-0.214905	0.126936	0.812527
TTPA	0.231695	0.12722	0.812527
TMEM11	-0.252854	0.127072	0.812527
PRICKLE1	0.4404	0.127223	0.812527
NT5DC3	0.27408	0.127532	0.812527
RPL19	-0.216224	0.127391	0.812527
USP31	0.375425	0.127617	0.812527
CHP2	0.482252	0.127604	0.812527
RPS20	-0.263649	0.127017	0.812527
LITAF	-0.230513	0.127132	0.812527
PLD1	0.388645	0.127058	0.812527
PIAS3	0.253256	0.127881	0.812724
ZBED3	0.369405	0.127725	0.812724
EXOC4	0.25767	0.127848	0.812724
TSR3	-0.326805	0.127993	0.813086
DYNLL2	-0.139222	0.128538	0.813494
ING1	0.238655	0.128512	0.813494
UBE2H	-0.140366	0.128405	0.813494
IQCB1	-0.291078	0.128481	0.813494
B3GALT4	1.15499	0.128198	0.813494
MED10	-0.225109	0.12855	0.813494
[truncated: 19,497 more rows]
