# Supplementary material for: Hepatic stellate cells control liver zonation, size and functions via R-spondin 3
Source: Nature. 2025 Mar 12;640(8059):752–61. doi: 10.1038/s41586-025-08677-w (PMC12003176; doi:10.1038/s41586-025-08677-w)
Supplement: Supplementary file 4 — Supplementary Tables 1–12. [file 41586_2025_8677_MOESM4_ESM.zip › 2024-02-04354B-s4/2024-02-04354B-Suppl Table 6.xlsx]

## Sheet: Sheet1
Supplementary Table 6. Bulk RNA-seq analysis compared Rspo3-floxed livers to livers with constitutive Rspo3 knockout in endothelials cells by Lyve1-Cre (Rspo3ΔEC)
Gene name	baseMean	log2FoldChange	pvalue	padj
Glul	8648.77	-3.22955	5.38989e-35	7.83689e-31
Rhbg	170.522	-2.15368	2.8138e-16	2.04563e-12
Meg3	78.4495	-4.91966	1.11956e-15	5.42613e-12
Lhpp	550.68	-1.35728	3.74017e-13	1.35955e-09
Slc13a3	199.901	-2.46718	8.70166e-13	2.53044e-09
Oat	7881.25	-1.71407	3.9909e-10	9.67127e-07
Cyp2c38	154.078	-2.19278	2.13604e-09	4.43686e-06
Rian	21.6025	-4.57272	2.90603e-08	5.28172e-05
Lgr5	68.3636	-1.96994	2.75888e-07	0.000445713
Trim30d	72.0361	-1.14619	3.76026e-07	0.000546742
Vldlr	31.2104	-3.96777	4.48412e-07	0.000592718
Rdh9	889.964	-1.12509	1.01225e-06	0.0012265
Rcan2	65.7352	-2.78757	1.23406e-06	0.00138025
Gm28036	56.6394	-2.30686	2.02213e-06	0.00196012
Trim34b	5.8072	5.99817	2.0131e-06	0.00196012
Mup20	129407	1.0654	3.39561e-06	0.00308576
Gm3776	24.4505	2.68902	5.77483e-06	0.00489791
Olfml1	338.777	0.758199	6.06344e-06	0.00489791
Slc22a3	42.0837	-2.01702	1.17567e-05	0.00899696
Slc1a2	1665.34	-4.67186	1.5694e-05	0.0114096
Kif26b	15.7766	-2.79258	2.39309e-05	0.0158162
Tbx3os1	69.9373	-2.5074	2.37034e-05	0.0158162
Lpl	547.875	-1.11054	2.76964e-05	0.0175089
Spp1	938.308	0.550119	2.90507e-05	0.0175999
9030619P08Rik	61.582	-1.15849	4.08909e-05	0.0237821
Gm50388	9.03191	6.6342	5.16311e-05	0.0288737
Serpina7	281.47	-1.60389	6.45398e-05	0.0347559
Gsta1	54.4246	1.77115	7.46658e-05	0.0387729
Olig1	64.5106	-1.26642	9.87204e-05	0.0494964
Tnfrsf19	83.602	-1.28835	0.000104888	0.0508357
Gm45774	28.0449	-2.18008	0.000123937	0.056314
Slc22a26	17.6248	-1.87133	0.00012188	0.056314
9330121J05Rik	11.3469	-3.17801	0.000156298	0.068866
6330403K07Rik	3.8696	-5.39105	0.000162891	0.0696598
Slc16a11	199.123	-0.609653	0.000202245	0.0840184
Acot1	280.421	-1.05082	0.000223321	0.0882031
Gm53012	96.4979	0.770919	0.000224451	0.0882031
Nkd1	62.7825	-0.978835	0.000321798	0.12313
Abcd2	309.418	-0.907739	0.000373039	0.138441
Akr1c20	1073.95	-0.301262	0.000380855	0.138441
Gm20703	10.0203	2.29008	0.000461855	0.15989
Gstm2	693.313	-0.471168	0.000453512	0.15989
Wfdc21	2629.91	0.369364	0.000489131	0.165395
Gm48362	8.81209	2.27735	0.000559447	0.184872
Rogdi	322.792	0.446334	0.00062485	0.201896
Tctn2	28.6937	1.26177	0.000643216	0.203312
BC023719	5.49226	-5.90106	0.000706904	0.214133
Rps19	1393.09	0.291597	0.000705566	0.214133
Cd36	464.703	-0.825864	0.000812072	0.24097
Slc16a10	1685.52	-0.434054	0.000862302	0.250758
Fam131a	8.18606	2.67948	0.000923133	0.263183
Tead1	157.77	-0.755099	0.00100943	0.282252
Ces1b	1069.98	0.565049	0.00108662	0.292583
Rmdn2	549.036	-0.511437	0.00108572	0.292583
Cyp4a10	2769.16	-1.65989	0.00112448	0.297272
Gm43305	744.978	-1.16578	0.00137938	0.358145
Atp5e	1313.29	0.272525	0.0015622	0.380203
Gm11614	2.82558	4.95145	0.00154786	0.380203
Gsta4	787.815	0.461683	0.00156892	0.380203
Sult1a1	2927.18	-0.392931	0.00151207	0.380203
Hcrtr2	7.32685	-3.38751	0.00169232	0.403383
Gm11131	29.0165	-1.13442	0.00175895	0.412503
Slc22a1	5111.15	-0.432921	0.00180886	0.417473
Gm16867	34.5244	-1.32826	0.00190577	0.432968
B4galt4	18.739	-1.34259	0.00209946	0.448914
Ehd3	541.423	0.472249	0.00207976	0.448914
Gabrb3	4.85027	-3.58109	0.00204046	0.448914
H2-T10	89.5569	-1.72738	0.00200777	0.448914
Aldh3a2	3735.32	-0.605529	0.00229992	0.468742
Cib2	50.8771	-0.794169	0.00229973	0.468742
Pard3b	104.041	0.709024	0.00232114	0.468742
Rbsn	214.906	-0.476238	0.0023065	0.468742
Tbxas1	16.6748	-1.44326	0.00236121	0.470302
Adgrg2	3.70623	-4.56575	0.00246868	0.478594
Gm38392	19.2358	-7.71342	0.00245243	0.478594
Pigw	58.0783	0.810929	0.00279359	0.527516
Trim12a	84.6637	-0.811905	0.00278811	0.527516
Gsta2	205.475	0.611073	0.00290385	0.541307
Fzd2	3.05815	-4.28241	0.00310636	0.571728
Hbb-bt	140.151	1.6362	0.0031978	0.5812
Tuba8	71.1253	-1.75759	0.00326522	0.586127
1700028E10Rik	179.093	-0.758602	0.00356804	0.632257
Nfyb	428.096	-0.373535	0.00360917	0.632257
Nrip1	157.618	-0.508331	0.00378626	0.645588
Rusc1	86.0033	-0.648024	0.00374017	0.645588
Xntrpc	18.3346	-1.85258	0.00381847	0.645588
Slc16a5	91.2291	-0.850022	0.0038834	0.649018
4732463B04Rik	22.3606	-1.41475	0.00394066	0.651105
Rtn4rl1	234.186	-0.659976	0.00398714	0.651382
1700047M11Rik	25.9847	-0.968288	0.00435682	0.703868
Celsr2	17.7221	-1.21203	0.00452584	0.70759
Endod1	73.209	-1.14882	0.0044742	0.70759
Robo1	174.754	-0.66279	0.00452585	0.70759
Chaf1b	25.3034	0.973769	0.00464132	0.710366
Cyp4a31	119.96	-0.822106	0.00460614	0.710366
Dpy19l3	178.4	1.00191	0.00525386	0.795741
Gstm1	22465.5	0.349031	0.00535277	0.798491
Tbc1d30	414.817	0.475273	0.00538185	0.798491
C1rb	19.063	3.3405	0.00560536	0.80695
Fbxl21	60.2021	-1.04742	0.00551061	0.80695
H2-Ob	9.46976	-1.71645	0.00557376	0.80695
Elapor2	3.67604	-3.14989	0.0058949	0.832154
Slc43a3	312.614	-0.397726	0.00587587	0.832154
Gulo	8067.89	-0.342698	0.00607807	0.841668
Rnaset2b	1189.87	0.385687	0.00605692	0.841668
Dlgap1	63.7382	0.830746	0.00675751	0.926927
Ifi27l2b	74.9635	0.705536	0.00687856	0.934713
Plekhb1	205.639	-0.584915	0.00714977	0.95374
Sds	2021.13	-0.526357	0.0071232	0.95374
B3galnt1	9.04181	-1.70157	0.00735387	0.959324
Eif4ebp1	678.203	0.336975	0.00749446	0.959324
Extl1	78.9919	1.65292	0.00746669	0.959324
H2-Q2	10.2085	-2.03206	0.0075875	0.959324
Pdha1	1930.23	-0.237051	0.00749857	0.959324
Rassf1	92.3346	0.590101	0.00755116	0.959324
0610005C13Rik	2523.88	0.0459586	0.8278	0.999893
0610009B22Rik	193.112	-0.144008	0.357013	0.999893
0610009E02Rik	22.7239	-0.189801	0.762434	0.999893
0610009L18Rik	5.21383	-0.913379	0.350459	0.999893
0610010K14Rik	125.633	-0.0919426	0.729412	0.999893
0610012G03Rik	379.495	0.00410229	0.976948	0.999893
0610030E20Rik	615.463	-0.0399363	0.870786	0.999893
0610031O16Rik	293.393	0.114547	0.52623	0.999893
0610040B10Rik	26.6693	0.310653	0.452101	0.999893
0610040J01Rik	495.138	-0.0447911	0.823149	0.999893
0610043K17Rik	5.20829	0.307221	0.661621	0.999893
1110002J07Rik	10.3016	-1.43948	0.215503	0.999893
1110002L01Rik	139.336	0.427099	0.155664	0.999893
1110004F10Rik	587.171	0.0442822	0.669325	0.999893
1110006O24Rik	4.42646	0.738845	0.415764	0.999893
1110013H19Rik	8.4176	0.279291	0.766538	0.999893
1110018N20Rik	4.1607	-0.131524	0.889407	0.999893
1110019D14Rik	23.8361	0.177559	0.726769	0.999893
1110020A21Rik	16.7167	0.687198	0.194499	0.999893
1110028F11Rik	10.2755	-0.563946	0.431546	0.999893
1110032A03Rik	332.877	0.0802995	0.606272	0.999893
1110035H17Rik	3.22077	2.94794	0.0319301	0.999893
1110038B12Rik	104.142	0.218736	0.363769	0.999893
1110038F14Rik	83.5336	0.315936	0.231549	0.999893
1110059E24Rik	244.393	-0.0341438	0.904159	0.999893
1110059G10Rik	144.208	0.241598	0.377667	0.999893
1110065P20Rik	177.819	0.00191049	0.992236	0.999893
1190005I06Rik	93.7969	-0.221738	0.470577	0.999893
1190007I07Rik	51.0317	-0.140348	0.671306	0.999893
1300002E11Rik	151.055	0.213779	0.278579	0.999893
1300014J16Rik	18.4538	0.0508706	0.924135	0.999893
1500002C15Rik	9.6524	0.314554	0.750677	0.999893
1500004A13Rik	140.998	0.0346546	0.865253	0.999893
1500011B03Rik	11.1425	0.39863	0.519133	0.999893
1500015A07Rik	16.7493	0.0787569	0.920306	0.999893
1500026H17Rik	9.54287	0.519987	0.536007	0.999893
1600012H06Rik	398.02	-0.197189	0.268957	0.999893
1600014C10Rik	2929.51	0.0702493	0.450839	0.999893
1600020E01Rik	73.1505	0.00873426	0.967294	0.999893
1700001C19Rik	145.234	-0.227255	0.348195	0.999893
1700001L05Rik	195.986	0.121716	0.87408	0.999893
1700003E16Rik	23.8385	0.101468	0.805933	0.999893
1700007L15Rik	18.7674	-0.235948	0.661028	0.999893
1700008J07Rik	23.498	-0.219122	0.667753	0.999893
1700010I14Rik	9.09175	0.250439	0.679841	0.999893
1700016P03Rik	6.57001	0.456779	0.888259	0.999893
1700017B05Rik	248.955	0.181681	0.278197	0.999893
1700018L02Rik	94.4342	1.25264	0.0176623	0.999893
1700019D03Rik	7.79958	0.514541	0.549534	0.999893
1700019L13Rik	2.9029	1.67792	0.169664	0.999893
1700021J08Rik	12.1651	0.485069	0.349838	0.999893
1700022N22Rik	7.43231	-0.319507	0.798411	0.999893
1700025G04Rik	31.4054	-0.0230442	0.949699	0.999893
1700029I15Rik	15.2327	-0.265995	0.578408	0.999893
1700029J07Rik	8.75563	0.964686	0.24885	0.999893
1700030C10Rik	9.77908	0.006995	0.995128	0.999893
1700030J22Rik	5.24338	-0.909934	0.347082	0.999893
1700030K09Rik	43.7771	-0.638385	0.116875	0.999893
1700034H15Rik	5.08204	0.809648	0.328325	0.999893
1700034P13Rik	8.55849	0.597411	0.329166	0.999893
1700037C18Rik	3.61608	-1.1869	0.256691	0.999893
1700037H04Rik	54.9405	0.109867	0.726438	0.999893
1700047K16Rik	3.53402	0.0483924	0.968097	0.999893
1700048O20Rik	9.82652	-0.305537	0.729906	0.999893
1700052K11Rik	36.6365	0.413782	0.257859	0.999893
1700055D18Rik	16.6931	0.125339	0.796854	0.999893
1700056E22Rik	11.5341	0.513072	0.484002	0.999893
1700056N10Rik	3.11684	-0.228317	0.853276	0.999893
1700061E17Rik	2.60589	-1.30279	0.388517	0.999893
1700061I17Rik	2.87188	1.20134	0.21592	0.999893
1700066M21Rik	350.356	-0.0580304	0.771572	0.999893
1700084E18Rik	2.54442	-0.015566	0.989075	0.999893
1700086O06Rik	22.6865	0.102053	0.852792	0.999893
1700087I21Rik	3.67758	0.925608	0.580331	0.999893
1700088E04Rik	2.55331	-0.0215385	0.989283	0.999893
1700096K18Rik	20.2743	-0.51884	0.220407	0.999893
1700101I11Rik	3.63353	0.236836	0.863263	0.999893
1700102H20Rik	2.63616	-2.06213	0.14281	0.999893
1700102P08Rik	3.03047	0.710568	0.725759	0.999893
1700109H08Rik	13.4032	-0.353774	0.512998	0.999893
1700109K24Rik	3.62155	-0.430296	0.769937	0.999893
1700113A16Rik	21.3916	-0.462071	0.252865	0.999893
1700113B09Rik	5.86357	-0.719308	0.544543	0.999893
1700123O20Rik	312.355	-0.0298616	0.838928	0.999893
1810008I18Rik	1923.19	0.0209568	0.948852	0.999893
1810009A15Rik	153.495	0.150792	0.351894	0.999893
1810010H24Rik	38.1487	0.298352	0.479297	0.999893
1810012K08Rik	5.39565	0.916282	0.312645	0.999893
1810013D15Rik	2.82696	-0.911198	0.46626	0.999893
1810013L24Rik	628.939	0.0546702	0.799207	0.999893
1810014B01Rik	40.5463	-0.279327	0.406892	0.999893
1810019D21Rik	563.968	-0.112279	0.767757	0.999893
1810021B22Rik	42.9536	-0.361915	0.228714	0.999893
1810024B03Rik	16.0249	0.989462	0.128048	0.999893
1810030O07Rik	100.587	0.0851891	0.682436	0.999893
1810034E14Rik	130.277	0.174877	0.38843	0.999893
1810037I17Rik	225.606	0.0250653	0.872667	0.999893
1810044D09Rik	19.5969	0.24551	0.51724	0.999893
1810055G02Rik	467.881	-0.00748568	0.993128	0.999893
1810058I24Rik	925.541	-0.353148	0.136831	0.999893
1810059H22Rik	64.6916	-0.105472	0.650791	0.999893
1810062G17Rik	5.50798	-0.29862	0.712206	0.999893
1810064F22Rik	48.739	0.420953	0.279237	0.999893
2010001A14Rik	33.823	0.334407	0.347576	0.999893
2010003K11Rik	90.9909	-0.245945	0.612747	0.999893
2010007H06Rik	7.20196	1.73443	0.0880464	0.999893
2010016I18Rik	6.54518	-0.399326	0.669354	0.999893
2010315B03Rik	214.921	-0.0251645	0.876303	0.999893
2010320M18Rik	66.0724	-0.0488611	0.856137	0.999893
2200002D01Rik	131.941	0.478634	0.0319781	0.999893
2210016F16Rik	433.875	0.0837765	0.509953	0.999893
2210016L21Rik	229.735	0.0675245	0.656944	0.999893
2210039B01Rik	32.6346	-0.00150102	0.997208	0.999893
2210406O10Rik	7.08479	-0.322961	0.642599	0.999893
2210408F21Rik	160.512	0.179781	0.344667	0.999893
2210408I21Rik	40.9843	0.124864	0.773512	0.999893
2210417A02Rik	12.3381	0.880093	0.0954929	0.999893
2210418O10Rik	110.573	0.284401	0.259812	0.999893
2300009A05Rik	90.5274	0.149069	0.491403	0.999893
2310001H17Rik	207.495	0.111304	0.667615	0.999893
2310009B15Rik	36.7334	-0.0246039	0.945254	0.999893
2310010J17Rik	63.0096	0.372791	0.165829	0.999893
2310011J03Rik	209.192	0.143479	0.364848	0.999893
2310015A10Rik	22.8601	-0.0258835	0.974176	0.999893
2310015A16Rik	55.5691	0.470127	0.232999	0.999893
2310016G11Rik	2.60984	1.38287	0.350721	0.999893
2310022A10Rik	81.2324	-0.141991	0.497891	0.999893
2310022B05Rik	365.263	-0.112936	0.439931	0.999893
2310030G06Rik	225.929	-0.0705404	0.620809	0.999893
2310033P09Rik	100.178	0.069761	0.722131	0.999893
2310034O05Rik	6.45473	0.412825	0.631222	0.999893
2310039H08Rik	342.85	0.0342944	0.817231	0.999893
2310040G24Rik	38.469	-0.143454	0.690106	0.999893
2310043M15Rik	6.18247	0.719309	0.372308	0.999893
2310057M21Rik	53.8083	-0.074342	0.810207	0.999893
2310058D17Rik	17.0018	0.404828	0.428522	0.999893
2310061I04Rik	404.847	0.0778791	0.52589	0.999893
2310068J16Rik	2.83275	1.06362	0.364332	0.999893
2410002F23Rik	216.946	0.118568	0.609209	0.999893
2410004B18Rik	77.8742	0.230081	0.383622	0.999893
2410006H16Rik	84.9804	0.068397	0.817907	0.999893
2410022M11Rik	57.5586	-0.343537	0.317973	0.999893
2500002B13Rik	21.0988	-0.184754	0.677757	0.999893
2500004C02Rik	15.9979	-0.133461	0.836875	0.999893
2510002D24Rik	217.749	-0.180496	0.312065	0.999893
2510009E07Rik	86.3978	-0.0542541	0.839063	0.999893
2510017J16Rik	5.16335	1.31696	0.22816	0.999893
2510039O18Rik	623.247	-0.128051	0.381874	0.999893
2510046G10Rik	9.77024	0.0318712	0.956552	0.999893
2610002M06Rik	323.037	-0.0693862	0.643561	0.999893
2610005L07Rik	163.467	-0.0256453	0.872658	0.999893
2610008E11Rik	126.426	-0.269399	0.37123	0.999893
2610020C07Rik	4.40578	0.16618	0.888257	0.999893
2610021A01Rik	101.059	0.0274654	0.940784	0.999893
2610035D17Rik	10.0205	-0.185406	0.79012	0.999893
2610037D02Rik	6.18785	1.08223	0.318302	0.999893
2610044O15Rik8	46.2443	-0.0351687	0.934357	0.999893
2610203C22Rik	13.6254	-0.332928	0.556877	0.999893
2610306M01Rik	11.7983	-0.345514	0.637917	0.999893
2610507B11Rik	3361.89	0.0219236	0.774426	0.999893
2610507I01Rik	384.778	-0.0174762	0.935803	0.999893
2610528J11Rik	123.733	-0.010142	0.971239	0.999893
2700033N17Rik	3.6209	0.0565911	0.957465	0.999893
2700046G09Rik	21.0645	0.0469616	0.926406	0.999893
2700049A03Rik	54.5685	0.0374097	0.903274	0.999893
2700062C07Rik	79.4931	0.315583	0.286671	0.999893
2700097O09Rik	106.319	-0.186891	0.450794	0.999893
2810001G20Rik	19.5263	0.530255	0.227472	0.999893
2810002D19Rik	22.9325	0.161421	0.754863	0.999893
2810004N23Rik	388.771	0.213976	0.0636025	0.999893
2810013P06Rik	81.664	0.434023	0.155127	0.999893
2810021J22Rik	31.8658	0.321918	0.338908	0.999893
2810030D12Rik	25.357	-0.584688	0.248756	0.999893
2810402E24Rik	58.9004	0.158976	0.649867	0.999893
2810403D21Rik	4.52629	-0.573184	0.608099	0.999893
2810405F17Rik	4.16877	0.959641	0.363482	0.999893
2810408I11Rik	22.4674	0.6404	0.24429	0.999893
2810410L24Rik	54.6085	-0.144694	0.784407	0.999893
2810414N06Rik	28.1526	-0.401289	0.302377	0.999893
2810454H06Rik	4.86559	0.0611373	0.955651	0.999893
2810459M11Rik	1324.04	0.0192573	0.889359	0.999893
2900005J15Rik	71.1858	0.115502	0.769022	0.999893
2900026A02Rik	1769.07	-0.123815	0.500143	0.999893
2900052L18Rik	49.1899	-0.0451652	0.908056	0.999893
2900076A07Rik	38.6649	-0.0387369	0.898664	0.999893
2900089D17Rik	18.02	0.00758677	0.993106	0.999893
2900093K20Rik	7.05881	0.64973	0.439723	0.999893
3010003L21Rik	10.1078	-0.0153058	0.985619	0.999893
3110009E18Rik	6.5251	0.438383	0.692685	0.999893
3110021N24Rik	4.27649	0.184244	0.860085	0.999893
3110040N11Rik	141.784	0.160825	0.458213	0.999893
3110045C21Rik	26.7792	0.003712	0.993098	0.999893
3110056K07Rik	41.1811	-0.0759816	0.864871	0.999893
3110070M22Rik	5.52192	0.517504	0.745508	0.999893
3110082I17Rik	101.794	0.466036	0.169262	0.999893
3222401L13Rik	2.67133	1.35976	0.409983	0.999893
3830406C13Rik	184.753	-0.144064	0.452239	0.999893
3830408C21Rik	4.60782	0.0106573	0.9923	0.999893
3930402G23Rik	6.6933	-3.02869	0.0203712	0.999893
4632404H12Rik	65.6266	0.273218	0.33942	0.999893
4632427E13Rik	27.9769	0.209979	0.680603	0.999893
4632428C04Rik	14.6211	-0.152109	0.796616	0.999893
4732419C18Rik	111.561	0.202582	0.657556	0.999893
4732440D04Rik	14.7167	0.647076	0.329052	0.999893
4732465J04Rik	285.38	-0.185298	0.475243	0.999893
4732471J01Rik	9.52702	-0.772784	0.227092	0.999893
4732487G21Rik	18.6585	-0.68315	0.113106	0.999893
4732491K20Rik	7.27918	0.959226	0.205444	0.999893
4833403J16Rik	2.97622	1.21434	0.321661	0.999893
4833408A19Rik	2.93371	1.23214	0.236719	0.999893
4833411C07Rik	312.794	-0.0752987	0.84098	0.999893
4833413G10Rik	42.8876	-0.200031	0.57193	0.999893
4833417C18Rik	3.85427	-1.53464	0.161043	0.999893
4833418N02Rik	53.2399	0.162876	0.539334	0.999893
4833420G17Rik	506.544	0.04348	0.770978	0.999893
4833422C13Rik	20.1635	0.0823853	0.886699	0.999893
4833438C02Rik	27.3355	0.289336	0.482565	0.999893
4833439L19Rik	959.362	-0.057931	0.780454	0.999893
4833445I07Rik	7.56209	0.274559	0.733029	0.999893
4921507P07Rik	4.21419	-0.497027	0.667742	0.999893
4921514A10Rik	11.0468	0.281815	0.693534	0.999893
4921524J17Rik	114.519	-0.283116	0.315888	0.999893
4921531C22Rik	23.329	0.657788	0.177948	0.999893
4930404H11Rik	45.1773	-0.0538692	0.886732	0.999893
4930404I05Rik	13.565	-0.118592	0.817996	0.999893
4930412C18Rik	55.2953	0.346323	0.298894	0.999893
4930412M03Rik	2.72541	2.11233	0.086042	0.999893
4930429F24Rik	2.56687	-1.97524	0.167591	0.999893
4930430F08Rik	71.4534	-0.584354	0.0433727	0.999893
4930442L01Rik	3.93425	-0.610181	0.671968	0.999893
4930453N24Rik	342.123	-0.0482007	0.795637	0.999893
4930458D05Rik	9.61543	0.339934	0.642361	0.999893
4930470H14Rik	30.2815	0.448767	0.366041	0.999893
4930474H06Rik	3.19688	5.13812	0.0283615	0.999893
4930481A15Rik	86.8876	-0.25885	0.40705	0.999893
4930481B07Rik	7.53454	0.237737	0.701797	0.999893
4930503L19Rik	34.2889	0.249262	0.521496	0.999893
4930506C21Rik	6.28157	0.506587	0.609244	0.999893
4930509G22Rik	6.26749	0.626288	0.423161	0.999893
4930516B21Rik	16.0292	-0.312762	0.523348	0.999893
4930522L14Rik	11.5197	-0.568182	0.396676	0.999893
4930523C07Rik	177.292	0.193493	0.34721	0.999893
4930524O07Rik	10.5201	0.0165719	0.978752	0.999893
4930525G20Rik	2.62472	0.53409	0.721958	0.999893
4930534D22Rik	2.75289	0.937195	0.502186	0.999893
4930539J05Rik	4.10435	0.218819	0.80429	0.999893
4930544F09Rik	3.72425	-2.34544	0.105998	0.999893
4930551O13Rik	10.1721	-1.35025	0.111587	0.999893
4930556M19Rik	91.1615	0.254896	0.514664	0.999893
4930565N06Rik	13.1772	2.05324	0.0233262	0.999893
4930579G18Rik	5.27153	-1.24324	0.159962	0.999893
4930579G24Rik	11.0338	-1.11605	0.0526422	0.999893
4930581F22Rik	486.593	0.129047	0.327142	0.999893
4930594M22Rik	24.5793	0.174271	0.708923	0.999893
4931403E22Rik	3.64668	1.95742	0.0515797	0.999893
4931406C07Rik	3167.48	-0.0175364	0.853562	0.999893
4931408D14Rik	283.568	0.0146267	0.94233	0.999893
4931414P19Rik	62.0716	0.141735	0.734753	0.999893
4931422A03Rik	5.45348	-1.42473	0.160613	0.999893
4931428F04Rik	26.4319	-0.421676	0.247902	0.999893
4931428L18Rik	4.66568	-0.578233	0.540073	0.999893
4932422M17Rik	158.644	-0.240186	0.517259	0.999893
4932438A13Rik	782.28	0.0653245	0.692182	0.999893
4932702P03Rik	7.73245	0.0807808	0.936015	0.999893
4933404O12Rik	103.383	-0.0428517	0.850618	0.999893
4933406I18Rik	2.81953	-0.816771	0.458842	0.999893
4933407K13Rik	24.0593	-0.452619	0.294244	0.999893
4933411K16Rik	81.7998	-0.0305257	0.943101	0.999893
4933412E12Rik	7.20797	0.445034	0.599221	0.999893
4933417D19Rik	10.3602	-0.301865	0.669651	0.999893
4933421O10Rik	45.4888	-0.0248599	0.948965	0.999893
4933427D14Rik	71.1458	-0.176341	0.396679	0.999893
4933431E20Rik	75.1619	-0.227397	0.569764	0.999893
4933431G14Rik	11.2521	-0.507842	0.559423	0.999893
4933433G19Rik	5.30423	-0.664027	0.473474	0.999893
4933434E20Rik	350.919	-0.116729	0.369561	0.999893
4933439C10Rik	87.8316	0.0422017	0.860999	0.999893
5031425E22Rik	98.918	0.376144	0.244191	0.999893
5031425F14Rik	2.98927	1.29498	0.231795	0.999893
5031434O11Rik	13.4347	0.447224	0.551514	0.999893
5031439G07Rik	719.49	-0.0116549	0.951226	0.999893
5033403F01Rik	3.93099	0.303355	0.833218	0.999893
5033403H07Rik	172.124	-0.156144	0.641189	0.999893
5033406O09Rik	93.6363	-0.246726	0.255911	0.999893
5033417F24Rik	9.47632	0.0462276	0.954175	0.999893
5033430I15Rik	3.22388	1.65607	0.211769	0.999893
5330438D12Rik	11.4228	-0.408463	0.639319	0.999893
5430402O13Rik	6.17387	0.446775	0.624042	0.999893
5430403G16Rik	17.3187	-0.168617	0.74027	0.999893
5430405H02Rik	52.0503	0.355234	0.256411	0.999893
5430416N02Rik	59.5569	0.387039	0.34381	0.999893
5530601H04Rik	47.0407	0.356629	0.189167	0.999893
5730405O15Rik	4.67837	-0.437692	0.689736	0.999893
5730409E04Rik	87.0581	-0.146232	0.553012	0.999893
5730414N17Rik	81.6679	-0.0718559	0.808493	0.999893
5730420D15Rik	4.22998	-1.14754	0.418314	0.999893
5730435O14Rik	7.07995	-1.04866	0.208935	0.999893
5730455P16Rik	244.254	-0.107435	0.37678	0.999893
5730471H19Rik	7.11775	0.866685	0.360978	0.999893
5730480H06Rik	81.1148	-0.190695	0.518934	0.999893
5830408C22Rik	3.56973	-0.788805	0.657016	0.999893
5830444B04Rik	13.8101	-1.89703	0.00970118	0.999893
5830448L01Rik	26.3391	-0.0367269	0.919647	0.999893
5830454E08Rik	5.22843	1.68571	0.0914025	0.999893
5930430L01Rik	37.5071	0.275159	0.42068	0.999893
6030442K20Rik	3.11172	-0.406528	0.789614	0.999893
6030458C11Rik	309.364	-0.0275296	0.889436	0.999893
6230400D17Rik	17.8598	-0.336763	0.53572	0.999893
6330403L08Rik	26.8578	0.352302	0.480949	0.999893
6330415G19Rik	3.76787	-0.241619	0.80131	0.999893
6330418K02Rik	5.08453	0.625138	0.455869	0.999893
6330562C20Rik	3.44906	0.863543	0.42678	0.999893
6430548M08Rik	67.247	0.185251	0.423009	0.999893
6430550D23Rik	18.0303	0.0729052	0.880836	0.999893
6430562O15Rik	6.16596	-0.554034	0.419492	0.999893
6430571L13Rik	18.2156	0.0848725	0.877038	0.999893
6430573P05Rik	8.87622	-0.360811	0.589369	0.999893
6430710C18Rik	2.68568	1.71205	0.243549	0.999893
6530402F18Rik	15.8151	0.0529377	0.934787	0.999893
6720427I07Rik	36.8754	-0.0379637	0.93462	0.999893
6820431F20Rik	306.691	0.0714123	0.698645	0.999893
8030462N17Rik	192.747	-0.0291449	0.883397	0.999893
8430429K09Rik	8.30818	0.179526	0.796301	0.999893
8430432A02Rik	3.86057	0.642938	0.446194	0.999893
9030025P20Rik	109.236	0.333733	0.222162	0.999893
9030407P20Rik	15.3622	0.912478	0.0332271	0.999893
9030616G12Rik	62.0614	0.119948	0.686418	0.999893
9030622O22Rik	325.87	0.099927	0.664467	0.999893
9130016M20Rik	1584.91	-0.0264999	0.866961	0.999893
9130019O22Rik	25.9191	0.244986	0.528098	0.999893
9130023H24Rik	60.0284	-0.198431	0.560568	0.999893
9130221H12Rik	45.7007	0.153506	0.662821	0.999893
9130230L23Rik	7.2759	1.96684	0.130336	0.999893
9130230N09Rik	16.8756	0.18474	0.717639	0.999893
9130401M01Rik	183.277	-0.328909	0.0886874	0.999893
9130409I23Rik	217.194	0.379939	0.263719	0.999893
9230111E07Rik	4.86137	0.186528	0.828033	0.999893
9230112E08Rik	39.4207	0.0476864	0.898384	0.999893
9230114K14Rik	5.58978	0.224842	0.760661	0.999893
9230116N13Rik	2.72	0.422479	0.770619	0.999893
9330020H09Rik	11.4361	0.317413	0.62565	0.999893
9330104G04Rik	3.8901	0.970589	0.389558	0.999893
9330133O14Rik	12.3112	0.863514	0.168756	0.999893
9330151L19Rik	62.6145	0.196973	0.590965	0.999893
9330159M07Rik	29.141	-0.0511002	0.896626	0.999893
9330160F10Rik	5.84078	-0.310608	0.721254	0.999893
9330162012Rik	94.3466	-0.0797719	0.688842	0.999893
9330175E14Rik	25.3319	0.0944256	0.883687	0.999893
9430015G10Rik	70.146	0.00716888	0.97566	0.999893
9430037G07Rik	32.105	-0.720793	0.0260386	0.999893
9430038I01Rik	80.9896	-0.0209025	0.915329	0.999893
9430065F17Rik	3.17724	2.06872	0.198149	0.999893
9430085M18Rik	13.6407	0.0931374	0.869268	0.999893
9430091E24Rik	3.25604	-0.98452	0.344982	0.999893
9530018F02Rik	3.64738	0.265271	0.799317	0.999893
9530056K15Rik	5.6146	-1.82286	0.0628687	0.999893
9530062K07Rik	6.15728	-0.440282	0.72496	0.999893
9530068E07Rik	2422.99	-0.10749	0.328568	0.999893
9530080O11Rik	10.4228	0.223127	0.707238	0.999893
9530082P21Rik	68.4846	-0.124931	0.759409	0.999893
9630013D21Rik	182.189	-0.0566822	0.754603	0.999893
9830144P21Rik	21.1514	-0.276236	0.747462	0.999893
9930012K11Rik	2.71078	-1.33451	0.310439	0.999893
9930014A18Rik	4.24421	0.729701	0.583737	0.999893
9930021J03Rik	366.725	0.13271	0.362624	0.999893
9930104L06Rik	106.959	-0.0188718	0.928595	0.999893
9930111J21Rik1	3.68011	0.0536119	0.963199	0.999893
9930111J21Rik2	19.4744	-0.127425	0.79482	0.999893
A030001D20Rik	8.66927	-0.165425	0.792126	0.999893
A130010J15Rik	126.205	-0.079563	0.70817	0.999893
A130014A01Rik	27.3749	-0.680531	0.179672	0.999893
A130051J06Rik	3.51693	0.205707	0.81753	0.999893
A1cf	1488.69	0.0408414	0.827947	0.999893
A230001M10Rik	4.73359	-0.341104	0.786419	0.999893
A230005M16Rik	3.62056	3.00736	0.0864034	0.999893
A230020J21Rik	2.56841	-1.73651	0.361466	0.999893
A230056P14Rik	11.6589	-0.387566	0.570462	0.999893
A230072C01Rik	37.1501	0.212709	0.482318	0.999893
A230072E10Rik	4.83028	0.0382178	0.967033	0.999893
A230083G16Rik	9.98265	0.490976	0.35586	0.999893
A230103J11Rik	7.46922	-0.0853538	0.88839	0.999893
A2m	6.64578	0.889844	0.37889	0.999893
A2ml1	199.811	-0.210512	0.481978	0.999893
A330009N23Rik	4.52974	0.331249	0.822023	0.999893
A330023F24Rik	119.504	-0.0593137	0.886722	0.999893
A330035P11Rik	29.3446	0.294487	0.461587	0.999893
A330040F15Rik	8.51898	0.0657896	0.941598	0.999893
A330069E16Rik	6.03675	1.06571	0.142211	0.999893
A330093E20Rik	7.14638	1.77466	0.0114291	0.999893
A430005L14Rik	281.716	0.129547	0.59743	0.999893
A430018G15Rik	38.5333	-0.0949118	0.810238	0.999893
A430033K04Rik	67.8423	0.186191	0.47843	0.999893
A430035B10Rik	11.9406	0.711177	0.168508	0.999893
A430110L20Rik	12.6742	-0.0936804	0.899913	0.999893
A4galt	2.68567	-0.0799984	0.965594	0.999893
A530013C23Rik	3.6034	-0.120306	0.918954	0.999893
A530017D24Rik	27.5177	-0.509319	0.232445	0.999893
A530020G20Rik	54.1863	-0.0904825	0.830473	0.999893
A530041M06Rik	3.09523	-0.265035	0.797012	0.999893
A530072M11Rik	10.4681	0.702279	0.336789	0.999893
A530083I20Rik	3.11077	2.38939	0.127637	0.999893
A530088E08Rik	34.2727	0.958629	0.0375153	0.999893
A630031M04Rik	42.692	-0.948793	0.0734927	0.999893
A630052C17Rik	23.915	-0.0309191	0.940156	0.999893
A630066F11Rik	17.9135	-0.397911	0.382497	0.999893
A630072M18Rik	65.6381	0.0261623	0.922589	0.999893
A630089N07Rik	6.44581	2.16051	0.0125827	0.999893
A730011C13Rik	15.9174	-0.950768	0.0324251	0.999893
A730017L22Rik	237.43	0.0732026	0.7039	0.999893
A730061H03Rik	6.47318	0.349613	0.712521	0.999893
A730063M14Rik	21.818	-0.597431	0.194371	0.999893
A730081D07Rik	5.25442	1.70254	0.0367428	0.999893
A830035O19Rik	9.87425	0.0446226	0.957221	0.999893
A830052D11Rik	7.2431	0.981127	0.134987	0.999893
A830082K12Rik	3.85968	-1.11339	0.499269	0.999893
A830082N09Rik	5.16367	0.354493	0.718811	0.999893
A930001C03Rik	34.9167	-0.160153	0.720359	0.999893
A930004D18Rik	30.5928	-0.0917514	0.831226	0.999893
A930005H10Rik	58.2735	0.270382	0.257722	0.999893
A930007A09Rik	5.80873	0.0235341	0.980152	0.999893
A930007I19Rik	21.0172	0.30247	0.654301	0.999893
A930012O16Rik	5.06402	-1.29893	0.186133	0.999893
A930015D03Rik	165.889	0.245113	0.365603	0.999893
A930018P22Rik	4.04787	-1.00047	0.265566	0.999893
A930024E05Rik	5.00519	-0.549499	0.666109	0.999893
A930029G22Rik	2.60155	2.44521	0.187616	0.999893
A930033H14Rik	101.308	-0.746377	0.542578	0.999893
A930037H05Rik	13.3372	0.155874	0.773967	0.999893
A930038B10Rik	52.6675	-0.0768115	0.86941	0.999893
AA986860	33.5434	-0.214296	0.783168	0.999893
AB124611	25.8461	0.103552	0.799904	0.999893
AI182371	5837.72	0.0864431	0.48097	0.999893
AI413582	38.6825	-0.0218569	0.961489	0.999893
AI429214	5.34461	-1.21027	0.201647	0.999893
AI463170	5.59294	0.268453	0.725276	0.999893
AI463229	160.234	0.0409763	0.812707	0.999893
AI467606	4.54243	0.853005	0.505791	0.999893
AI480526	218.128	-0.0550192	0.852782	0.999893
AI506816	135.249	-0.00304338	0.990187	0.999893
AI597479	187.458	-0.113539	0.500332	0.999893
AI661453	505.565	-0.127612	0.511895	0.999893
AI837181	243.855	0.0732536	0.709235	0.999893
AI838599	3.10687	-0.596117	0.514442	0.999893
AI839979	7.08094	-0.0210099	0.981781	0.999893
AI987944	201.706	0.0871083	0.594524	0.999893
AU020206	76.5681	-0.0292214	0.934696	0.999893
AU021092	9.80299	0.664122	0.23269	0.999893
AU022252	1027.38	-0.00570879	0.97799	0.999893
AU040320	509.817	-0.174549	0.271902	0.999893
AU041133	34.6943	-0.203234	0.664108	0.999893
AV356131	5.6082	0.196165	0.869478	0.999893
AW011738	54.028	-0.354076	0.336384	0.999893
AW046200	3.15277	1.05551	0.477846	0.999893
AW112010	903.02	-0.105522	0.428557	0.999893
AW146154	75.1408	-0.258622	0.294486	0.999893
AW209491	182.28	-0.136125	0.374997	0.999893
AW554918	42.2991	-0.148134	0.653411	0.999893
AY074887	10.4406	-1.31838	0.134863	0.999893
Aaas	133.055	-0.383462	0.0399705	0.999893
Aacs	1510.85	-0.260609	0.695707	0.999893
Aadac	7337.76	-0.13675	0.336933	0.999893
Aadat	1714.76	0.210412	0.322205	0.999893
Aagab	422.574	-0.157159	0.369701	0.999893
Aak1	311.676	-0.221089	0.106364	0.999893
Aamdc	170.852	0.0350134	0.87691	0.999893
Aamp	1911.06	-0.0042753	0.960702	0.999893
Aar2	309.053	-0.0478841	0.724047	0.999893
Aard	8.38602	1.12468	0.120664	0.999893
Aars	3616.79	-0.0722344	0.532801	0.999893
Aars2	328.308	-0.0942567	0.49859	0.999893
Aarsd1	312.912	0.118671	0.391238	0.999893
Aasdh	178.196	0.0072205	0.975146	0.999893
Aasdhppt	408.518	-0.0442744	0.785848	0.999893
Aass	3710.54	0.0598375	0.647102	0.999893
Aatf	142.162	-0.0938495	0.642347	0.999893
Aatk	36.2181	-0.223492	0.492848	0.999893
Abat	5701.34	-0.0651747	0.689473	0.999893
Abca1	2515.85	0.0457143	0.790575	0.999893
Abca14	2.65366	1.34205	0.336323	0.999893
Abca2	1271.49	-0.106671	0.621059	0.999893
Abca3	1551.14	-0.359833	0.0088424	0.999893
Abca5	100.731	0.115662	0.614064	0.999893
Abca6	2308.68	0.142638	0.489404	0.999893
Abca7	128.099	-0.06673	0.746653	0.999893
Abca8a	2600.2	-0.207433	0.193725	0.999893
Abca8b	1592.65	0.00029537	0.99898	0.999893
Abca9	46.4226	0.0550732	0.862112	0.999893
Abcb10	801.207	-0.0170184	0.905757	0.999893
Abcb11	9604.86	-0.0940049	0.727444	0.999893
Abcb1a	41.6298	-0.288251	0.59444	0.999893
Abcb1b	11.1066	-0.931173	0.29642	0.999893
Abcb4	5150.69	-0.131468	0.514531	0.999893
Abcb6	1387.08	-0.00551893	0.957933	0.999893
Abcb7	678.246	0.181245	0.283917	0.999893
Abcb8	590.993	-0.152603	0.174517	0.999893
Abcb9	32.2855	-0.186277	0.626085	0.999893
Abcc1	27.9952	-0.0826064	0.876321	0.999893
Abcc10	286.425	-0.0287384	0.85295	0.999893
Abcc12	26.1289	0.99011	0.203905	0.999893
Abcc2	12088.1	0.0220724	0.910605	0.999893
Abcc3	6497.83	0.0943867	0.492453	0.999893
Abcc4	23.5892	-1.07021	0.0140504	0.999893
Abcc5	86.9009	0.168995	0.518667	0.999893
Abcc6	4009.7	-0.0471611	0.731951	0.999893
Abcc9	201.709	0.271219	0.203637	0.999893
Abcd1	422.812	-0.083808	0.519458	0.999893
Abcd3	10265	-0.0707194	0.590011	0.999893
Abcd4	170.836	-0.121731	0.523509	0.999893
Abce1	1159.86	0.00469855	0.971666	0.999893
Abcf1	1216.9	-0.0251031	0.894715	0.999893
Abcf2	549.167	-0.0141672	0.933963	0.999893
Abcf3	737.417	-0.12513	0.236204	0.999893
Abcg1	71.5614	-0.00923466	0.974429	0.999893
Abcg2	1453.21	0.076127	0.600089	0.999893
Abcg3	22.3024	-0.813993	0.0652433	0.999893
Abcg5	1510.71	-0.147717	0.626721	0.999893
Abcg8	1963.66	-0.0586302	0.837145	0.999893
Abhd1	37.6974	-0.114689	0.746435	0.999893
Abhd10	104.829	0.0707609	0.699646	0.999893
Abhd11	523.735	0.00887987	0.955126	0.999893
Abhd12	452.339	0.00150884	0.989297	0.999893
Abhd13	332.835	-0.020848	0.932012	0.999893
Abhd14a	132.313	0.174151	0.381628	0.999893
Abhd14b	3100.88	0.0152582	0.819258	0.999893
Abhd15	435.124	-0.228745	0.353285	0.999893
Abhd16a	620.883	-0.0182557	0.885592	0.999893
Abhd17a	931.714	-0.0073744	0.94751	0.999893
Abhd17b	456.563	-0.0982593	0.86714	0.999893
Abhd17c	1119.31	-0.210288	0.307066	0.999893
Abhd18	481.959	-0.0401716	0.800725	0.999893
Abhd2	1627	-0.269899	0.0865572	0.999893
Abhd3	836.408	-0.0555834	0.603492	0.999893
Abhd4	671.756	-0.157908	0.395605	0.999893
Abhd5	459.241	0.0781948	0.682207	0.999893
Abhd6	601.047	-0.126479	0.624928	0.999893
Abhd8	59.8573	-0.361837	0.241768	0.999893
Abi1	602.761	0.0133596	0.91983	0.999893
Abi2	52.4553	0.215575	0.50599	0.999893
Abi3	71.7291	0.283054	0.477601	0.999893
Abi3bp	50.2346	0.0985112	0.816732	0.999893
Abitram	61.2903	-0.117547	0.677657	0.999893
Abl1	626.517	0.0156539	0.897969	0.999893
Abl2	169.493	-0.04535	0.81418	0.999893
Ablim1	730.925	0.242583	0.443163	0.999893
Ablim2	35.4586	-0.188386	0.609274	0.999893
Ablim3	423.844	-0.079128	0.778539	0.999893
Abr	61.8077	-0.0756263	0.811546	0.999893
Abracl	77.2414	0.176441	0.52391	0.999893
Abraxas1	87.1482	0.106114	0.661895	0.999893
Abraxas2	407.566	0.0730769	0.60899	0.999893
Abt1	167.04	-0.0393842	0.849897	0.999893
Abtb1	584.537	0.126011	0.211802	0.999893
Abtb2	309.162	-0.116799	0.871535	0.999893
Acaa1a	4025.25	0.0682847	0.665266	0.999893
Acaa1b	11897.8	-0.14212	0.40203	0.999893
Acaa2	14297.1	-0.0101209	0.923071	0.999893
Acaca	1957.68	-0.126481	0.444629	0.999893
Acacb	1559.02	-0.0283643	0.895783	0.999893
Acad10	611.019	0.131505	0.423451	0.999893
Acad11	5472.48	-0.0498887	0.742117	0.999893
Acad12	241.885	-0.117737	0.677482	0.999893
Acad8	992.602	0.0880205	0.542171	0.999893
Acad9	539.691	-0.0457611	0.699777	0.999893
Acadl	2620.95	-0.115024	0.325061	0.999893
Acadm	3863.36	-0.0184215	0.858863	0.999893
Acads	2501.97	0.012557	0.890508	0.999893
Acadsb	2563.67	0.00551868	0.96566	0.999893
Acadvl	6808.91	-0.0409358	0.667855	0.999893
Acap1	32.7214	0.0520393	0.884497	0.999893
Acap2	328.166	-0.219517	0.129026	0.999893
Acap3	72.944	0.0011102	0.996967	0.999893
Acat1	5776.62	-0.0149069	0.896913	0.999893
Acat2	1734.64	0.135324	0.434176	0.999893
Acat3	4941.29	0.0108562	0.957942	0.999893
Acbd3	306.325	-0.0541657	0.695751	0.999893
Acbd4	589.303	0.127113	0.372186	0.999893
Acbd5	4290.14	0.0412851	0.777896	0.999893
Acbd6	411.9	0.104614	0.51038	0.999893
Accs	72.8097	0.410269	0.147975	0.999893
Acd	166.975	-0.126051	0.537228	0.999893
Ace	11.3772	-0.513968	0.488406	0.999893
Ace2	3.8631	-1.03821	0.335383	0.999893
Acer2	143.755	0.0305847	0.882964	0.999893
Acer3	151.083	0.249699	0.324563	0.999893
Ache	7.26195	0.0101888	0.989396	0.999893
Acin1	1110.75	0.167314	0.104712	0.999893
Ackr1	11.1833	-0.242814	0.69636	0.999893
Ackr2	44.8428	0.51171	0.145259	0.999893
Ackr3	14.4772	-0.564475	0.302058	0.999893
Ackr4	19.4092	0.54942	0.27459	0.999893
Acly	4881.43	-0.0512908	0.765179	0.999893
Acmsd	205.733	-0.155182	0.670015	0.999893
Acnat1	446.616	-0.218453	0.265248	0.999893
Acnat2	55.1479	-0.405128	0.230906	0.999893
Aco1	4744.02	-0.0349741	0.666279	0.999893
Aco2	2926.33	-0.102275	0.488358	0.999893
Acot11	132.221	0.442859	0.263426	0.999893
Acot12	1756.51	-0.0287356	0.868077	0.999893
Acot13	479.056	0.0739891	0.594871	0.999893
Acot2	56.7103	-0.585965	0.0685115	0.999893
Acot3	60.7085	-1.33527	0.240012	0.999893
Acot4	645.601	-0.556588	0.11764	0.999893
Acot6	24.156	0.325939	0.395189	0.999893
Acot7	254.477	0.11955	0.402003	0.999893
Acot8	235.83	0.072866	0.621541	0.999893
Acot9	41.2952	-0.128692	0.698916	0.999893
Acox1	37848.9	0.0251397	0.846929	0.999893
Acox2	2286.16	0.109275	0.621337	0.999893
Acox3	736.957	0.182939	0.100799	0.999893
Acp1	806.128	-0.0558075	0.688816	0.999893
Acp2	911.906	-0.114338	0.427523	0.999893
Acp5	1506.42	0.154179	0.257686	0.999893
Acp6	581.975	0.0230191	0.870288	0.999893
Acpp	139.63	0.0732373	0.822158	0.999893
Acrbp	36.1738	-0.315403	0.381913	0.999893
Acsf2	3870.57	0.0201637	0.905321	0.999893
Acsf3	573.584	0.0492392	0.651717	0.999893
Acsl1	15713.6	-0.0190071	0.919109	0.999893
Acsl3	456.236	-0.151772	0.580498	0.999893
Acsl4	1092.29	-0.119679	0.52488	0.999893
Acsl5	5629.71	-0.0766489	0.713424	0.999893
Acsm1	7168.03	0.176071	0.108937	0.999893
Acsm2	62.9914	0.175688	0.704068	0.999893
Acsm3	1672.14	-0.0748894	0.611805	0.999893
Acsm5	2678.96	0.114514	0.402325	0.999893
Acss1	4.91379	0.436928	0.594622	0.999893
Acss2	4321.34	0.0931884	0.76131	0.999893
Acss3	339.169	-0.343984	0.174718	0.999893
Acta2	35.262	-0.770741	0.265728	0.999893
Actb	4981.53	0.105386	0.470354	0.999893
Actg1	2177.58	0.109136	0.729114	0.999893
Actg2	5.27978	-2.36739	0.0917271	0.999893
Actl6a	292.709	-0.0422488	0.736808	0.999893
Actn1	680.512	-0.0453423	0.810044	0.999893
Actn4	2723.1	0.0320056	0.840949	0.999893
Actr10	523.404	0.00225666	0.985128	0.999893
Actr1a	836.588	-0.0083559	0.946333	0.999893
Actr1b	1143.15	-0.0156764	0.87036	0.999893
Actr2	1641.29	-0.0566363	0.55058	0.999893
Actr3	1204.26	-0.0991361	0.225517	0.999893
Actr5	129.695	-0.0680084	0.671999	0.999893
Actr6	147.388	-0.0388979	0.859492	0.999893
Actr8	421.536	0.0498018	0.692609	0.999893
Acvr1	244.184	-0.0441018	0.809786	0.999893
Acvr1b	353.519	0.0153226	0.938239	0.999893
Acvr2a	321.381	0.0227653	0.893795	0.999893
Acvr2b	59.708	-0.132321	0.631192	0.999893
Acvrl1	35.9029	0.278054	0.335253	0.999893
Acy1	450.702	-0.0673991	0.60291	0.999893
Acy3	1066.35	0.0697183	0.751494	0.999893
Acyp1	59.3957	0.00976611	0.970704	0.999893
Acyp2	16.8792	-0.948297	0.0786521	0.999893
Ada	13.5534	0.724392	0.218804	0.999893
Adal	182.585	0.0246298	0.869772	0.999893
Adam10	463.542	-0.0475535	0.74813	0.999893
Adam11	313.449	-0.204032	0.642706	0.999893
Adam12	7.4792	-0.651627	0.405097	0.999893
Adam15	33.2578	0.364241	0.260025	0.999893
Adam17	302.763	-0.134655	0.350788	0.999893
Adam19	26.513	-0.327368	0.539427	0.999893
Adam1a	21.6091	-0.546279	0.242291	0.999893
Adam22	2.56476	0.618274	0.671408	0.999893
Adam23	116.239	-0.411839	0.0604778	0.999893
Adam33	13.1083	-0.631789	0.381305	0.999893
Adam4	6.22476	-1.0829	0.157876	0.999893
Adam8	3.20764	-0.355713	0.761638	0.999893
Adam9	1217.48	-0.0936566	0.42937	0.999893
Adamdec1	22.9332	-0.04466	0.949144	0.999893
Adamts1	123.127	0.403486	0.133513	0.999893
Adamts10	146.448	0.334158	0.20423	0.999893
Adamts12	7.93854	0.157564	0.80291	0.999893
Adamts13	67.7533	0.090125	0.838475	0.999893
Adamts14	16.0259	0.558035	0.320389	0.999893
Adamts15	12.6796	-0.802563	0.291959	0.999893
Adamts2	108.178	0.244892	0.385831	0.999893
Adamts4	6.09433	-1.21553	0.238992	0.999893
Adamts5	37.7655	0.290498	0.459068	0.999893
Adamts6	45.1024	-0.284159	0.598885	0.999893
Adamts7	215.27	-0.299851	0.334722	0.999893
Adamts9	35.1457	-0.188903	0.62031	0.999893
Adamtsl1	9.00204	-0.0147795	0.982029	0.999893
Adamtsl2	126.498	0.394056	0.220497	0.999893
Adamtsl4	32.9844	0.204539	0.57942	0.999893
Adamtsl5	14.0608	-0.101879	0.847167	0.999893
Adap1	9.25861	0.074369	0.906213	0.999893
Adap2	346.419	0.125879	0.446174	0.999893
Adap2os	16.2186	-0.170788	0.733215	0.999893
Adar	458.392	-0.0335098	0.816217	0.999893
Adarb1	250.37	0.233327	0.442368	0.999893
Adat1	84.8252	-0.0270009	0.908088	0.999893
Adat2	47.973	-0.0358674	0.920456	0.999893
Adat3	12.3857	0.396501	0.572677	0.999893
Adck1	252.532	0.0471465	0.795087	0.999893
Adck2	160.896	-0.0177856	0.926779	0.999893
Adck5	659.647	0.0801072	0.732616	0.999893
Adcy1	23.7159	-0.474634	0.304615	0.999893
Adcy2	3.94499	-0.76576	0.55995	0.999893
Adcy3	15.5685	0.00831617	0.988943	0.999893
Adcy4	53.7475	-0.457019	0.184049	0.999893
Adcy5	33.5385	0.09506	0.787266	0.999893
Adcy6	821.025	-0.232921	0.314765	0.999893
Adcy7	47.5756	-0.33571	0.256539	0.999893
Adcy9	462.148	0.0433516	0.805916	0.999893
Adcyap1r1	25.0725	-0.192297	0.774119	0.999893
Add1	773.745	-0.00162967	0.993349	0.999893
Add3	184.398	-0.0477281	0.826544	0.999893
Adgra2	83.6804	-0.260163	0.419232	0.999893
Adgra3	525.224	-0.0887572	0.506403	0.999893
Adgrd1	13.2971	0.345468	0.49729	0.999893
Adgre1	104.861	-0.120197	0.632466	0.999893
Adgre4	42.1154	-0.550008	0.110624	0.999893
Adgre5	194.1	0.0121716	0.960003	0.999893
Adgrf1	230.206	0.29212	0.225906	0.999893
Adgrf5	347.601	-0.0413742	0.807085	0.999893
Adgrg1	42.7196	-0.00547228	0.988464	0.999893
Adgrg3	64.4769	-0.379311	0.316901	0.999893
Adgrg6	21.6498	-0.330016	0.521548	0.999893
Adgrl1	94.6056	0.111528	0.636787	0.999893
Adgrl2	885.071	-0.151434	0.334556	0.999893
Adgrl4	109.952	0.0494999	0.83172	0.999893
Adgrv1	40.9135	-0.511512	0.453165	0.999893
Adh1	33256.9	-0.0107547	0.903409	0.999893
Adh4	1687.72	0.0189214	0.924707	0.999893
Adh5	5959.67	0.134709	0.0645175	0.999893
Adh6-ps1	483.154	-0.298661	0.415375	0.999893
Adh7	157.666	0.228519	0.491823	0.999893
Adhfe1	1916.09	0.0803683	0.39626	0.999893
Adi1	2158.38	0.0538563	0.630786	0.999893
Adipor1	1672.51	-0.0179923	0.86661	0.999893
Adipor2	7793.18	0.0232347	0.821914	0.999893
Adk	7394.36	-0.0445175	0.58275	0.999893
Adm	5.68149	-0.538353	0.54127	0.999893
Adnp	211.276	-0.150406	0.6038	0.999893
Adnp2	129.272	0.267494	0.359209	0.999893
Ado	222.987	-0.09345	0.570126	0.999893
Adora1	513.567	0.0147771	0.950857	0.999893
Adora2a	16.6103	-0.605902	0.167378	0.999893
Adpgk	325.043	0.0510893	0.789875	0.999893
Adprh	117.914	-0.0412195	0.911161	0.999893
Adprm	203.33	-0.0697689	0.702539	0.999893
Adprs	214.911	-0.0193021	0.908399	0.999893
Adra1a	66.6314	-0.288919	0.289533	0.999893
Adra1b	1383.91	0.047982	0.847655	0.999893
Adra2b	37.1868	0.249863	0.630037	0.999893
Adrb1	7.23867	0.2218	0.797764	0.999893
Adrb2	11.6872	-0.488689	0.303515	0.999893
Adrb3	208.88	0.475654	0.148713	0.999893
Adrm1	1145.92	-0.104152	0.346238	0.999893
Adsl	251.763	0.0382238	0.771352	0.999893
Adss	641.074	-0.153392	0.323342	0.999893
Adssl1	332.367	-0.0596491	0.743704	0.999893
Adtrp	1234.4	0.0102189	0.962529	0.999893
Aebp1	28.8409	-0.0534695	0.906421	0.999893
Aebp2	386.426	0.115525	0.460473	0.999893
Aen	205.811	0.0894312	0.703383	0.999893
Afap1	20.9957	0.315907	0.609055	0.999893
Afap1l1	55.856	0.0305754	0.921464	0.999893
Afap1l2	13.8725	0.129785	0.889578	0.999893
Afdn	963.983	0.0552139	0.636233	0.999893
Aff1	579.375	-0.0531943	0.679634	0.999893
Aff3	3.39797	0.123904	0.906772	0.999893
Aff4	1307.35	-0.0836972	0.648737	0.999893
Afg1l	133.614	-0.158665	0.379061	0.999893
Afg3l1	1287.75	-0.055247	0.52815	0.999893
Afg3l2	1453.55	0.0774898	0.557998	0.999893
Afm	3944.69	-0.176434	0.174725	0.999893
Afmid	1929.65	0.210536	0.160252	0.999893
Afp	30.2671	0.0607361	0.889735	0.999893
Aftph	622.577	-0.183705	0.102052	0.999893
Aga	222.361	0.20936	0.259368	0.999893
Agap1	156.526	-0.266944	0.232167	0.999893
Agap2	41.1373	-0.182556	0.6422	0.999893
Agap3	491.399	-0.247472	0.193792	0.999893
Agbl3	42.6894	0.130537	0.626948	0.999893
Agbl5	127.473	-0.0155664	0.939707	0.999893
Agfg1	419.207	0.0418019	0.80126	0.999893
Agfg2	655.509	-0.135393	0.341164	0.999893
Aggf1	459.744	-0.19731	0.14652	0.999893
Agk	122.563	-0.464942	0.0850983	0.999893
Agl	1003.48	-0.102541	0.431832	0.999893
Agmat	2150.42	0.0363461	0.802149	0.999893
Agmo	1056.87	-0.164027	0.125829	0.999893
Ago1	606.244	-0.0837963	0.590983	0.999893
Ago2	411.817	-0.333762	0.0154829	0.999893
Ago3	231.413	-0.151718	0.539163	0.999893
Ago4	110.34	0.148831	0.611285	0.999893
Agpat1	157.197	-0.0951574	0.738617	0.999893
Agpat2	2157.84	0.026121	0.901156	0.999893
Agpat3	3317.05	0.0114376	0.897139	0.999893
Agpat4	6.14313	-0.320087	0.800359	0.999893
Agpat5	154.595	-0.0543098	0.786872	0.999893
Agps	208.634	-0.320171	0.113393	0.999893
Agrn	874.385	-0.119063	0.201445	0.999893
Agt	8253.08	-0.0327838	0.769235	0.999893
Agtpbp1	121.821	-0.193213	0.499578	0.999893
Agtr1a	963.862	-0.267051	0.325879	0.999893
Agtrap	51.8777	0.186749	0.512248	0.999893
Agxt	4748.38	-0.101784	0.714063	0.999893
Agxt2	2772.8	0.122469	0.348834	0.999893
Ahctf1	741.302	0.152169	0.372795	0.999893
Ahcy	24806.8	0.0352384	0.815818	0.999893
Ahcyl	20.5752	0.491255	0.483282	0.999893
Ahcyl1	1952.81	0.0718899	0.40421	0.999893
Ahcyl2	316.492	-0.246056	0.397961	0.999893
Ahdc1	253.31	-0.0579061	0.787615	0.999893
Ahi1	11.8931	0.265521	0.681002	0.999893
Ahnak	272.088	0.361764	0.011374	0.999893
Ahnak2	10.6824	-0.464471	0.388846	0.999893
Ahr	701.195	-0.273234	0.129624	0.999893
Ahsa1	1048.54	0.11766	0.365312	0.999893
Ahsa2	641.011	-0.00583986	0.972086	0.999893
Ahsg	143669	-0.114083	0.181852	0.999893
Aida	173.818	-0.11002	0.634381	0.999893
Aif1	27.2544	0.0700602	0.885262	0.999893
Aif1l	4.60522	-0.374912	0.615602	0.999893
Aifm1	1762.46	-0.0279979	0.682337	0.999893
Aifm2	452.23	0.236247	0.420401	0.999893
Aifm3	103.819	0.189509	0.387109	0.999893
Aig1	178.938	-0.343332	0.0747014	0.999893
Aim2	11.288	-0.0122762	0.987483	0.999893
Aimp1	358.909	0.00696247	0.964782	0.999893
Aimp2	131.26	0.0384501	0.875785	0.999893
Aip	265.782	-0.083554	0.511439	0.999893
Airn	5.28569	0.983298	0.445131	0.999893
Ajuba	157.952	-0.0546649	0.774368	0.999893
Ak1	3.25644	1.08643	0.421778	0.999893
Ak2	3409.98	0.0938961	0.756102	0.999893
Ak3	5994.26	0.0453023	0.652237	0.999893
Ak4	1111.92	0.163593	0.676023	0.999893
Ak6	405.337	0.0796641	0.510352	0.999893
Ak7	4.94249	-0.440044	0.569332	0.999893
Akap1	1879.48	-0.0818501	0.420974	0.999893
Akap10	172.847	-0.110554	0.498589	0.999893
Akap11	566.664	-0.0671143	0.767393	0.999893
Akap12	40.6188	-0.0345287	0.919687	0.999893
Akap13	1432.08	0.0187008	0.916159	0.999893
Akap17b	75.1024	-0.0810513	0.794454	0.999893
Akap5	23.054	-0.971417	0.161802	0.999893
Akap7	81.7225	0.185799	0.460298	0.999893
Akap8	775.878	-0.0671084	0.692335	0.999893
Akap8l	759.101	0.0480192	0.768083	0.999893
Akap9	665.587	0.187493	0.301187	0.999893
Akip1	226.087	0.275854	0.115984	0.999893
Akirin1	438.33	0.0529523	0.823021	0.999893
Akirin2	231.959	-0.0315429	0.845768	0.999893
Akna	19.2247	0.314114	0.588032	0.999893
Akr1a1	5653.7	0.0546981	0.565274	0.999893
Akr1b10	14.1754	-0.802728	0.176912	0.999893
Akr1b3	119.068	0.0741611	0.724502	0.999893
Akr1b8	26.1417	0.68542	0.126541	0.999893
Akr1c12	1079.37	0.0933925	0.633211	0.999893
Akr1c13	1250.36	0.0725467	0.618298	0.999893
Akr1c14	6313.21	0.0773042	0.792842	0.999893
Akr1c19	1468.11	0.394832	0.464302	0.999893
Akr1c6	17917.7	-0.0297509	0.760924	0.999893
Akr1d1	2255.77	-0.080802	0.619219	0.999893
Akr1e1	621.605	0.0838728	0.475235	0.999893
Akr7a5	2364.01	0.0346448	0.712233	0.999893
Akt1	914.886	0.068633	0.69606	0.999893
Akt1s1	690.758	-0.0760348	0.483052	0.999893
Akt2	1670.09	0.0437497	0.592976	0.999893
Akt3	33.5218	0.202399	0.617406	0.999893
Aktip	164.264	-0.273345	0.149613	0.999893
Alad	1927	-0.116495	0.298187	0.999893
Alas1	9490.19	-0.270588	0.851129	0.999893
Alas2	1695.67	0.105906	0.473211	0.999893
Alb	966196	-0.244228	0.0937849	0.999893
Albfm1	915.695	-0.0187465	0.932372	0.999893
Alcam	999.523	-0.129834	0.277003	0.999893
Aldh16a1	938.293	-0.0723248	0.424758	0.999893
Aldh18a1	15.6963	0.407409	0.490526	0.999893
Aldh1a1	18470.7	-0.0718444	0.608168	0.999893
Aldh1a2	5.44534	-0.846547	0.401067	0.999893
Aldh1a3	5.23456	1.18449	0.115485	0.999893
Aldh1a7	3304.78	0.0887132	0.380061	0.999893
Aldh1b1	1088.33	-0.164627	0.186491	0.999893
Aldh1l1	23129.8	0.131532	0.341319	0.999893
Aldh2	29583.8	-0.0324803	0.733134	0.999893
Aldh3b1	36.6984	0.148812	0.651286	0.999893
Aldh4a1	7947.84	-0.0985665	0.337407	0.999893
Aldh5a1	1244.95	-0.02687	0.772167	0.999893
Aldh6a1	7310.92	-0.0522031	0.59615	0.999893
Aldh7a1	8946.68	0.0490462	0.616681	0.999893
Aldh8a1	4543.45	-0.00654865	0.952486	0.999893
Aldh9a1	4276.02	-0.0277015	0.691383	0.999893
Aldoa	1300.03	-0.0809439	0.693737	0.999893
Aldob	50678.3	-0.0180701	0.901075	0.999893
Aldoc	439.146	0.27246	0.119921	0.999893
Alg1	363.84	0.0937472	0.447387	0.999893
Alg10b	596.623	-0.058734	0.633463	0.999893
Alg11	477.983	-0.00663476	0.973383	0.999893
Alg12	97.474	0.213977	0.286471	0.999893
Alg13	106.222	-0.140594	0.469165	0.999893
Alg14	168.61	-0.10651	0.685569	0.999893
Alg2	285.897	0.146694	0.622227	0.999893
Alg3	204.887	0.137773	0.518534	0.999893
Alg5	403.575	0.129856	0.374863	0.999893
Alg6	163.472	0.257575	0.213887	0.999893
Alg8	107.537	0.112224	0.727024	0.999893
Alg9	301.377	0.0221575	0.865688	0.999893
Alkbh1	113.654	0.396439	0.245905	0.999893
Alkbh2	64.0604	0.204179	0.469373	0.999893
Alkbh3	236.188	-0.333022	0.0352293	0.999893
Alkbh3os1	2.76518	0.245461	0.898313	0.999893
Alkbh4	49.0202	0.0154373	0.962929	0.999893
Alkbh5	1293.02	-0.170083	0.287985	0.999893
Alkbh6	124.94	-0.335397	0.0952527	0.999893
Alkbh7	144.607	-0.048294	0.861546	0.999893
Alkbh8	134.132	-0.101705	0.63067	0.999893
Alms1	50.0669	-0.0471867	0.851011	0.999893
Alox12	6.37052	-0.427043	0.58282	0.999893
Alox5ap	15.9925	-0.64158	0.285018	0.999893
Alpk1	49.1924	-0.35446	0.26246	0.999893
Alpl	233.834	-0.0708416	0.831827	0.999893
Als2	1515.21	-0.191111	0.272366	0.999893
Als2cl	611.745	-0.00322555	0.990582	0.999893
Alyref	137.833	-0.0297909	0.865534	0.999893
Alyref2	36.1044	-0.0761151	0.847616	0.999893
Amacr	2573.51	-0.116119	0.408346	0.999893
Ambp	31826	0.102626	0.304556	0.999893
Ambra1	454.61	-0.0692728	0.543231	0.999893
Amd1	912.645	0.0962711	0.861892	0.999893
Amd2	20.0156	0.945159	0.102993	0.999893
Amdhd1	3671.63	-0.0480554	0.868007	0.999893
Amdhd2	292.823	0.139465	0.551248	0.999893
Amer1	121.892	0.0195966	0.928572	0.999893
Amer2	11.7795	-0.945691	0.0734402	0.999893
Amfr	5283.22	-0.0206121	0.853313	0.999893
Amigo1	115.824	-0.174803	0.402847	0.999893
Amigo2	99.2918	0.139403	0.57342	0.999893
Amigo3	58.2177	0.408582	0.0761433	0.999893
Ammecr1	54.6145	-0.00782909	0.979012	0.999893
Ammecr1l	744.301	-0.158634	0.219574	0.999893
Amn1	123.893	0.246047	0.352248	0.999893
Amot	179.947	0.114676	0.6472	0.999893
Amotl1	148.032	-0.151602	0.599086	0.999893
Amotl2	620.324	0.0440652	0.779295	0.999893
Ampd2	552.374	-0.103587	0.274247	0.999893
Ampd3	9.4624	0.302776	0.603302	0.999893
Amt	709.097	-0.0579732	0.855687	0.999893
Amy1	2295.77	0.128939	0.185813	0.999893
Amz1	8.08188	0.829135	0.291325	0.999893
Amz2	239.849	-0.067679	0.627191	0.999893
Anapc1	737.932	-0.028756	0.797145	0.999893
Anapc10	30.2694	0.28651	0.467236	0.999893
Anapc11	222.883	0.187333	0.287102	0.999893
Anapc13	400.389	0.266557	0.0368119	0.999893
Anapc15	132.639	-0.227951	0.337028	0.999893
Anapc16	335.024	0.122211	0.438705	0.999893
Anapc2	808.214	0.095041	0.453213	0.999893
Anapc4	243.717	-0.106141	0.607633	0.999893
Anapc5	1156.61	-0.0932743	0.282104	0.999893
Anapc7	311.851	0.0974679	0.540153	0.999893
Ang	2620.49	0.0295707	0.886658	0.999893
Angel1	88.3149	0.0500601	0.842961	0.999893
Angel2	313.018	0.0430694	0.777496	0.999893
Angpt1	8.48264	0.0841453	0.888214	0.999893
Angpt2	12.2303	0.487625	0.363029	0.999893
Angptl2	172.671	0.0677027	0.767752	0.999893
Angptl3	6161.42	0.0582651	0.674582	0.999893
Angptl4	1374.47	0.081269	0.881445	0.999893
Angptl6	124.859	0.2683	0.347219	0.999893
Angptl7	5.68133	-0.0297191	0.976399	0.999893
Angptl8	720.825	0.557415	0.156109	0.999893
Ank	474.86	-0.0169984	0.921339	0.999893
Ank2	40.8832	-0.313356	0.412217	0.999893
Ank3	462.083	0.388952	0.0272662	0.999893
Ankfy1	624.615	-0.145426	0.239275	0.999893
Ankhd1	576.988	-0.226138	0.0277595	0.999893
Ankib1	357.568	-0.0162965	0.914807	0.999893
Ankle1	4.28382	-1.08263	0.497187	0.999893
Ankle2	435.284	-0.183905	0.171275	0.999893
Ankmy2	127.723	-0.441285	0.0318214	0.999893
Ankra2	142.763	0.0570587	0.7554	0.999893
Ankrd10	161.007	0.0342802	0.858788	0.999893
Ankrd11	1070.57	0.0824146	0.432119	0.999893
Ankrd12	104.479	0.258344	0.604297	0.999893
Ankrd13a	301.816	-0.275532	0.110645	0.999893
Ankrd13b	70.1128	0.191154	0.485784	0.999893
Ankrd13c	526.077	-0.0681886	0.666315	0.999893
Ankrd13d	3.59087	1.57692	0.27091	0.999893
Ankrd16	314.057	0.0473651	0.796433	0.999893
Ankrd17	1046.84	-0.0686533	0.64782	0.999893
Ankrd2	5.19918	-0.273204	0.735311	0.999893
Ankrd23	45.3172	-0.144574	0.728158	0.999893
Ankrd24	82.8834	0.207882	0.338161	0.999893
Ankrd26	98.2366	-0.348541	0.247748	0.999893
Ankrd27	608.084	0.0173142	0.906562	0.999893
Ankrd28	572.027	0.0738411	0.647961	0.999893
Ankrd33b	672.945	-0.269436	0.110603	0.999893
Ankrd37	8.96312	-0.122635	0.902407	0.999893
Ankrd39	77.9231	-0.306204	0.266973	0.999893
Ankrd40	709.717	-0.0023673	0.984622	0.999893
Ankrd42	14.5889	-0.461599	0.460426	0.999893
Ankrd44	49.1877	0.0199034	0.953098	0.999893
Ankrd46	854.555	0.0108409	0.924966	0.999893
Ankrd49	106.481	-0.217989	0.383636	0.999893
Ankrd50	162.205	0.082828	0.760576	0.999893
Ankrd52	626.883	-0.0133421	0.930341	0.999893
Ankrd54	110.419	-0.277154	0.164342	0.999893
Ankrd55	4.42933	-0.554942	0.617183	0.999893
Ankrd61	8.39525	-0.633164	0.330752	0.999893
Ankrd9	37.3568	-0.52425	0.317826	0.999893
Anks1	447.852	-0.134756	0.608169	0.999893
Anks3	204.039	-0.24078	0.184502	0.999893
Anks4b	948.061	-0.0767093	0.709643	0.999893
Anks6	8.76852	0.531372	0.405235	0.999893
Ankub1	4.24845	1.65473	0.160631	0.999893
Ankzf1	405.585	0.179055	0.127176	0.999893
Anln	8.43748	0.261835	0.760936	0.999893
Ano1	20.4725	0.548482	0.239364	0.999893
Ano10	253.078	-0.0882501	0.600779	0.999893
Ano6	97.9548	-0.124494	0.649361	0.999893
Ano8	110.282	-0.315549	0.247937	0.999893
Anp32a	1348.64	0.0838538	0.778118	0.999893
Anp32b	589.425	0.063394	0.633299	0.999893
Anp32e	272.702	-0.0977044	0.628548	0.999893
Anpep	2429.94	-0.137804	0.436387	0.999893
Antkmt	487.904	0.0780022	0.552542	0.999893
Antxr1	19.5285	-0.139396	0.80132	0.999893
Antxr2	625.195	-0.0567124	0.70419	0.999893
Anxa1	30.036	0.500889	0.317922	0.999893
Anxa11	649.287	0.112079	0.419736	0.999893
Anxa13	15.1389	0.20448	0.716056	0.999893
Anxa2	112.953	-0.338508	0.144459	0.999893
Anxa3	38.9804	0.0634579	0.879612	0.999893
Anxa4	735.274	0.0493644	0.696486	0.999893
Anxa5	1203.95	0.00613017	0.978746	0.999893
Anxa6	1910.9	0.00103978	0.991423	0.999893
Anxa7	1706.26	-0.0662097	0.735973	0.999893
Anxa9	17.1027	0.286002	0.53592	0.999893
Aoah	9.60233	-0.306133	0.58474	0.999893
Aoc2	29.2621	0.158151	0.743403	0.999893
Aoc3	3.46196	-0.197489	0.883626	0.999893
Aopep	344.738	0.0514277	0.848466	0.999893
Aox1	2128.84	0.303878	0.0467535	0.999893
Aox3	16642	0.239188	0.129674	0.999893
Ap1ar	364.814	-0.048458	0.788013	0.999893
Ap1b1	924.811	-0.000584194	0.994858	0.999893
Ap1g1	1290.65	-0.00805562	0.923153	0.999893
Ap1g2	148.451	0.296903	0.170361	0.999893
Ap1m1	343.171	-0.0952582	0.595424	0.999893
Ap1s1	406.042	0.13496	0.417602	0.999893
Ap1s2	24.5734	-0.583808	0.294785	0.999893
Ap1s3	20.6386	-0.742751	0.31686	0.999893
Ap2a1	653.022	-0.0834335	0.420527	0.999893
Ap2a2	1377.57	-0.224031	0.296959	0.999893
Ap2b1	965.865	0.00434876	0.973148	0.999893
Ap2m1	3364.16	0.0835347	0.418895	0.999893
Ap2s1	584.521	-0.023868	0.799112	0.999893
Ap3b1	918.907	-0.0302388	0.821034	0.999893
Ap3d1	1178.02	-0.137896	0.159598	0.999893
Ap3m1	1495.07	-0.111021	0.671963	0.999893
Ap3m2	32.6689	0.0351315	0.931195	0.999893
Ap3s1	414.627	-0.192756	0.182718	0.999893
Ap3s2	444.411	-0.10509	0.368918	0.999893
Ap4b1	278.65	-0.00906237	0.958878	0.999893
Ap4e1	121.085	-0.0996967	0.616111	0.999893
Ap4m1	230.715	0.0145075	0.940546	0.999893
Ap4s1	113.941	0.263477	0.224448	0.999893
Ap5b1	50.1497	0.433194	0.213301	0.999893
Ap5m1	265.976	0.0324426	0.840681	0.999893
Ap5s1	217.036	0.0360362	0.852871	0.999893
Ap5z1	271.973	0.0263303	0.837305	0.999893
Apaf1	44.0739	-0.180963	0.575503	0.999893
Apba1	5.01333	0.479046	0.55239	0.999893
Apba3	505.532	0.13355	0.307739	0.999893
Apbb1	5.39583	2.88631	0.0368843	0.999893
Apbb1ip	17.4256	0.220855	0.651267	0.999893
Apbb2	148.213	0.041942	0.843733	0.999893
Apbb3	304.22	-0.140379	0.657682	0.999893
Apc	510.711	-0.214511	0.385194	0.999893
Apc2	5.04408	-0.848147	0.361087	0.999893
Apcs	1144.96	0.0853846	0.49931	0.999893
Apeh	1212.09	0.0987813	0.360547	0.999893
Apex1	407.993	0.04813	0.715137	0.999893
Apex2	98.7792	-0.186488	0.488495	0.999893
Aph1a	1575.64	0.0350611	0.689542	0.999893
Aph1b	68.1528	-0.371643	0.431041	0.999893
Aph1c	32.5619	0.167321	0.633237	0.999893
Api5	960.399	-0.00198137	0.98777	0.999893
Apip	166.526	-0.0367996	0.853097	0.999893
Aplf	46.419	-0.0947485	0.799289	0.999893
Aplp1	7.77866	-0.56356	0.402038	0.999893
Aplp2	5605.66	-0.0670787	0.490759	0.999893
Apmap	547.745	0.0643369	0.590979	0.999893
Apoa1	110161	0.136978	0.166529	0.999893
Apoa2	62140	0.101765	0.318351	0.999893
Apoa4	1073.68	-0.0903943	0.681154	0.999893
Apoa5	16378.9	-0.0176595	0.928559	0.999893
Apob	75232.6	0.0668393	0.64935	0.999893
Apobec1	268.707	0.194178	0.405447	0.999893
Apobec3	31.2881	-0.209762	0.540914	0.999893
Apobr	10.4257	0.674017	0.218112	0.999893
Apoc1	20017.4	0.181752	0.0198395	0.999893
Apoc2	1470.2	0.141635	0.29187	0.999893
Apoc2l	200.548	0.205304	0.437179	0.999893
Apoc3	16662.2	0.189457	0.0615006	0.999893
Apoc4	4721.43	0.132405	0.0683919	0.999893
Apoe	241218	0.114542	0.161616	0.999893
Apof	8848.05	0.0442555	0.645169	0.999893
Apoh	24249	0.00863647	0.93664	0.999893
Apol10b	6.22341	-0.866697	0.387094	0.999893
Apol7a	1834.92	-0.0464097	0.65358	0.999893
Apol7c	2.98403	-0.372541	0.80261	0.999893
Apol7e	4.40333	-1.16223	0.197163	0.999893
Apol9a	1119.06	0.106786	0.355716	0.999893
Apol9b	1813.71	0.174049	0.129055	0.999893
Apold1	13.0396	-1.12963	0.0716651	0.999893
Apom	2816.28	0.122837	0.341098	0.999893
Apon	5268.5	0.142336	0.230571	0.999893
Apoo	279.1	-0.0343188	0.803351	0.999893
Apool	309.289	-0.0103786	0.954401	0.999893
App	877.592	0.121199	0.572772	0.999893
Appbp2	467.021	-0.215689	0.131262	0.999893
Appbp2os	6.13506	0.37757	0.56578	0.999893
Appl1	311.937	0.103012	0.731912	0.999893
Appl2	404.464	0.0019212	0.991949	0.999893
Aprt	455.302	0.023528	0.870693	0.999893
Aptx	156.955	0.157261	0.537716	0.999893
Aqp1	754.208	-0.0603768	0.683989	0.999893
Aqp11	590.713	0.0156733	0.949804	0.999893
Aqp4	66.3514	0.332572	0.523225	0.999893
Aqp7	10.368	-1.87833	0.0235191	0.999893
Aqp8	1295.57	0.0703275	0.913044	0.999893
Aqp9	7654.47	-0.147092	0.264819	0.999893
Aqr	372.819	-0.127839	0.291696	0.999893
Ar	20.6886	-0.639953	0.192891	0.999893
Araf	1276.07	-0.0828526	0.390393	0.999893
Arap1	1183.04	0.00125805	0.99507	0.999893
Arap2	251.76	-0.206408	0.421397	0.999893
Arap3	170.637	-0.151721	0.350081	0.999893
Arcn1	2601.73	-0.111385	0.39889	0.999893
Arel1	925.486	-0.0364861	0.76399	0.999893
Arf1	3070.38	0.0218922	0.818206	0.999893
Arf2	135.099	-0.021786	0.910158	0.999893
Arf3	1244.86	0.0304789	0.775714	0.999893
Arf4	1569.89	-0.052965	0.653995	0.999893
Arf5	950.754	-0.0563709	0.599651	0.999893
Arf6	514.035	-0.0748904	0.663179	0.999893
Arfgap1	424.772	7.28454e-05	0.999501	0.999893
Arfgap2	2214.39	-0.0296564	0.658657	0.999893
Arfgap3	145.074	-0.0226091	0.944875	0.999893
Arfgef1	1286.93	-0.0391572	0.813829	0.999893
Arfgef2	1251.16	-0.104287	0.272445	0.999893
Arfip1	296.1	-0.157818	0.325107	0.999893
Arfip2	226.647	-0.195837	0.453745	0.999893
Arfrp1	237.223	0.00422877	0.982049	0.999893
Arg1	16225.2	0.112419	0.35044	0.999893
Arglu1	632.234	0.0510139	0.727034	0.999893
Arhgap1	191.73	-0.0601087	0.705161	0.999893
Arhgap10	44.5578	0.599117	0.104538	0.999893
Arhgap11a	27.0728	-0.0172948	0.967435	0.999893
Arhgap12	406.372	-0.119188	0.3993	0.999893
Arhgap15	5.21776	-0.299604	0.756618	0.999893
Arhgap17	216.369	0.154013	0.463514	0.999893
Arhgap18	218.888	-0.227845	0.362922	0.999893
Arhgap19	46.0489	-0.465342	0.13821	0.999893
Arhgap21	672.464	-0.182106	0.405438	0.999893
Arhgap22	3.46512	1.45073	0.188714	0.999893
Arhgap23	246.721	-0.143909	0.357135	0.999893
Arhgap24	137.829	-0.105565	0.783391	0.999893
Arhgap25	15.6248	-0.249168	0.600779	0.999893
Arhgap26	239.922	0.17488	0.492273	0.999893
Arhgap27	28.7684	0.126814	0.734271	0.999893
Arhgap28	6.65028	-1.23427	0.0883667	0.999893
Arhgap29	1145.56	0.209586	0.302438	0.999893
Arhgap30	42.2478	-0.104419	0.767147	0.999893
Arhgap31	80.1004	0.224386	0.444892	0.999893
Arhgap32	265.463	-0.28931	0.204982	0.999893
Arhgap33	7.29727	1.46798	0.176895	0.999893
Arhgap35	1844.79	-0.144378	0.14874	0.999893
Arhgap36	2.61733	-2.66276	0.214029	0.999893
Arhgap39	71.79	-0.184942	0.425005	0.999893
Arhgap4	74.2389	0.0500324	0.892674	0.999893
Arhgap42	1031.01	0.0760672	0.506599	0.999893
Arhgap44	19.8783	0.180605	0.705897	0.999893
Arhgap45	133.785	0.197124	0.263256	0.999893
Arhgap5	870.85	-0.0805988	0.645516	0.999893
Arhgap6	103.794	-0.59889	0.0765098	0.999893
Arhgap9	21.9021	-0.188882	0.692036	0.999893
Arhgdia	1265.19	-0.0903411	0.388199	0.999893
Arhgdib	56.2518	-0.330757	0.252653	0.999893
Arhgef1	789.614	0.00663058	0.951219	0.999893
Arhgef10	37.2632	-0.0317439	0.914	0.999893
Arhgef10l	652.941	-0.068017	0.822525	0.999893
Arhgef11	626.979	-0.128606	0.386752	0.999893
Arhgef12	3393.25	-0.0401206	0.694397	0.999893
Arhgef15	118.916	0.0212553	0.923534	0.999893
Arhgef16	99.9313	0.383652	0.132598	0.999893
Arhgef17	71.3585	-0.17681	0.635098	0.999893
Arhgef18	482.871	-0.0991685	0.592367	0.999893
Arhgef19	964.396	-0.149332	0.679321	0.999893
Arhgef2	48.2643	0.0877402	0.872902	0.999893
Arhgef25	18.9354	0.399783	0.324223	0.999893
Arhgef26	605.561	0.233663	0.704867	0.999893
Arhgef3	423.067	-0.100376	0.708496	0.999893
Arhgef37	212.361	-0.0819633	0.836405	0.999893
Arhgef40	214.509	-0.275486	0.235004	0.999893
Arhgef5	541.68	0.114917	0.376107	0.999893
Arhgef6	37.9016	0.00603684	0.985933	0.999893
Arhgef7	493.905	-0.102974	0.668794	0.999893
Arhgef9	73.8804	-0.55268	0.161583	0.999893
Arid1a	946.848	-0.113489	0.40045	0.999893
Arid1b	529.063	-0.170703	0.149774	0.999893
Arid2	413.335	0.0488707	0.695236	0.999893
Arid3a	14.1317	-0.276585	0.570659	0.999893
Arid3b	59.2041	-0.105386	0.758761	0.999893
Arid4a	305.538	0.0249379	0.895411	0.999893
Arid4b	292.637	-0.0531278	0.78964	0.999893
Arid5a	23.7167	-0.148669	0.831611	0.999893
Arid5b	1169.24	0.109883	0.846369	0.999893
Arih1	894.797	-0.0282575	0.858374	0.999893
Arih2	697.375	0.0686274	0.684951	0.999893
Arl1	1474.04	-0.0266312	0.87556	0.999893
Arl10	34.9887	-0.0792923	0.85226	0.999893
Arl13b	138.378	-0.0741855	0.766898	0.999893
Arl14ep	156.077	-0.198274	0.317335	0.999893
Arl15	149.863	0.180802	0.481443	0.999893
Arl16	71.3198	0.16538	0.42961	0.999893
Arl2	81.6364	-0.171492	0.527435	0.999893
Arl2bp	91.8399	-0.0430099	0.861867	0.999893
Arl3	127.282	0.0252092	0.879381	0.999893
Arl4a	368.76	-0.0256944	0.953401	0.999893
Arl4c	33.3121	0.0882013	0.821159	0.999893
Arl4d	749.397	-0.273151	0.475245	0.999893
Arl5a	2331.96	-0.260166	0.0932056	0.999893
Arl5b	551.622	-0.0288918	0.89397	0.999893
Arl6	26.8971	-0.224867	0.575717	0.999893
Arl6ip1	3077.01	-0.0195353	0.878409	0.999893
Arl6ip4	388.777	0.189015	0.0997337	0.999893
Arl6ip5	423.763	0.200094	0.15509	0.999893
Arl6ip6	177.091	0.205869	0.309901	0.999893
Arl8a	243.906	-0.231027	0.119315	0.999893
Arl8b	852.883	-0.0278214	0.823425	0.999893
Armc1	612.133	-0.071272	0.707425	0.999893
Armc10	125.577	-0.0462484	0.866544	0.999893
Armc5	178.996	-0.18158	0.287764	0.999893
Armc6	65.4754	-0.287044	0.329286	0.999893
Armc7	37.5862	0.0346998	0.920462	0.999893
Armc8	269.685	0.0652822	0.675862	0.999893
Armc9	75.8649	-0.143888	0.664117	0.999893
Armcx1	21.2676	0.18915	0.677334	0.999893
Armcx2	26.7304	-0.522001	0.250278	0.999893
Armcx3	231.84	-0.188909	0.528238	0.999893
Armcx4	26.1677	-0.0972411	0.832071	0.999893
Armcx5	37.5801	0.0779265	0.818684	0.999893
Armcx6	10.5204	-0.51178	0.479138	0.999893
Armh3	161.01	-0.222172	0.165425	0.999893
Armt1	220.77	-0.0312919	0.864736	0.999893
Arnt	730.816	0.205945	0.2061	0.999893
Arntl	192.485	-0.340277	0.817642	0.999893
Arntl2	20.6937	0.108929	0.811659	0.999893
Arpc1a	724.274	0.0442039	0.732939	0.999893
Arpc1b	543.746	0.0747329	0.551358	0.999893
Arpc2	1651.11	0.10378	0.350102	0.999893
Arpc3	599.361	0.0857907	0.465877	0.999893
Arpc4	638.66	0.0335146	0.752923	0.999893
Arpc5	1084.37	-0.011563	0.902066	0.999893
Arpc5l	411.014	0.116226	0.494615	0.999893
Arpin	108.504	-0.126575	0.601106	0.999893
Arpp19	645.025	0.0676948	0.551903	0.999893
Arrb1	160.122	-0.143916	0.556868	0.999893
Arrb2	197.809	0.0855705	0.624013	0.999893
Arrdc1	49.4861	-0.449138	0.159441	0.999893
Arrdc2	144.352	0.205203	0.310754	0.999893
Arrdc3	1757.08	0.430954	0.410822	0.999893
Arrdc4	229.074	-0.106539	0.707357	0.999893
Arsa	775.401	-0.127225	0.435798	0.999893
Arsb	514.105	0.0507437	0.740373	0.999893
Arsg	352.992	0.172019	0.632213	0.999893
Arsk	124.366	-0.155099	0.50885	0.999893
Art2b	4.17952	-0.0465473	0.968171	0.999893
Art3	12.6784	0.00524275	0.99607	0.999893
Art4	24.921	0.595261	0.248093	0.999893
Arv1	34.0027	-0.157054	0.650665	0.999893
Arvcf	219.306	0.0891123	0.746819	0.999893
As3mt	474.782	0.0812873	0.693712	0.999893
Asah1	692.841	-0.0352487	0.713865	0.999893
Asah2	425.514	0.0269831	0.897075	0.999893
Asap1	296.811	-0.112031	0.610893	0.999893
Asap2	260.869	-0.0899773	0.937334	0.999893
Asap3	236.358	-0.0269483	0.904396	0.999893
Asb1	130.056	-0.0488792	0.848092	0.999893
Asb13	632.578	-0.0722068	0.729863	0.999893
Asb2	35.0346	0.35589	0.411927	0.999893
Asb3	105.414	0.190509	0.393919	0.999893
Asb6	134.649	0.00729013	0.969992	0.999893
Asb7	174.639	-0.159575	0.481632	0.999893
Asb8	317.915	-0.146026	0.41399	0.999893
Ascc1	179.656	0.0293487	0.848041	0.999893
Ascc2	590.83	0.0269398	0.84387	0.999893
Ascc3	390.068	-0.0950989	0.616345	0.999893
Asf1a	111.861	0.197507	0.380002	0.999893
Asf1b	6.23914	-0.25383	0.710936	0.999893
Asgr1	6671.2	0.0552865	0.635838	0.999893
Asgr2	3261.91	0.0808387	0.393884	0.999893
Ash1l	707.593	-0.0387396	0.678883	0.999893
Ash2l	336.526	0.0290826	0.836969	0.999893
Asic1	22.3647	0.20919	0.720099	0.999893
Asic3	3.97109	0.479805	0.627077	0.999893
Asic5	62.2021	0.109795	0.733331	0.999893
Asl	6305.87	0.174807	0.290389	0.999893
Asns	110.696	1.20804	0.0204988	0.999893
Asnsd1	520.963	0.00793319	0.947858	0.999893
Aspa	133.919	0.0530463	0.801937	0.999893
Aspdh	1151.57	0.130233	0.24921	0.999893
Aspg	3858.31	0.046965	0.68324	0.999893
Asph	645.824	-0.17112	0.178956	0.999893
Aspm	7.6536	-0.426524	0.625797	0.999893
Aspscr1	1211.76	-0.0658851	0.386914	0.999893
Asrgl1	171.599	0.115819	0.408688	0.999893
Ass1	38833.6	0.0838235	0.673493	0.999893
Aste1	63.1168	0.165386	0.612709	0.999893
Astn2	12.9309	-0.431044	0.513716	0.999893
Asxl1	509.144	-0.0961644	0.538764	0.999893
Asxl2	414.766	-0.00164654	0.993152	0.999893
Atad1	888.201	0.0178621	0.873695	0.999893
Atad2	67.1805	0.159306	0.59747	0.999893
Atad2b	280.282	-0.0709781	0.701307	0.999893
Atad3a	1029.35	0.0787101	0.504225	0.999893
Atad3aos	8.68992	-1.27583	0.153309	0.999893
Atad5	24.2462	0.193661	0.640805	0.999893
Atat1	193.872	0.133724	0.517823	0.999893
Ate1	404.456	-0.0303988	0.800805	0.999893
Atf1	369.76	-0.00952525	0.943061	0.999893
Atf2	409.074	-0.0721048	0.633616	0.999893
Atf4	1444.51	0.151826	0.170687	0.999893
Atf5	3787.87	-0.157156	0.493197	0.999893
Atf6	1256.95	-0.142214	0.266796	0.999893
Atf6b	355.399	-0.0426825	0.882512	0.999893
Atf7	538.98	-0.189923	0.061663	0.999893
Atf7ip	513.015	0.0124625	0.958473	0.999893
Atg10	46.0409	0.342609	0.240902	0.999893
Atg101	478.265	0.0445384	0.886809	0.999893
Atg12	346.539	-0.0778764	0.580141	0.999893
Atg13	1023.43	0.0189412	0.8505	0.999893
Atg14	318.169	0.169073	0.309483	0.999893
Atg16l1	525.164	-0.0673646	0.73446	0.999893
Atg16l2	361.534	0.335158	0.392311	0.999893
Atg2a	1169.93	-0.13828	0.161064	0.999893
Atg2b	632.993	0.0229698	0.825256	0.999893
Atg3	912.808	0.102578	0.393687	0.999893
Atg4a	201.506	0.0218411	0.883781	0.999893
Atg4b	459.251	0.114181	0.311525	0.999893
Atg4c	224.69	-0.158584	0.40096	0.999893
Atg4d	471.593	0.0682421	0.682136	0.999893
Atg5	661.749	0.0877102	0.552052	0.999893
Atg7	794.945	0.114724	0.352088	0.999893
Atg9a	1269.41	-0.0790875	0.466259	0.999893
Atg9b	3.13127	1.9184	0.14823	0.999893
Atic	435.05	0.0684026	0.646845	0.999893
Atl1	36.055	-0.0084676	0.978502	0.999893
Atl2	1528.8	-0.0881884	0.703393	0.999893
Atl3	2627.4	-0.00962948	0.929827	0.999893
Atm	117.164	0.0487674	0.857739	0.999893
Atmin	160.478	0.127343	0.566802	0.999893
Atn1	442.993	-0.0321956	0.788621	0.999893
Atoh8	266.664	-0.365366	0.34504	0.999893
Atox1	837.713	0.122732	0.293902	0.999893
Atp10a	8.07438	-2.33749	0.0225229	0.999893
Atp10d	32.0618	0.436601	0.200034	0.999893
Atp11a	317.956	-0.737044	0.0138941	0.999893
Atp11b	718.032	0.127393	0.430569	0.999893
Atp11c	2756.48	0.0055074	0.972043	0.999893
Atp13a1	916.442	-0.147329	0.168039	0.999893
Atp13a2	405.779	-0.0171977	0.901006	0.999893
Atp13a3	2286.33	-0.0832235	0.67529	0.999893
Atp1a1	6574.85	-0.0104485	0.965985	0.999893
Atp1a2	18.8882	-0.0819543	0.879916	0.999893
Atp1b1	1093.81	-0.335	0.0510906	0.999893
Atp1b2	5.64831	-0.534703	0.618902	0.999893
Atp1b3	380.862	-0.0226197	0.875572	0.999893
Atp23	68.4093	0.0993205	0.805908	0.999893
Atp2a2	2818.28	-0.140967	0.187255	0.999893
Atp2a3	18.8998	0.0556516	0.913937	0.999893
Atp2b1	524.467	-0.175693	0.244535	0.999893
Atp2b2	15.3486	-0.577725	0.418322	0.999893
Atp2b4	79.4546	-0.264251	0.372212	0.999893
Atp2c1	588.018	-0.108212	0.409311	0.999893
Atp4a	16.0195	-0.421088	0.521598	0.999893
Atp5a1	16816.2	0.000318473	0.996499	0.999893
Atp5b	18077.1	-0.0499151	0.523685	0.999893
Atp5c1	3329.35	-0.00110848	0.98732	0.999893
Atp5d	3175.08	0.0346353	0.681519	0.999893
Atp5g1	2367.03	-0.0356384	0.682622	0.999893
Atp5g2	1532.73	0.153817	0.124493	0.999893
Atp5g3	5093.84	0.0693651	0.4104	0.999893
Atp5h	1529.77	0.0630956	0.518468	0.999893
Atp5j	2014.93	0.0561379	0.558285	0.999893
Atp5j2	1689.15	0.111821	0.214807	0.999893
Atp5k	489.792	0.282266	0.198419	0.999893
Atp5l	1274.69	0.0878617	0.306605	0.999893
Atp5md	863.458	0.182803	0.214311	0.999893
Atp5mpl	709.14	0.0793923	0.574137	0.999893
Atp5o	1894.6	0.0162974	0.852783	0.999893
Atp5pb	4187.15	0.00288153	0.966484	0.999893
Atp6ap1	981.694	-0.122355	0.282884	0.999893
Atp6ap2	594.158	-0.1373	0.236096	0.999893
Atp6v0a1	948.274	0.0610224	0.579288	0.999893
Atp6v0a2	676.611	-0.0678844	0.75777	0.999893
Atp6v0b	921.641	0.00886367	0.947516	0.999893
Atp6v0c	2299.06	0.0773691	0.512679	0.999893
Atp6v0d1	994.864	-0.0136166	0.903666	0.999893
Atp6v0d2	46.3691	0.0438248	0.944845	0.999893
Atp6v0e	372.455	0.118209	0.358609	0.999893
Atp6v0e2	3.8786	1.51492	0.393208	0.999893
Atp6v1a	867.216	-0.102425	0.398182	0.999893
Atp6v1b2	722.75	-0.209957	0.174483	0.999893
Atp6v1c1	567.491	0.108691	0.574574	0.999893
Atp6v1d	460.321	0.0287346	0.865932	0.999893
Atp6v1e1	1174.46	-0.0568485	0.657114	0.999893
Atp6v1f	525.032	0.218854	0.0654354	0.999893
Atp6v1g1	548.045	0.0935735	0.458035	0.999893
Atp6v1g2	19.0777	-0.335858	0.529589	0.999893
Atp6v1h	800.406	-0.0806592	0.545667	0.999893
Atp7a	35.3185	-0.0247828	0.948271	0.999893
Atp7b	850.924	-0.06704	0.533296	0.999893
Atp8a1	50.803	0.000327093	0.999202	0.999893
Atp8b1	722.449	-0.094162	0.61347	0.999893
Atp8b2	44.1165	-0.21723	0.514447	0.999893
Atp8b4	21.1157	0.134328	0.780896	0.999893
Atp8b5	10.4677	-0.557084	0.474924	0.999893
Atp9a	1202.08	-0.143775	0.161412	0.999893
Atp9b	638.386	-0.165558	0.133882	0.999893
Atpaf1	258.092	-0.0329969	0.808201	0.999893
Atpaf2	282.219	-0.10003	0.514831	0.999893
Atpif1	167.939	-0.0783283	0.730734	0.999893
Atpsckmt	266.487	0.0100514	0.93813	0.999893
Atr	207.677	0.174536	0.50882	0.999893
Atraid	876.801	0.0848965	0.347427	0.999893
Atrip	171.712	-0.149391	0.391178	0.999893
Atrn	1607.84	-0.228972	0.0908942	0.999893
Atrnl1	645.141	0.118003	0.407265	0.999893
Atrx	776.357	0.182914	0.302905	0.999893
Atxn1	373.926	0.179041	0.569111	0.999893
Atxn10	945.166	-0.0953637	0.477552	0.999893
Atxn1l	460.591	0.0611871	0.709434	0.999893
Atxn2	1098.37	-0.0908109	0.51326	0.999893
Atxn2l	1289.75	-0.0197057	0.846477	0.999893
Atxn3	305.177	0.253754	0.0648044	0.999893
Atxn7	454.244	-0.0526314	0.818171	0.999893
Atxn7l1	234.471	0.43941	0.20459	0.999893
Atxn7l2	25.066	-0.402638	0.238045	0.999893
Atxn7l3	507.296	0.123511	0.45878	0.999893
Atxn7l3b	1518.93	-0.146058	0.117313	0.999893
Auh	576.174	0.248283	0.0981831	0.999893
Aup1	1837.41	0.0174098	0.847249	0.999893
Aurka	28.5404	-0.0432131	0.899988	0.999893
Aurkaip1	672.019	-0.0163477	0.901588	0.999893
Aurkb	3.33637	0.341738	0.760052	0.999893
Auts2	4.26474	0.0991714	0.918445	0.999893
Aven	213.885	-0.239403	0.228938	0.999893
Avil	2.84816	-0.316424	0.821832	0.999893
Avl9	359.609	0.201673	0.292887	0.999893
Avpi1	373.539	0.279464	0.0886825	0.999893
Avpr1a	600.5	-0.578879	0.480677	0.999893
Awat2	18.2601	0.199686	0.679874	0.999893
Axin1	350.241	-0.127909	0.283336	0.999893
Axin2	153.195	-0.25905	0.495616	0.999893
Axl	192.32	-0.106147	0.721343	0.999893
Azgp1	17872.1	0.139471	0.0415922	0.999893
Azi2	709.438	-0.136195	0.250124	0.999893
Azin1	1429.19	0.147548	0.631174	0.999893
Azin2	26.4838	-0.522542	0.125002	0.999893
B130024G19Rik	14.3012	0.843424	0.117159	0.999893
B130034C11Rik	2.84544	-0.11014	0.931884	0.999893
B130046B21Rik	14.415	-0.769461	0.287337	0.999893
B130055M24Rik	12.4963	0.191103	0.753606	0.999893
B230206H07Rik	41.0895	0.590534	0.448516	0.999893
B230206L02Rik	38.5784	-0.113225	0.731832	0.999893
B230208H11Rik	6.07733	0.268684	0.75542	0.999893
B230217O12Rik	27.6267	-0.196583	0.583731	0.999893
B230219D22Rik	631.828	-0.119683	0.343232	0.999893
B230220B15Rik	17.8074	0.416189	0.317008	0.999893
B230307C23Rik	13.3126	-0.437399	0.498135	0.999893
B230317F23Rik	3.52395	-1.28842	0.364562	0.999893
B230354K17Rik	87.7491	0.242925	0.47264	0.999893
B230369F24Rik	9.45444	-0.734221	0.258772	0.999893
B2m	20287.4	0.0971915	0.291041	0.999893
B3galnt2	348.164	0.0637552	0.597522	0.999893
B3galt1	555.031	0.189091	0.518848	0.999893
B3galt6	43.5367	0.16086	0.669479	0.999893
B3gat2	17.859	0.669728	0.218512	0.999893
B3gat3	499.874	-0.0914692	0.677152	0.999893
B3glct	31.3305	-0.657192	0.0601661	0.999893
B3gnt2	266.938	0.105452	0.649423	0.999893
B3gnt3	31.1638	0.688956	0.0966169	0.999893
B3gnt8	35.2236	0.132525	0.796724	0.999893
B3gnt9	11.2842	0.183158	0.761976	0.999893
B3gntl1	45.0121	0.0661266	0.848748	0.999893
B430010I23Rik	4.68914	1.89559	0.0295219	0.999893
B430119L08Rik	354.072	0.0899242	0.8294	0.999893
B430218F22Rik	3.19708	2.28008	0.276522	0.999893
B430219N15Rik	42.1569	0.494861	0.735326	0.999893
B430306N03Rik	12.5216	-0.261749	0.716809	0.999893
B4galnt1	1431.66	0.0788971	0.4194	0.999893
B4galnt3	40.7449	0.0178662	0.956059	0.999893
B4galt1	638.979	0.0850205	0.785435	0.999893
B4galt2	5.98701	-0.716406	0.42331	0.999893
B4galt3	182.601	-0.0966521	0.519447	0.999893
B4galt5	332.452	0.119842	0.645083	0.999893
B4galt6	31.3454	-0.307625	0.399967	0.999893
B4galt7	121.338	0.246109	0.162173	0.999893
B4gat1	343.463	0.192307	0.15427	0.999893
B630019A10Rik	888.478	-0.000554745	0.998011	0.999893
B630019K06Rik	18.9602	0.0478144	0.927822	0.999893
B930025P03Rik	42.3033	-0.195483	0.719227	0.999893
B930036N10Rik	5.82537	-2.25483	0.109659	0.999893
B930094E09Rik	8.67961	0.0632851	0.949394	0.999893
B930095G15Rik	59.6387	-0.258406	0.230527	0.999893
B9d2	57.34	0.198257	0.436517	0.999893
BC002059	25.6262	0.0905668	0.810602	0.999893
BC003965	334.382	0.123144	0.431323	0.999893
BC004004	1003.71	-0.102915	0.639764	0.999893
BC005537	2653.97	0.0338305	0.809689	0.999893
BC005624	310.82	0.0313098	0.828759	0.999893
BC024063	10.7162	0.660398	0.304479	0.999893
BC024139	101.381	0.312013	0.244011	0.999893
BC024386	6344.17	0.0990647	0.378339	0.999893
BC024978	199.268	0.283559	0.193324	0.999893
BC025920	12.9623	0.772636	0.366099	0.999893
BC029722	164.639	0.10599	0.497813	0.999893
BC031181	683.761	-0.0219629	0.845294	0.999893
BC034090	3.63574	0.478475	0.65578	0.999893
BC037704	5.19584	0.58579	0.62592	0.999893
BC048644	88.2332	-0.0117667	0.971377	0.999893
BC048671	3.28655	0.37896	0.723228	0.999893
BC049715	5.10298	1.30034	0.103657	0.999893
BC049762	3.34637	-0.110216	0.925156	0.999893
BC049987	112.338	0.344908	0.400382	0.999893
BC051226	19.2428	-0.308424	0.484475	0.999893
BC055324	6.05858	-0.132375	0.885937	0.999893
BC065397	13.8528	0.0252012	0.956651	0.999893
BC106179	3.46442	-0.272582	0.802022	0.999893
BE692007	3.38148	-1.47911	0.278191	0.999893
Baat	4045.47	0.101924	0.20833	0.999893
Babam1	802.721	-0.0203412	0.831001	0.999893
Babam2	363.744	0.0840807	0.479795	0.999893
Bace1	541.023	0.0425439	0.772181	0.999893
Bace2	94.9846	-0.0342512	0.867992	0.999893
Bach1	933.888	0.162776	0.602726	0.999893
Bach2	157.736	-0.292825	0.394042	0.999893
Bach2os	6.26672	-0.354138	0.620909	0.999893
Bad	173.952	0.16845	0.403858	0.999893
Bag1	987.181	0.0802993	0.417778	0.999893
Bag2	51.4042	0.0629313	0.842317	0.999893
Bag3	390.973	0.301218	0.354661	0.999893
Bag4	524.15	-0.194725	0.172526	0.999893
Bag5	231.342	-0.0751928	0.753986	0.999893
Bag6	1611.74	-0.0917493	0.337972	0.999893
Bahcc1	219.322	-0.143188	0.452209	0.999893
Bahd1	252.536	0.111391	0.54019	0.999893
Baiap2	437.584	-0.114798	0.746186	0.999893
Baiap2l1	539.817	0.095786	0.6102	0.999893
Bak1	248.169	-0.0774828	0.683719	0.999893
Bambi	38.5439	-0.263444	0.648846	0.999893
Banf1	359.005	0.0675098	0.625097	0.999893
Bank1	13.564	0.223074	0.784075	0.999893
Banp	115.345	0.21018	0.450126	0.999893
Bap1	572.249	0.0757894	0.620826	0.999893
Bard1	6.1598	-0.417011	0.67949	0.999893
Basp1	12.7783	0.698856	0.221921	0.999893
Batf	2.96953	0.156488	0.907628	0.999893
Batf2	3.20576	-0.534221	0.626667	0.999893
Batf3	8.59228	1.35576	0.0870848	0.999893
Bax	311.619	-0.0470452	0.762518	0.999893
Baz1a	179.351	-0.18829	0.640865	0.999893
Baz1b	989.929	-0.0695162	0.784633	0.999893
Baz2a	959.516	-0.0447668	0.677625	0.999893
Baz2b	243.349	0.258588	0.151453	0.999893
Bbc3	144.89	0.340925	0.539163	0.999893
Bbip1	126.981	0.206563	0.22037	0.999893
Bbln	175.606	0.149053	0.477686	0.999893
Bbof1	6.64481	0.355774	0.590494	0.999893
Bbox1	2048.15	-0.0658669	0.648182	0.999893
Bbs1	23.4144	-1.24045	0.0239362	0.999893
Bbs10	74.8618	0.0750891	0.832063	0.999893
Bbs12	6.33527	0.568122	0.514807	0.999893
Bbs2	37.3	0.199939	0.638822	0.999893
Bbs4	40.0102	0.0179084	0.969541	0.999893
Bbs5	31.5668	-0.0670142	0.873921	0.999893
Bbs7	64.5653	-0.137298	0.626204	0.999893
Bbs9	76.7546	-0.428382	0.0929273	0.999893
Bbx	184.074	0.00481944	0.978726	0.999893
Bcam	58.1089	0.227838	0.47963	0.999893
Bcap29	174.934	-0.122489	0.416555	0.999893
Bcap31	1715.61	-0.0333477	0.73636	0.999893
Bcar1	855.774	0.157884	0.153016	0.999893
Bcar3	721.079	-0.0943115	0.74266	0.999893
Bcas2	399.239	0.000738778	0.995026	0.999893
Bcas3	396.69	-0.140688	0.482884	0.999893
Bcat2	380.215	0.0478681	0.853371	0.999893
Bccip	872.333	-0.0850083	0.442936	0.999893
Bcdin3d	56.0367	0.273519	0.301911	0.999893
Bche	1760.37	-0.134494	0.288685	0.999893
Bckdha	3698.45	0.0373087	0.722846	0.999893
Bckdhb	1291.63	-0.00330908	0.96884	0.999893
Bckdk	195.8	0.0651999	0.6536	0.999893
Bcl10	182.359	0.0408794	0.87242	0.999893
Bcl11b	3.93405	-0.967815	0.434913	0.999893
Bcl2	11.9337	-0.210066	0.682031	0.999893
Bcl2a1b	4.4771	0.390972	0.740791	0.999893
Bcl2l1	437.074	-0.131022	0.333473	0.999893
Bcl2l11	91.4104	-0.189603	0.568284	0.999893
Bcl2l12	67.8153	0.074609	0.844034	0.999893
Bcl2l13	741.495	-0.085163	0.545264	0.999893
Bcl2l14	5.32684	0.213084	0.836748	0.999893
Bcl2l2	400.924	-0.141816	0.226553	0.999893
Bcl3	421.594	0.0711243	0.711828	0.999893
Bcl6	738.368	-0.814313	0.198547	0.999893
Bcl6b	28.3391	0.446112	0.317069	0.999893
Bcl7a	292.715	-0.0759071	0.646337	0.999893
Bcl7b	171.094	0.151931	0.357178	0.999893
Bcl7c	191.68	-0.119421	0.66481	0.999893
Bcl9	111.917	-0.139975	0.606777	0.999893
Bcl9l	965.861	-0.211965	0.346539	0.999893
Bclaf1	737.24	0.078709	0.56343	0.999893
Bclaf3	40.3598	-0.0542266	0.860256	0.999893
Bco1	111.299	0.123282	0.684164	0.999893
Bco2	372.999	-0.00278361	0.990823	0.999893
Bcor	226.065	-0.364464	0.226413	0.999893
Bcorl1	197.778	0.0120192	0.947556	0.999893
Bcr	804.362	-0.108675	0.397054	0.999893
Bcs1l	180.072	-0.0907222	0.550083	0.999893
Bdh1	4046.53	-0.117505	0.50738	0.999893
Bdh2	194.496	0.398054	0.0156758	0.999893
Bdnf	22.6108	-0.270105	0.495253	0.999893
Bdp1	216.746	-0.0734983	0.791493	0.999893
Becn1	907.39	0.0134766	0.934345	0.999893
Bend3	150.181	-0.196462	0.431554	0.999893
Bend4	10.0412	0.35521	0.560163	0.999893
Bend7	195.377	-0.147026	0.512973	0.999893
Bet1	730.287	-0.0606792	0.688897	0.999893
Bet1l	287.798	-0.0140217	0.955626	0.999893
Bex3	10.2188	0.499377	0.405197	0.999893
Bex4	3.85504	0.344313	0.727179	0.999893
Bfar	865.786	-0.0743389	0.667348	0.999893
Bglap3	3.71443	0.348053	0.830957	0.999893
Bgn	911.564	0.239889	0.310559	0.999893
Bhlha15	7.81753	0.931593	0.150588	0.999893
Bhlhb9	51.6573	0.227784	0.550238	0.999893
Bhlhe40	3111.12	0.202163	0.717516	0.999893
Bhlhe41	105.552	0.59055	0.614895	0.999893
Bhmt	45885.5	0.253483	0.382093	0.999893
Bhmt2	3086.9	0.156641	0.247788	0.999893
Bicc1	103.996	-0.136224	0.717472	0.999893
Bicd2	327.142	-0.0442964	0.761319	0.999893
Bicdl1	22.2848	0.139873	0.75643	0.999893
Bicra	129.887	-0.02334	0.915912	0.999893
Bicral	329.598	-0.127156	0.388274	0.999893
Bid	215.725	0.136554	0.36017	0.999893
Bik	106.124	0.439058	0.236962	0.999893
Bin1	193.666	-0.0584539	0.719616	0.999893
Bin2	18.0842	0.217522	0.718251	0.999893
Bin3	151.375	-0.0344084	0.842776	0.999893
Birc2	307.169	-0.0650309	0.686496	0.999893
Birc3	236.001	0.277117	0.0677474	0.999893
Birc5	14.2448	0.896176	0.170451	0.999893
Birc6	1437.5	-0.0768107	0.478675	0.999893
Bivm	204.577	0.156222	0.311564	0.999893
Blcap	390.516	0.0128405	0.962312	0.999893
Blk	3.65987	-1.2866	0.39206	0.999893
Blm	71.6745	-0.294191	0.514384	0.999893
Blmh	721.707	-0.022238	0.871897	0.999893
Blnk	48.5929	0.568278	0.415519	0.999893
Bloc1s1	438.03	0.0612649	0.568276	0.999893
Bloc1s2	135.259	0.055665	0.738685	0.999893
Bloc1s3	100.798	0.0547334	0.803281	0.999893
Bloc1s4	166.062	-0.162086	0.372218	0.999893
Bloc1s5	381.145	0.0272586	0.898353	0.999893
Bloc1s6	171.129	0.0708749	0.732318	0.999893
Blvra	174.539	0.213567	0.285631	0.999893
Blvrb	973.333	-0.160599	0.379855	0.999893
Blzf1	162.924	-0.10181	0.652275	0.999893
Bmf	179.545	-0.0128599	0.970189	0.999893
Bmi1	278.371	-0.102498	0.550536	0.999893
Bmp1	2352.48	0.0683069	0.66084	0.999893
Bmp10	37.3563	0.0282299	0.92759	0.999893
Bmp2	159.358	-0.122413	0.565474	0.999893
Bmp2k	139.127	-0.0983149	0.709229	0.999893
Bmp4	45.6354	0.0402658	0.925631	0.999893
Bmp5	87.9319	0.0132244	0.97641	0.999893
Bmp6	46.456	0.0715173	0.806833	0.999893
Bmp7	41.1359	0.243276	0.763908	0.999893
Bmper	3.51969	-0.304485	0.805656	0.999893
Bmpr1a	462.657	0.0470459	0.640614	0.999893
Bmpr2	435.09	-0.227238	0.132395	0.999893
Bms1	415.519	-0.0612589	0.646984	0.999893
Bmt2	153.927	0.236801	0.21638	0.999893
Bmx	3.26072	0.00646792	0.995099	0.999893
Bmyc	61.5717	0.697069	0.0317503	0.999893
Bnc1	4.32781	-2.23355	0.074246	0.999893
Bnip1	241.057	0.049069	0.761926	0.999893
Bnip2	543.582	-0.0141341	0.899531	0.999893
Bnip3	2327.48	0.0916317	0.763317	0.999893
Bnip3l	1181.36	-0.101224	0.429721	0.999893
Bnip5	5.44608	0.739424	0.529598	0.999893
Boc	5.60127	-0.311575	0.665246	0.999893
Bod1	320.989	0.0922363	0.50282	0.999893
Bod1l	342.428	-0.0332297	0.820655	0.999893
Bok	163.337	-0.22739	0.59795	0.999893
Bola1	209.332	-0.0323781	0.850982	0.999893
Bola2	228.02	0.20937	0.259517	0.999893
Bola3	531.062	0.0372934	0.73699	0.999893
Bop1	450.087	-0.011841	0.938221	0.999893
Bora	17.5183	0.0990485	0.80641	0.999893
Borcs5	107.315	-0.116812	0.54706	0.999893
Borcs6	139.447	0.038328	0.848613	0.999893
Borcs7	74.1591	0.18186	0.59863	0.999893
Borcs8	128.414	0.242972	0.261832	0.999893
Bpgm	194.892	-0.0664759	0.720955	0.999893
Bphl	2097.7	0.0562411	0.505696	0.999893
Bpnt1	855.322	0.155061	0.307073	0.999893
Bpnt2	699.355	0.00251907	0.988683	0.999893
Bptf	646.615	-0.0198609	0.889288	0.999893
Braf	370.498	0.0169884	0.897556	0.999893
Brap	2075.38	-0.0853965	0.60577	0.999893
Brat1	202.169	-0.171047	0.334963	0.999893
Brca1	24.6863	0.0412177	0.946201	0.999893
Brca2	72.1765	-0.297878	0.236761	0.999893
Brcc3	310.995	0.0262968	0.870512	0.999893
Brd1	495.918	-0.018383	0.92041	0.999893
Brd2	1763.29	0.230554	0.074462	0.999893
Brd3	858.259	0.123332	0.338448	0.999893
Brd3os	6.17907	-0.235203	0.80146	0.999893
Brd4	1154.21	-0.157029	0.112578	0.999893
Brd7	479.156	0.00437005	0.971281	0.999893
Brd8	302.259	-0.164394	0.410552	0.999893
Brd8dc	3.03613	1.82118	0.273059	0.999893
Brd9	207.877	-0.107459	0.489904	0.999893
Brdt	49.5703	-0.109217	0.774283	0.999893
Brf1	320.568	-0.203511	0.0674533	0.999893
Brf2	87.9485	0.0996504	0.744858	0.999893
Bri3	788.333	0.0105927	0.96971	0.999893
Bri3bp	589.498	-0.104923	0.483109	0.999893
Brip1	41.4632	-0.835767	0.0198318	0.999893
Brip1os	363.126	0.128192	0.292273	0.999893
Brix1	262.888	-0.0738912	0.597143	0.999893
Brk1	537.309	0.0651566	0.609539	0.999893
Brms1	244.018	-0.0108957	0.947927	0.999893
Brms1l	63.2594	-0.307315	0.344051	0.999893
Brox	489.663	-0.0967873	0.421592	0.999893
Brpf1	270.991	-0.0324146	0.850775	0.999893
Brpf3	670.515	-0.0180355	0.89687	0.999893
Brsk1	4.23472	0.434321	0.725846	0.999893
Brwd1	573.52	-0.133654	0.530878	0.999893
Brwd3	127.707	-0.176351	0.38281	0.999893
Bscl2	593.388	-0.00547193	0.966369	0.999893
Bsdc1	988.393	-0.0240207	0.829269	0.999893
Bsg	4964.4	-0.0207189	0.829146	0.999893
Bsn	2.82911	2.79759	0.0263653	0.999893
Bst2	2004.57	-0.0357146	0.695763	0.999893
Btaf1	350.345	-0.105612	0.664745	0.999893
Btbd1	539.16	-0.0723599	0.492908	0.999893
Btbd10	31.1053	-0.411802	0.321502	0.999893
Btbd19	64.8455	-0.0607024	0.916039	0.999893
Btbd2	420.161	0.0976658	0.41927	0.999893
Btbd3	90.8037	-0.294554	0.31268	0.999893
Btbd6	198.789	-0.0412283	0.866307	0.999893
Btbd7	352.848	-0.018534	0.910925	0.999893
Btbd8	111.046	0.222743	0.635544	0.999893
Btbd9	270.608	-0.0843554	0.646719	0.999893
Btc	59.9378	0.366114	0.188372	0.999893
Btd	1074.95	0.0169974	0.906558	0.999893
Btf3	1545.16	0.0237994	0.78963	0.999893
Btf3l4	587.526	0.0763541	0.551292	0.999893
Btf3l4b	14.7465	2.35579	0.392331	0.999893
Btg1	737.746	-0.00986152	0.980313	0.999893
Btg2	482.942	0.240866	0.774889	0.999893
Btg3	104.373	-0.110093	0.702307	0.999893
Btk	13.0173	0.490653	0.617874	0.999893
Btla	3.03872	0.570769	0.629407	0.999893
Btnl9	72.887	-0.0952632	0.731407	0.999893
Btrc	297.827	0.132775	0.399931	0.999893
Bub1b	8.19127	0.08583	0.914339	0.999893
Bub3	397.735	0.0295368	0.854735	0.999893
Bud13	126.36	-0.101523	0.781719	0.999893
Bud23	310.862	0.181694	0.281871	0.999893
Bud31	489.794	0.022819	0.895229	0.999893
Bvht	8.38019	-0.14602	0.803991	0.999893
Bysl	228.378	-0.00952636	0.973511	0.999893
Bzw1	2090.53	-0.192921	0.0249669	0.999893
Bzw2	97.5922	0.0444125	0.835003	0.999893
C030006K11Rik	393.919	0.104121	0.541091	0.999893
C030014I23Rik	4.08934	1.55823	0.129882	0.999893
C030034I22Rik	9.98877	0.625215	0.498536	0.999893
C030037D09Rik	11.0909	-0.830173	0.368177	0.999893
C130013H08Rik	24.7852	0.138404	0.749651	0.999893
C130046K22Rik	29.911	0.0744834	0.853396	0.999893
C130050O18Rik	5.31272	-1.14099	0.388232	0.999893
C130074G19Rik	2789.37	0.0494232	0.754042	0.999893
C130083M11Rik	5.67623	-1.34642	0.188459	0.999893
C1d	545.466	-0.0594252	0.720925	0.999893
C1galt1	760.832	-0.00713924	0.963865	0.999893
C1galt1c1	223.754	0.036598	0.790807	0.999893
C1qa	319.417	0.175354	0.444305	0.999893
C1qb	303.493	0.082242	0.69881	0.999893
C1qbp	841.474	0.215795	0.186569	0.999893
C1qc	273.788	0.230267	0.302136	0.999893
C1ql3	2.60628	1.63854	0.229715	0.999893
C1ql4	3.97374	0.425689	0.678248	0.999893
C1qtnf1	114.542	0.052315	0.820354	0.999893
C1qtnf12	12.1979	0.564882	0.365089	0.999893
C1qtnf2	7.02061	0.68919	0.452138	0.999893
C1qtnf3	3.5225	-0.201688	0.822365	0.999893
C1qtnf4	5.46505	-0.573922	0.568063	0.999893
C1qtnf5	22.3302	0.0838463	0.878275	0.999893
C1qtnf6	26.2921	-0.3903	0.405823	0.999893
C1qtnf7	7.45661	-0.150865	0.856605	0.999893
C1qtnf9	4.51755	0.0623841	0.945525	0.999893
C1ra	6739.43	0.0415138	0.633842	0.999893
C1rl	2330.43	0.0732784	0.418941	0.999893
C1s1	8838.32	-0.0957616	0.348638	0.999893
C1s2	23.6301	5.5202	0.0949774	0.999893
C2	2963.16	0.123639	0.514652	0.999893
C230013L11Rik	4.40469	1.0974	0.181183	0.999893
C230037L18Rik	8.11127	-0.0633914	0.941945	0.999893
C2cd2	2539.35	-0.0317671	0.799281	0.999893
C2cd2l	812.25	-0.0526198	0.864045	0.999893
C2cd3	212.63	0.0445941	0.722961	0.999893
C2cd4d	14.5091	0.705609	0.164833	0.999893
C2cd5	113.67	-0.162386	0.377214	0.999893
C3	151902	-0.16849	0.164719	0.999893
C330002G04Rik	2.6059	-0.213705	0.901374	0.999893
C330011M18Rik	5.26602	-0.180356	0.80787	0.999893
C330013E15Rik	14.9484	-0.08713	0.902636	0.999893
C330018D20Rik	105.604	0.0938573	0.68243	0.999893
C330022C24Rik	8.18625	1.23822	0.081303	0.999893
C3ar1	17.6873	0.249701	0.559729	0.999893
C430014B12Rik	19.4615	0.476846	0.287769	0.999893
C4a	671.266	2.24964	0.0534085	0.999893
C4b	29937.1	0.0495759	0.686951	0.999893
C4bp	9523.63	0.0167058	0.895451	0.999893
C530005A16Rik	7.7896	0.0208597	0.977019	0.999893
C5ar1	5.99462	-1.17084	0.150835	0.999893
C5ar2	11.9334	0.418834	0.490941	0.999893
C6	4572.61	0.472954	0.0320245	0.999893
C630043F03Rik	69.1841	0.0821066	0.840746	0.999893
C7	7.85302	-1.00862	0.1655	0.999893
C730002L08Rik	16.0722	-0.925991	0.0551641	0.999893
C730027H18Rik	218.052	-0.248957	0.463532	0.999893
C730034F03Rik	12.9201	0.110502	0.890006	0.999893
C730036E19Rik	180.868	0.350864	0.353019	0.999893
C77080	1835.34	-0.00273512	0.987029	0.999893
C87436	183.373	0.0457194	0.75866	0.999893
C8a	15277.6	0.122505	0.203803	0.999893
C8b	8104.22	0.246713	0.00863896	0.999893
C8g	4316.75	0.116757	0.327466	0.999893
C9	11565.9	0.178166	0.39617	0.999893
C920006O11Rik	67.2622	0.574512	0.0500797	0.999893
C920021L13Rik	10.2847	-0.843474	0.17943	0.999893
C9orf72	199.946	-0.141883	0.520536	0.999893
Caap1	79.3835	0.278628	0.346491	0.999893
Cab39	984.768	-0.109897	0.52105	0.999893
Cab39l	971.09	-0.0781017	0.356459	0.999893
Cabcoco1	29.0842	-0.720195	0.0341006	0.999893
Cabin1	440.703	-0.0521239	0.741287	0.999893
Cables1	50.6299	0.994743	0.0955436	0.999893
Cables2	492.6	0.0372913	0.80151	0.999893
Cabyr	159.974	0.3203	0.706457	0.999893
Cacfd1	428.67	-0.0769462	0.545658	0.999893
Cachd1	13.1155	0.744936	0.218877	0.999893
Cacna1a	10.1012	-0.188025	0.755398	0.999893
Cacna1c	3.87112	-1.77466	0.119211	0.999893
Cacna1d	78.2813	-0.273292	0.213765	0.999893
Cacna2d1	7.43181	0.757013	0.244641	0.999893
Cacnb1	5.81341	-0.674997	0.454241	0.999893
Cacnb3	8.94086	0.219939	0.734438	0.999893
Cacnb4	9.5756	-0.169356	0.797133	0.999893
Cacng7	6.45622	-0.802981	0.398015	0.999893
Cactin	243.969	-0.114324	0.599624	0.999893
Cacul1	1145.97	-0.153478	0.389341	0.999893
Cacybp	337.353	0.12536	0.417206	0.999893
Cad	270.169	-0.32549	0.174164	0.999893
Cadm1	330.219	0.0397509	0.802268	0.999893
Cadm3	50.5848	0.140066	0.648906	0.999893
Cadm4	162.087	0.339001	0.205384	0.999893
Cadps2	223.317	0.16129	0.414329	0.999893
Cage1	5.72485	-1.63009	0.0535462	0.999893
Calcoco1	702.819	0.126821	0.477866	0.999893
Calcrl	123.563	0.111748	0.601485	0.999893
Cald1	4060.96	-0.0401259	0.694556	0.999893
[truncated: 33,241 more rows]
