# Supplementary material for: Hepatic stellate cells control liver zonation, size and functions via R-spondin 3
Source: Nature. 2025 Mar 12;640(8059):752–61. doi: 10.1038/s41586-025-08677-w (PMC12003176; doi:10.1038/s41586-025-08677-w)
Supplement: Supplementary file 4 — Supplementary Tables 1–12. [file 41586_2025_8677_MOESM4_ESM.zip › 2024-02-04354B-s4/2024-02-04354B-Suppl Table 7.xlsx]

## Sheet: Sheet1
Supplementary Table 7. Bulk RNA-seq analysis comparing Rspo3-floxed livers to livers with constitutive Rspo3 knockout in HSCs by LratCre (Rspo3ΔHSC) from 32-34 week old aged mice
Gene name	baseMean	log2FoldChange	pvalue	padj
Rgn	11244.7	-1.15343	5.61e-19	7.64e-15
Cyp2e1	75405.6	-1.40342	8.21e-15	5.59e-11
Abcc4	98.9587	2.31352	2.17e-13	9.87e-10
Sfxn1	1950.4	0.503778	3.16e-13	1.08e-09
Cldn2	1348.53	-1.13057	1.19e-12	3.25e-09
Avpr1a	339.634	-1.6184	3.99e-12	9.05e-09
Ctnnbip1	232.811	0.824777	3.27e-11	6.37e-08
Aqp9	5744.46	-0.782579	4.5e-11	7.67e-08
Cyp2c67	3021.05	-1.11884	4.2e-10	6.37e-07
Rgs5	309.146	1.36794	6.95e-10	9.47e-07
Gm15883	198.448	0.794792	1.52e-09	1.89e-06
Hsd17b13	4888.99	0.638235	1.79e-09	2.04e-06
Lect2	907.681	-0.9369	1.96e-09	2.06e-06
Tmem184c	259.004	0.706872	2.73e-09	2.5e-06
Tuba8	67.5727	1.66103	2.75e-09	2.5e-06
Arsg	417.54	0.622817	5.97e-09	4.82e-06
Gulo	5627.33	-0.828539	6.01e-09	4.82e-06
Tenm3	314.763	-0.915398	1.13e-08	8.52e-06
Mndal	85.1428	1.02214	1.22e-08	8.75e-06
Grk3	151.648	1.16319	1.36e-08	9.29e-06
Slco1b2	12953.3	-0.988217	2.56e-08	1.66e-05
Notum	455.79	-1.07446	2.92e-08	1.77e-05
Plxna2	803.458	0.906423	2.98e-08	1.77e-05
Gpc1	304.124	1.24274	3.14e-08	1.78e-05
Cyp27a1	6831.3	-0.664044	4.18e-08	2.28e-05
Ptp4a3	108.124	1.05315	5.1e-08	2.67e-05
Tmem254	3587.73	-0.367849	6.21e-08	3.13e-05
Sds	3621.4	1.14758	7.48e-08	3.64e-05
Gstm3	1550.96	0.95352	8.57e-08	4.03e-05
Esr1	424.322	0.976202	1.07e-07	4.77e-05
Slc25a21	151.935	-0.961782	1.09e-07	4.77e-05
Arhgap10	75.0517	1.42272	1.35e-07	5.73e-05
Cdh1	1177.09	0.89479	1.92e-07	7.94e-05
Fras1	138.241	1.07246	2.49e-07	9.99e-05
Tcf7l1	119.264	1.01842	3e-07	0.000116834
Cyp2f2	24471.8	0.601861	3.47e-07	0.000130336
Asb2	29.1667	1.63402	3.54e-07	0.000130336
Rdh9	806.241	-1.07555	4.15e-07	0.000148886
Hsd3b5	2782.09	-1.18963	4.35e-07	0.000152092
Plvap	573.41	1.00462	5.22e-07	0.000177706
Tceal8	118.517	0.972399	5.6e-07	0.000186032
Uroc1	8477.83	0.497055	6.06e-07	0.000196542
1810058I24Rik	688.199	-0.668064	6.43e-07	0.000203913
Flna	490.066	1.06658	6.8e-07	0.000210733
Ckb	82.7792	1.15842	7.62e-07	0.000230871
Chp1	4425.18	-0.49633	7.89e-07	0.000233871
Rmdn2	577.955	-0.625464	8.39e-07	0.000243176
Nxpe2	268.867	-1.21799	9.72e-07	0.000276065
Dcn	1542.16	0.991371	1.01e-06	0.000281597
Ecm1	1444.83	1.09227	1.13e-06	0.00030591
Slc16a10	1622.18	-0.634935	1.14e-06	0.00030591
Cyp1a2	11300.5	-0.915877	1.21e-06	0.000317266
Lhfp	118.716	1.12389	1.31e-06	0.000337897
Tstd1	193.109	0.970213	1.35e-06	0.000341023
Cpeb2	696.521	-0.588173	1.4e-06	0.000347905
Slc44a2	109.32	1.16742	1.56e-06	0.000378736
Postn	67.9241	1.74789	1.76e-06	0.000421217
Tnfrsf21	95.9514	0.959964	1.84e-06	0.000423354
Sord	17978.7	-0.547762	1.86e-06	0.000423354
Sstr2	34.6058	1.82696	1.86e-06	0.000423354
Cyp2c29	24221.9	-0.840285	2.25e-06	0.000502399
Gm4756	1270.01	-0.665791	2.42e-06	0.000531187
Ddr2	61.0012	1.21799	2.79e-06	0.000602195
Sptbn1	1561.29	0.36595	2.83e-06	0.000602195
Rrbp1	6800.75	0.370426	2.96e-06	0.000620221
Akr1c6	12905.7	-0.632306	3e-06	0.000620221
Tgfbi	540.64	0.943336	4.19e-06	0.000852203
Ace2	5.45845	5.27161	4.43e-06	0.000880562
Gas2	918.677	0.848949	4.46e-06	0.000880562
Itgb3	52.8426	1.31337	4.7e-06	0.0009149
Calcrl	140.694	0.942643	5.65e-06	0.00108238
Abcc9	353.647	0.953535	5.74e-06	0.00108238
Dmxl2	548.033	-0.751488	5.8e-06	0.00108238
Kcp	274.318	0.580116	6.01e-06	0.00110219
Ahnak	251.457	0.806231	6.07e-06	0.00110219
Nr1i3	1781.03	-1.24561	6.17e-06	0.00110552
Tmem47	52.8123	1.19638	6.51e-06	0.00115171
Hspb6	173.03	-0.748596	7.08e-06	0.0012371
Pam	312.575	0.968239	8.3e-06	0.00143148
Alb	1.081e+06	0.563333	9.12e-06	0.0015535
Mgst1	32302	-0.462802	9.37e-06	0.00157555
Cryl1	411.07	0.821714	9.68e-06	0.00160468
Mup21	1132.96	-0.910413	9.82e-06	0.00160468
Pon1	8141.9	-0.60676	9.89e-06	0.00160468
Dkk3	48.6091	1.02678	1.07e-05	0.00171464
2510009E07Rik	136.161	0.817518	1.12e-05	0.00177224
Marveld3	26.827	1.76761	1.15e-05	0.00180451
Tff3	127.955	5.03861	1.24e-05	0.00192717
Vcam1	117.955	1.35565	1.31e-05	0.00199924
Lamb1	157.607	1.14471	1.34e-05	0.00203467
Slc25a13	3555.48	-0.280284	1.45e-05	0.0021667
Cyb5a	8380.12	-0.47376	1.53e-05	0.00226025
Tcf24	55.8983	4.23188	1.55e-05	0.00226971
Ntn4	133.971	1.17539	1.7e-05	0.00246124
Ucp2	315.839	0.706531	1.85e-05	0.00265404
Ctsc	1110.66	0.783017	1.92e-05	0.00270137
Elf4	27.8341	1.20734	1.92e-05	0.00270137
Rnase4	13394.3	-1.07599	2e-05	0.00278624
Slc16a12	532.674	-0.719031	2.06e-05	0.00280485
Psmg2	219.723	0.574091	2.06e-05	0.00280485
S1pr3	38.7897	1.46568	2.18e-05	0.00294705
Apoc2	2065.5	0.664092	2.25e-05	0.0030068
Bcam	70.6682	0.94306	2.43e-05	0.00321317
Gm45774	31.6774	2.52224	2.47e-05	0.00323661
Ms4a4d	50.7772	1.01178	2.52e-05	0.00327124
Hal	10193.9	0.719667	2.58e-05	0.00329261
Adamts13	74.4289	1.12301	2.59e-05	0.00329261
Cnmd	21.4431	-2.31482	2.63e-05	0.00332354
Tgfa	390.011	-0.449944	2.74e-05	0.00342368
Axin2	157.418	-0.910512	2.81e-05	0.00348249
Igfbp2	5233.93	-0.949408	2.85e-05	0.00349944
Adh6-ps1	447.447	-0.786342	3.11e-05	0.00377791
Tnfrsf11b	40.9923	1.19321	3.17e-05	0.00380741
Tspan15	49.2492	1.30826	3.19e-05	0.00380741
Ehd2	68.0214	1.28059	3.22e-05	0.00381971
Mmd	2066.43	-0.494416	3.35e-05	0.00393341
Coro2b	28.6497	1.4165	3.4e-05	0.00395839
Ccl9	794.199	0.688193	3.7e-05	0.00427376
Ppp1r9b	139.589	0.721808	3.77e-05	0.00428839
Bmp5	126.845	0.985464	3.78e-05	0.00428839
Ngfr	69.927	1.57385	3.82e-05	0.0043068
Fbxo21	2240.83	-0.662937	4.13e-05	0.00460972
Fermt2	2255	-0.38817	4.22e-05	0.00467865
Cygb	143.226	1.1281	4.43e-05	0.00486791
Bgn	1075.35	0.925397	4.63e-05	0.00504699
Lhpp	1001.21	-0.459389	4.72e-05	0.00508886
Pdp2	762.747	-0.479915	4.74e-05	0.00508886
Prdx6	6907.39	-0.348232	4.89e-05	0.0051862
Alad	1875.44	-0.428706	4.91e-05	0.0051862
Tmsb4x	947.561	0.599686	5.02e-05	0.00525151
Jcad	128.005	1.11392	5.05e-05	0.00525151
Rnf186	95.6859	-1.29987	5.11e-05	0.00527222
Robo2	28.9986	1.59857	5.28e-05	0.00540633
Sod3	371.953	1.01873	5.33e-05	0.00540633
Jam2	136.203	0.676321	5.36e-05	0.00540633
Vsir	85.741	0.911669	5.48e-05	0.00549011
Zeb2	121.514	0.899892	5.56e-05	0.00553353
Nol4l	17.4519	1.54132	6.03e-05	0.00595169
Aldh3a2	4808.31	-0.682187	6.26e-05	0.00613913
Msn	307.382	0.807135	6.44e-05	0.00626654
Enpp1	445.668	-0.462285	6.83e-05	0.00660257
Fabp2	425.984	-0.761757	7.14e-05	0.0068441
C2cd2	2288.67	-0.381969	7.18e-05	0.0068441
Stk40	568.674	-0.463756	7.46e-05	0.00706248
Rbp4	35537.9	-0.361649	7.56e-05	0.00710522
B430305J03Rik	4.12027	5.46008	7.82e-05	NA
Csf1	161.433	0.742306	7.91e-05	0.0073824
Rab11fip5	36.8196	0.998965	8.22e-05	0.00760849
Diaph2	277.631	-0.528775	8.32e-05	0.00760849
Psmd12	985.588	-0.296317	8.36e-05	0.00760849
Notumos	47.9444	-0.983591	8.38e-05	0.00760849
Sdsl	194.99	0.888119	8.79e-05	0.00792897
Aldh1b1	1850.77	1.57497	9.15e-05	0.00820426
Evc	35.7909	1.59314	9.26e-05	0.00824738
Nid1	195.657	0.889471	9.61e-05	0.0084555
Slc16a5	104.174	1.24211	9.63e-05	0.0084555
Tbx3	586.631	-0.978356	9.68e-05	0.0084555
Nt5e	81.6013	1.01636	9.81e-05	0.00851589
Gldc	4413.81	0.664379	9.92e-05	0.00855157
Smtn	95.9782	0.819039	0.000100125	0.00855157
Gucy1b1	73.6745	0.968454	0.000100407	0.00855157
Ugt2b34	6836.85	-0.362627	0.0001018	0.0086163
Ahr	609.883	-0.600104	0.000102557	0.00862681
Cdh5	290.371	0.741025	0.000107919	0.0090205
Myo7a	272.043	0.60844	0.000108561	0.0090205
Wls	55.7886	1.00528	0.000110976	0.0091653
Cd63	67.7801	0.79834	0.000115326	0.00945997
Cyp2c50	12449	-0.902578	0.000115933	0.00945997
Des	74.2792	0.893635	0.000121773	0.00987741
Prodh	2548	-0.584936	0.000133257	0.0107449
Cav1	77.7773	0.79315	0.000138079	0.0110682
Psma5	805.755	-0.320866	0.000139821	0.0111424
Ntn1	202.912	1.02204	0.000141817	0.0112357
Il33	27.452	1.42131	0.000149371	0.0117618
Hpse	71.8526	0.772998	0.000150184	0.0117618
Msh3	221.212	-0.410508	0.000153279	0.011883
Fcna	410.766	0.895304	0.000153475	0.011883
Lrtm2	23.9939	3.2027	0.000154861	0.0119225
Cobll1	788.068	-0.381623	0.000157637	0.0120069
Lama5	105.187	0.590464	0.000158214	0.0120069
Arvcf	210.202	0.722002	0.0001586	0.0120069
Gm36419	85.637	-1.07026	0.000160867	0.0121113
Kazald1	17.6406	1.47172	0.000164468	0.0122836
Clip2	65.6201	0.703186	0.000164959	0.0122836
App	1035.62	0.595858	0.000166107	0.0123018
Cyp2c54	4527.62	-1.00755	0.000170401	0.0125191
Tagln2	140.837	0.832593	0.000170878	0.0125191
Gls2	7018.91	0.724999	0.00017396	0.0126767
Lfng	38.407	0.949596	0.000175517	0.0127222
Cyth4	66.5995	0.979969	0.000180297	0.0129995
Aspscr1	1196.13	-0.356051	0.000181489	0.0130166
Apaf1	46.3416	0.977246	0.000185809	0.0132567
Tmsb10	122.353	0.841558	0.00018863	0.0133878
Tnc	19.0458	1.58568	0.000193411	0.0135582
Tagln	135.668	1.03493	0.000194486	0.0135582
Sparc	647.225	0.779527	0.000195295	0.0135582
Ednrb	154.781	1.0209	0.000195428	0.0135582
Rhobtb3	105.945	-0.647524	0.000196005	0.0135582
Colec11	326.944	0.868453	0.000197255	0.0135757
Ccnd2	101.658	0.897865	0.000201263	0.0137819
Phtf1os	6.56015	3.92208	0.000206333	0.0140516
Fblim1	21.6247	1.37729	0.000207262	0.0140516
Ddit4	105.99	1.23008	0.000209953	0.0141635
Itga9	243.106	0.910983	0.000210995	0.0141637
Arhgef17	64.2987	1.22429	0.000212335	0.0141838
Ftcd	8008.38	0.34239	0.000222775	0.0147039
Mtarc2	4678.5	-0.332578	0.000223788	0.0147039
Gucy1a1	89.2031	1.00778	0.000225167	0.0147039
Col4a2	432.886	0.77073	0.000226195	0.0147039
Septin11	291.529	0.778589	0.000226503	0.0147039
Ifitm1	65.0499	0.912283	0.000227519	0.0147039
Bmp10	50.2759	1.3382	0.000227675	0.0147039
Sdc1	4878.22	0.656661	0.000231037	0.0148506
Ddah2	30.6974	1.28902	0.0002374	0.015188
Arrdc3	2505.89	-1.6319	0.00023946	0.0152461
Niban2	178.615	0.729059	0.000240545	0.0152461
H2-DMa	35.017	1.13361	0.000249152	0.0157185
Syt9	14.0911	2.11799	0.000256855	0.0161298
Exoc3l2	145.3	0.77953	0.000261659	0.0163057
Hdac7	121.214	0.851129	0.000262049	0.0163057
Gdf2	197.805	0.800479	0.000263261	0.0163066
Armcx2	32.099	1.20061	0.000266057	0.0164053
Ly6e	3841.45	0.604673	0.000273619	0.0167955
Setd7	211.553	0.842156	0.000275202	0.0168169
Sec62	2088.62	-0.199376	0.000283638	0.0171914
Col4a1	579.674	0.912436	0.000285156	0.0171914
Mapre2	206.974	0.728186	0.000285722	0.0171914
Slco2a1	1899.7	0.396344	0.000286376	0.0171914
Tspan12	2228.8	-0.389643	0.000288699	0.0172548
Fam124a	141.175	0.842732	0.000291498	0.0173461
Loxl4	84.7489	1.69184	0.000297807	0.0176444
Stk10	56.4326	1.05862	0.000300632	0.0176547
Glis2	27.4026	1.10125	0.000301801	0.0176547
Rbp1	312.35	1.70844	0.000301868	0.0176547
Phyh	20999.8	-0.412661	0.000308339	0.0178839
Tnfaip8l1	365.964	-0.906212	0.000308412	0.0178839
Gne	2274.19	-0.505895	0.000315234	0.0181694
Hip1	93.5857	0.758382	0.000317303	0.0181694
Arhgap19	54.9376	0.811478	0.000317334	0.0181694
Unc13d	14.4046	1.78513	0.000325043	0.0184592
Sult2a8	10511	-0.728739	0.000325105	0.0184592
Tmem243	703.896	-0.390551	0.000330281	0.0186753
Coq10a	326.281	-0.50475	0.000331912	0.0186899
Adgre4	42.9756	1.0597	0.0003345	0.0187582
Vipr1	399.764	0.809203	0.000342879	0.0191292
Rasip1	76.3282	0.701774	0.000343923	0.0191292
Filip1l	60.0563	0.790835	0.000349247	0.0193463
Colec10	294.926	1.02168	0.000357323	0.0196227
Ptdss1	691.177	-0.355397	0.000359252	0.0196227
Tmem200b	43.4495	1.46083	0.000359464	0.0196227
Pecam1	230.047	0.771042	0.000359997	0.0196227
Fbxl21	59.3325	-0.882778	0.000366304	0.0198305
Adgre5	221.897	0.672126	0.000367546	0.0198305
Pnpla8	2075.23	-0.277211	0.000368175	0.0198305
Cd164	4701.42	-0.301544	0.000378846	0.0203249
Ccdc102a	14.2008	1.68459	0.000381619	0.0203934
Npr2	1035.94	-0.829671	0.00038906	0.0205843
Egln3	290.737	-0.58513	0.000389112	0.0205843
Csf2ra	62.2392	0.734836	0.00039115	0.0205843
1190005I06Rik	73.5937	-0.666388	0.000391233	0.0205843
Atp11c	2681.58	-0.647966	0.000397019	0.0208084
Lipc	1791.36	-0.372107	0.000407529	0.0212315
Axl	253.927	0.819187	0.000408209	0.0212315
Frem2	3.06081	4.41361	0.000409175	NA
Pdha1	1863.95	-0.19988	0.00041078	0.021284
B3gnt9	14.9963	1.62607	0.000414496	0.0213952
Cdh2	1770.11	-0.345484	0.000417131	0.02145
Gem	31.9719	1.50543	0.000418951	0.0214626
Lama1	65.5839	1.10963	0.000424308	0.0216556
Septin8	83.1113	0.741638	0.000443847	0.0225683
Mfge8	181.226	0.653562	0.000450969	0.0227691
Cdkn1a	80.5233	1.3077	0.000453241	0.0227691
Tmem97	1354.28	-0.359706	0.000454253	0.0227691
Rab38	22.3304	1.25445	0.000454731	0.0227691
Timp3	346.837	0.786516	0.000459822	0.0227691
Tcf21	62.101	0.990723	0.000460696	0.0227691
Xkr9	250.803	-0.507899	0.000460785	0.0227691
Pcdhga8	3.80987	5.35037	0.000460814	NA
Ugp2	3946.23	-0.493536	0.000461163	0.0227691
Gnb5	7.72764	2.55959	0.000470562	0.0230881
Mfsd4b1	611.131	-0.512413	0.000472699	0.0230881
Sh3bgrl3	72.1836	0.773573	0.000472708	0.0230881
Adam15	46.0108	1.10664	0.000475397	0.0231365
Col3a1	485.137	1.04783	0.000496875	0.0240958
Fbxo9	926.373	-0.285918	0.000507093	0.0245041
Wfdc17	58.6567	0.866076	0.000510885	0.0245887
Abcc5	98.6884	0.816941	0.00051421	0.0245887
Ikbip	34.8023	0.929525	0.000515848	0.0245887
Pcolce	132.893	0.702129	0.000516719	0.0245887
Rnasel	32.7656	1.01704	0.000517865	0.0245887
Sema6d	211.468	0.691398	0.000520944	0.024649
Pygm	18.71	1.27634	0.000545096	0.0257025
Papss1	307.737	0.423186	0.000547264	0.0257157
Nuak1	79.3588	0.594366	0.000559271	0.0261896
Slc25a16	1097.59	-0.339163	0.000561901	0.0262227
Gm3734	227.888	-0.991664	0.000593528	0.0276041
Ccdc71l	97.1276	0.625392	0.000604133	0.0278764
Cbfa2t3	59.2642	0.695055	0.000604981	0.0278764
Pilra	24.0433	1.1907	0.00060552	0.0278764
Tuba1a	92.8864	0.938202	0.00061135	0.0280501
Ptprb	905.116	0.551324	0.000617002	0.0282144
Rbms3	64.19	1.05014	0.000625563	0.0285102
Ccdc68	16.947	1.38646	0.000640198	0.028987
Akr1b8	30.4902	1.1102	0.000641034	0.028987
Sult1d1	1127.13	-0.850817	0.000642407	0.028987
Rdx	3332.23	-0.296661	0.000649876	0.0292273
Psmb1	1485.36	-0.188892	0.00065393	0.0293128
Sh3bgrl2	687.135	-0.336609	0.000668292	0.0298584
Arhgap42	947.411	-0.334157	0.000676393	0.0301216
Myh11	88.9427	1.59165	0.000682977	0.0303157
Trappc1	308.337	-0.328636	0.000692412	0.0306347
Mrc2	35.7192	1.23652	0.000699991	0.0308264
Nck2	50.5916	0.975183	0.000701982	0.0308264
Nav1	90.7262	0.950194	0.000703531	0.0308264
Oas2	29.5214	1.06935	0.000708464	0.0309431
Epb41l2	179.319	0.730079	0.000718559	0.0312837
Adamts1	165.701	0.628564	0.000723759	0.0314097
Car2	66.8644	0.634073	0.000728207	0.0315025
Ptges3	981.581	-0.305779	0.000730565	0.0315044
Plxna4	42.3215	0.905202	0.000740347	0.031776
Septin4	131.4	0.921452	0.000741735	0.031776
Ccdc80	113.32	0.930473	0.000743858	0.031776
Dbn1	22.5527	1.44143	0.000748001	0.0318531
Slc49a4	681.985	-0.29109	0.000762748	0.0323469
Lgals3bp	1050.85	0.441347	0.000764344	0.0323469
Hmox1	213.728	0.627217	0.000766786	0.0323498
Ltb	9.57679	2.29754	0.000778106	0.0327261
Pakap	149.748	0.633646	0.000784279	0.0328842
S100a11	51.9659	0.969088	0.000789278	0.0329923
Ldb2	40.2634	0.959025	0.000792446	0.0330234
Cxcl12	4546.23	0.423097	0.000801719	0.033308
Cyp2c68	1914.87	-0.800897	0.000812729	0.0336628
Olig1	158.167	-0.768899	0.000823973	0.0340251
Chuk	2121.62	-0.386468	0.0008348	0.0340819
Rhoc	114.892	0.66322	0.000835456	0.0340819
5830444B04Rik	5.67711	2.57546	0.000835543	0.0340819
Fbp1	14015.6	0.371332	0.000840142	0.0340819
Maml3	56.8429	0.69228	0.000842114	0.0340819
Plxnd1	456.201	0.794012	0.000842167	0.0340819
Rcn1	84.5169	0.607915	0.000844065	0.0340819
Socs1	6.27688	2.55015	0.000845356	0.0340819
Mmrn1	8.46755	3.23856	0.000865332	0.0347657
Dmpk	265.154	0.592643	0.000867422	0.0347657
Lratd1	22.0287	1.5676	0.000875513	0.0349871
Kcnj8	53.6589	0.961694	0.000896957	0.0357393
Slc43a2	177.305	0.862531	0.000901544	0.0358173
Col1a2	202.192	0.959629	0.000905906	0.035886
Gsta3	17766.2	-0.536252	0.000916738	0.0361921
Slc35e3	390.722	-0.582509	0.000918945	0.0361921
Ptprd	1693.33	-0.375525	0.000931707	0.0365397
Tgfb2	11.4072	1.67014	0.000933135	0.0365397
Lmod1	8.45598	2.31619	0.000941188	0.0367495
Psma1	1100.51	-0.22738	0.000970423	0.0377827
Psmd7	964.939	-0.215559	0.000980136	0.0380522
Dsel	10.3439	1.69266	0.000983278	0.0380657
Dnaja1	3026.6	-0.413089	0.000987528	0.0381219
Cd93	79.1595	0.957889	0.00100933	0.0388537
Thbs2	41.0259	1.39208	0.00102381	0.0392194
Ncoa2	916.74	-0.298642	0.00102459	0.0392194
Gja4	66.9681	0.9379	0.00103294	0.0394282
Serpina1e	166027	0.538788	0.00103845	0.039528
Adgrf5	441.82	0.656154	0.00106409	0.0403908
Glud1	16601.8	-0.213999	0.00107234	0.0405909
Syt1	195.911	-0.901502	0.00108197	0.0408422
Zfp871	1244.18	-0.517883	0.00109727	0.0413051
Aox3	16107.6	0.283342	0.00110718	0.0413752
Emp1	23.2937	1.25241	0.0011075	0.0413752
Tmem268	125.135	0.697585	0.00110824	0.0413752
Spry1	82.7859	0.849178	0.00111193	0.0413997
Igfbp5	186.532	0.685102	0.0011245	0.0417536
Aldh2	29405.7	-0.267541	0.00113803	0.0421251
Pkm	252.115	0.679776	0.00114069	0.0421251
Ptprc	100.664	0.888007	0.00114875	0.042229
Bnip3l	1050.46	-0.267703	0.0011497	0.042229
Impdh1	45.2833	0.771504	0.00115588	0.0422849
Farp2	414.067	-0.296718	0.00115858	0.0422849
Fam210a	1501.05	-0.333539	0.00116053	0.0422849
Cs	1882.38	-0.271928	0.00118478	0.0430532
D630039A03Rik	212.748	-0.732204	0.00119132	0.0431757
Hapln1	19.327	2.1922	0.00119467	0.0431823
Pcdh7	13.9961	1.55148	0.00120294	0.0433663
Pkdrej	30.0755	-1.35894	0.00121845	0.0438097
Spon1	18.646	1.63973	0.00124663	0.0447049
Nipal1	77.211	3.425	0.00125262	0.0448019
Prickle2	24.4419	1.49467	0.00125915	0.0449172
Ubl3	911.972	-0.234381	0.00127942	0.0454007
Olfml3	41.7513	1.04724	0.00128356	0.0454007
Niban1	63.1268	0.975244	0.00128761	0.0454007
Myct1	43.3086	0.771342	0.00128894	0.0454007
Celf2	193.78	-0.51611	0.00129105	0.0454007
Bend4	7.22152	2.15978	0.00129499	0.0454007
Fgfr2	624.198	0.350784	0.00129914	0.0454007
Abhd2	1553.97	0.696865	0.0013016	0.0454007
Myl9	44.5935	1.12543	0.00130268	0.0454007
Mrc1	436.668	0.685117	0.00132844	0.0461804
Marco	73.897	1.47818	0.00133586	0.046286
Carmil1	396.086	-0.345145	0.00133828	0.046286
Sectm1a	6.10342	3.16704	0.00135098	0.0466071
Dysf	67.3293	0.839227	0.00135646	0.046678
Rsad2	88.3228	0.639054	0.00137743	0.0472726
1600014C10Rik	2226.67	-0.381072	0.00138068	0.0472726
Tbc1d15	738.784	-0.288353	0.0013985	0.0476833
Rab3il1	65.7266	0.692237	0.00139967	0.0476833
Fstl1	88.5047	0.919693	0.00141788	0.0481832
Myo5a	7.99892	2.47947	0.00142789	0.0484026
Rffl	451.979	-0.433763	0.00143955	0.048453
Spacdr	197.684	0.651084	0.00144089	0.048453
Gm46430	150.422	-0.650908	0.00144161	0.048453
Ly6d	18.5212	1.801	0.00144459	0.048453
Tmem63a	300.156	0.386007	0.00144715	0.048453
Papln	57.3881	1.21889	0.0014547	0.0484776
Suds3	1344.07	-0.211047	0.001455	0.0484776
Emilin1	334.247	0.712625	0.00147066	0.0488285
Acaa1b	16460.2	-0.466976	0.0014727	0.0488285
Nfam1	51.4558	0.871046	0.001484	0.04895
Nbeal2	214.96	0.571134	0.00148642	0.04895
Gatm	104.134	0.55153	0.00148714	0.04895
Jarid2	196.477	0.381333	0.00149284	0.0490192
Ncapg	3.71356	3.02829	0.00151317	NA
Ehd3	751.595	0.626594	0.0015297	0.0501088
Sparcl1	91.9527	1.45563	0.00154782	0.0505176
Adk	8155.8	-0.224146	0.0015496	0.0505176
Bco1	101.383	0.801697	0.00155753	0.0506549
Fitm1	538.809	-0.728044	0.00156285	0.0507034
Wfdc1	44.3618	1.03784	0.00156859	0.0507034
Adgra2	93.7035	0.814951	0.00157018	0.0507034
Amotl1	150.054	0.798327	0.00157814	0.05084
Igfbp7	1008.56	0.721274	0.00160772	0.0516708
Fbln7	12.5934	1.71017	0.00162208	0.0519121
Vopp1	49.2504	0.894451	0.00162285	0.0519121
Ppp1r37	1237.64	-0.2499	0.0016382	0.0522805
Pxdn	155.34	0.878211	0.001644	0.0523428
Abca7	148.604	0.471016	0.00165992	0.0524054
Tbx20	41.3118	0.870896	0.00166262	0.0524054
Dhrs1	1904.07	-0.33322	0.00166436	0.0524054
Iqgap1	163.213	0.609222	0.00166438	0.0524054
Dock10	59.0227	1.00169	0.00167019	0.0524054
Fbn1	56.7641	1.20985	0.00167148	0.0524054
Nedd9	70.7145	0.824046	0.00167288	0.0524054
Matn2	18.3698	1.20738	0.00169419	0.0529513
Mgp	15.4366	1.55262	0.00173684	0.0539461
Gm15343	138.413	0.524133	0.00173706	0.0539461
Reln	911.702	0.863394	0.0017379	0.0539461
Kyat3	2372.73	-0.464852	0.00174599	0.0540176
Cttnbp2nl	68.3892	0.698696	0.00174869	0.0540176
Ano6	128.573	0.672894	0.00175235	0.0540176
Sfrp1	13.4245	2.41402	0.00175606	0.0540176
Rnf115	447.763	-0.294501	0.00176293	0.0541069
Zfp945	113.345	-0.485337	0.00178082	0.0545332
Ripor3	33.1002	1.07222	0.00178514	0.0545428
Gm14308	11.4351	-2.86189	0.00179538	0.0547331
Clstn1	75.745	0.952302	0.00180583	0.0549287
Rasl11a	3.96776	3.14032	0.00184182	NA
Socs5	122.462	0.721242	0.00185437	0.0562794
Mpc1	1927.13	-0.266265	0.00187483	0.0567741
Zdhhc14	86.5751	0.777214	0.00191713	0.0577744
Adamtsl1	20.3295	1.2947	0.00191816	0.0577744
Prelp	674.088	0.882381	0.00192059	0.0577744
Supt20	294.549	0.327165	0.00192495	0.0577783
Pth1r	156.251	0.969273	0.00193257	0.0578795
Plcb4	34.7466	1.02413	0.00193708	0.0578873
Ptbp3	959.522	-0.314655	0.00196068	0.0583632
Trim68	37.9057	0.818474	0.00196157	0.0583632
Wsb1	511.715	0.638428	0.0019674	0.0584091
Gm2a	1849.07	0.386717	0.00197254	0.0584343
Arl5b	544.758	-0.497685	0.00198218	0.0585141
Atl3	2217.22	-0.319615	0.00198382	0.0585141
Zdhhc9	1568.47	-0.249617	0.00199749	0.0587901
Fkbpl	46.2102	0.704044	0.00200326	0.0588327
Adrb3	116.971	-1.00028	0.00202826	0.0594388
Dnajb6	704.873	-0.303426	0.00203474	0.0595008
Rab3ip	365.775	-0.41497	0.00204962	0.0596842
Ptpre	52.7588	1.16973	0.00204977	0.0596842
Coasy	2193.91	-0.210446	0.00206747	0.0600382
Tie1	218.756	0.568782	0.00207074	0.0600382
Grap	34.3874	0.98724	0.00208579	0.0602961
Zfp954	62.4251	-0.646461	0.00209216	0.0602961
Zfp708	19.15	-2.41087	0.00209485	0.0602961
Rgl1	179.044	0.612072	0.00209769	0.0602961
Engase	112.73	0.537941	0.00210176	0.0602961
Phldb2	842.678	-0.228546	0.00212267	0.0606719
Itgal	120.73	0.717438	0.00212376	0.0606719
Cep76	107.317	0.548004	0.00214924	0.0611926
Slc19a2	2102.76	-0.546281	0.0021539	0.0611926
Abhd5	482.349	-0.350482	0.00215546	0.0611926
Slc16a9	33.7917	0.886115	0.00216526	0.0613431
Cyp2c69	11.7287	-2.31676	0.00217782	0.0614726
Glo1	6092.68	-0.258567	0.00217886	0.0614726
Zfp750	242.294	0.575542	0.00218738	0.0615856
Ghr	7900.36	-0.354649	0.00219562	0.0616901
Cyp4f16	44.2698	0.982979	0.00221085	0.0619903
Adgrg2	11.5387	-1.91954	0.00224501	0.0628186
Ctdspl	113.187	0.569139	0.00225287	0.0629094
Hsd3b7	9044.69	-0.399721	0.00225904	0.062953
Chd8	667.003	0.268153	0.00227013	0.0631328
P3h3	38.1362	1.02245	0.00228625	0.0633307
Gm42428	24.4265	1.92321	0.00228732	0.0633307
Trim35	73.8443	0.659798	0.00229376	0.0633307
St3gal2	35.3979	1.02169	0.00230048	0.0633307
Eloc	390.092	-0.31076	0.00230048	0.0633307
Sema3f	102.15	0.716438	0.00231542	0.0634965
Slfn5	113.148	0.735874	0.00231583	0.0634965
Kif3a	51.692	0.674162	0.00232979	0.063751
Osbp2	53.7622	1.10225	0.00234358	0.0639998
Adcy7	46.1832	0.882795	0.00234915	0.0640226
Eml2	200.962	0.448437	0.00235381	0.0640226
Armcx6	10.7668	1.70296	0.00237371	0.0644352
A630031M04Rik	67.3302	-0.97758	0.00240234	0.0650021
Ank2	39.4123	1.06458	0.00240413	0.0650021
Aif1	34.4072	0.871563	0.00241239	0.0650964
Ndrg2	19495.1	-0.230295	0.00242751	0.0652779
Gm34921	5.6093	-2.30706	0.00243407	0.0652779
Sntb1	1288.55	-0.310576	0.0024402	0.0652779
Phf21b	9.67483	1.57352	0.00244524	0.0652779
Mogat2	6.44789	2.25346	0.00244677	0.0652779
Egfl7	271.165	0.473116	0.00244786	0.0652779
Cfp	157.848	0.730649	0.00249565	0.0664224
Gm46620	451.66	0.796539	0.00250706	0.0665622
Hsd17b11	2170.22	-0.358178	0.00251068	0.0665622
C7	20.7444	1.78699	0.0025244	0.0667962
Gpr155	738.272	0.483401	0.00253659	0.0669887
Pde4a	66.2004	0.689868	0.00256828	0.067601
Acpp	331.323	0.694384	0.0025697	0.067601
Dcun1d5	290.161	-0.329888	0.00258264	0.0678105
Clmp	23.2688	1.16347	0.00259361	0.0679675
Gm52965	100.358	0.860655	0.00261069	0.0681825
Cd5l	709.753	0.702041	0.00261182	0.0681825
Tceal9	125.426	0.436022	0.00261829	0.0682208
Nfix	1844.95	-0.243684	0.00264701	0.0688373
Snhg18	11.725	1.4502	0.00265272	0.0688545
Ikzf1	25.4923	1.2425	0.00267944	0.069416
Akr7a5	2266.45	-0.239188	0.00272322	0.0699147
Ces3a	33407.5	-0.321492	0.00272903	0.0699147
Ushbp1	190.138	0.498922	0.00273428	0.0699147
Anxa2	156.918	0.775562	0.00273475	0.0699147
Pask	13.4737	1.42745	0.00273989	0.0699147
Rapgef5	104.988	0.69019	0.00274141	0.0699147
Htra1	29.2149	1.00165	0.00274205	0.0699147
Irx1	34.6774	-0.971158	0.00274332	0.0699147
Npl	15.3774	1.15403	0.00274487	0.0699147
Abcg1	75.4271	0.780842	0.00275503	0.0700425
Gm47283	743.711	0.554538	0.00278589	0.0706092
Hgfac	3514.39	0.335691	0.00278768	0.0706092
Anxa1	46.3375	1.24711	0.0027968	0.0707088
Clec14a	152.182	0.689229	0.00281799	0.0708648
Hip1r	498.37	-0.47569	0.00281996	0.0708648
Ppm1a	1931.65	-0.219409	0.00282692	0.0708648
Slc16a11	131.551	-0.630445	0.0028351	0.0708648
Fhl1	79.4959	1.10245	0.00283514	0.0708648
Pcdhgc4	37.4546	1.82105	0.00283517	0.0708648
Inhbb	23.7669	1.03765	0.00283937	0.0708648
Amigo2	78.0664	-0.612052	0.00285682	0.0710891
Slc46a1	736.827	-0.212429	0.00286156	0.0710891
Lyz2	531.531	0.657493	0.00286862	0.0710891
Stk38l	434.469	-0.39611	0.00286923	0.0710891
Vim	262.897	0.749123	0.00289163	0.0715141
Tspan3	54.9193	0.856715	0.00290124	0.0716217
Arhgef6	38.2412	1.06487	0.00296446	0.072926
Atp5g1	2161	0.192279	0.00296478	0.072926
Itpripl2	96.4473	0.840721	0.00298282	0.0731921
Josd1	630.44	-0.23079	0.00298634	0.0731921
Ifi203	111.405	0.557752	0.00301105	0.0736652
Podxl	124.286	0.894949	0.00303249	0.0740569
Psmd1	1652.86	-0.205746	0.0030398	0.0741026
Tead1	176.991	0.523336	0.00307182	0.0747495
Fgfr1	452.066	0.860652	0.00308633	0.0749686
Tuba1b	1043.03	0.29898	0.00309366	0.0750131
Plek2	8.98249	1.70026	0.00310665	0.0751689
Sort1	576.878	-0.430532	0.00311112	0.0751689
Itpr3	36.3608	0.960681	0.00312159	0.0752884
Mx1	10.0032	1.71533	0.00314442	0.0757049
Cdh19	3.25977	4.51148	0.00315975	NA
Kctd12	176.898	0.594914	0.0031633	0.0760252
Ptgs1	144.496	0.574529	0.00321568	0.0767941
Lgi2	7.53916	1.87963	0.00321867	0.0767941
Ms4a6b	9.71659	2.01557	0.00322425	0.0767941
Efemp1	120.581	0.759445	0.00322578	0.0767941
Rarg	87.7597	0.835083	0.00322979	0.0767941
Irf7	378.748	0.496482	0.00323472	0.0767941
Phldb1	102.923	0.561788	0.00324027	0.0767941
Dclk3	160.254	0.72933	0.00324528	0.0767941
Lrrfip1	640.171	0.328423	0.00325015	0.0767941
Obsl1	13.3446	1.52112	0.00325165	0.0767941
Mme	600.387	-0.437197	0.00325767	0.0768033
Kcne4	4.14417	2.85634	0.00328557	NA
Lpin2	3252.25	-0.633452	0.00330598	0.0776317
Acer2	172.825	0.649679	0.0033078	0.0776317
Lypla1	2281.7	-0.261185	0.0033099	0.0776317
4933406I18Rik	5.52071	1.9749	0.00334614	0.0783468
Cnn2	79.7779	0.83166	0.00336198	0.0785827
Tpp2	597.471	-0.239806	0.00337924	0.0787548
Pdgfra	88.9587	0.973748	0.0033809	0.0787548
Eif4ebp1	531.758	-0.301146	0.00342875	0.0797332
Ube2e2	169.341	-0.486297	0.00344619	0.0800021
Pygb	81.4587	0.955168	0.00345745	0.0800667
Chic1	91.0551	0.821851	0.00346072	0.0800667
Wtip	27.0145	0.942017	0.00347724	0.0803124
Plxnb1	1686.18	0.383178	0.0034913	0.0804288
Ttc33	235.379	-0.370605	0.00349408	0.0804288
Mief2	257.272	-0.35862	0.00353673	0.0811538
Myh9	3720.5	0.409187	0.00354236	0.0811538
Tpm4	336.821	0.431734	0.00354344	0.0811538
Rtn4rl2	2.81965	4.28481	0.00357212	NA
Shisa3	5.02703	1.98772	0.00358686	NA
Nudc	794.866	-0.236842	0.00360252	0.0823684
Tmprss2	94.1226	0.642844	0.00362371	0.0826214
Bag4	594.785	-0.255757	0.00362571	0.0826214
Fnip1	537.154	-0.540377	0.00363817	0.0826686
Vwf	140.492	0.82594	0.00363992	0.0826686
Fam81a	98.9129	1.13331	0.00364693	0.08269
Akr1c20	913.168	-0.459019	0.00365498	0.0827349
Psmc6	1077.61	-0.204264	0.00367121	0.0829644
Rab8b	51.4707	0.825342	0.00368039	0.0830343
Tnrc18	897.039	0.307644	0.00371423	0.0836593
Cyp4a12a	4872.04	-0.593527	0.00373905	0.0840793
Tead4	2.15564	3.88094	0.00377	NA
Timp2	229.103	0.704698	0.00377125	0.0846635
Ap3m1	1590.81	-0.320213	0.00378655	0.0847638
Ang	2696.95	-1.00967	0.00378815	0.0847638
Abcg3	19.8527	1.07362	0.00380808	0.0850701
Slc17a4	468.385	-0.427496	0.00382436	0.0852939
Gbp9	72.9391	0.697163	0.00390815	0.0870202
Sgce	70.4561	1.05058	0.00393092	0.0873843
Marcksl1	112.399	0.809101	0.003953	0.0877322
Gm12602	10.1076	1.74105	0.00396724	0.087905
Slc16a6	162.347	0.818303	0.0039825	0.0879696
Ccn2	139.039	1.11864	0.00398307	0.0879696
Rragc	589.815	-0.261543	0.00399782	0.0880584
Adamtsl2	136.173	0.893765	0.00400001	0.0880584
Fyn	107.173	0.579913	0.00403906	0.0887747
Gdf10	90.6479	0.966556	0.0040522	0.0887841
Kctd10	226.834	0.426277	0.00405252	0.0887841
Sp100	108.58	0.714216	0.0040649	0.0889124
Herc4	867.197	-0.233312	0.00410103	0.0895589
Arl4c	34.6552	0.97741	0.00411778	0.0895591
Uba7	206.125	0.459847	0.00411912	0.0895591
Zfp600	9.78873	-1.99259	0.00412076	0.0895591
Afap1	23.0764	1.22881	0.00415413	0.0901408
Lbh	138.035	0.842287	0.00416831	0.0903046
Pear1	111.953	0.683623	0.00417928	0.090371
Gucd1	2179.78	-0.234502	0.00418647	0.090371
Speg	15.2679	1.36788	0.00419127	0.090371
Elk1	111.898	0.507175	0.00420218	0.090463
Ifit1	87.9775	0.7167	0.00424351	0.0911001
Irf5	410.31	0.552483	0.00424862	0.0911001
Aph1c	20.3824	1.06563	0.00425807	0.0911001
Capn5	57.5729	0.729729	0.00426647	0.0911001
H2-Aa	316.006	0.68162	0.0042692	0.0911001
Prss23	68.2826	0.890485	0.00427188	0.0911001
Gvin2	128.65	1.04642	0.0042792	0.0911135
Gch1	2369.22	-0.35575	0.00432674	0.0919466
Aqp1	1149.84	0.528543	0.00433534	0.0919466
Rhot1	590.658	-0.229768	0.00433857	0.0919466
Pcnp	873.316	-0.210436	0.00435324	0.0921142
Cyp2b10	186.04	1.09426	0.00436289	0.0921754
Npc1	2452.85	-0.538714	0.00438527	0.0925048
Heg1	226.678	0.553114	0.00441096	0.0928107
Gpat3	105.821	0.777423	0.00441339	0.0928107
Slc7a8	57.5021	0.814591	0.00444237	0.093276
Acot12	1511.39	-0.384813	0.00445856	0.0934404
Tnfsf13b	4.02514	2.80886	0.00446627	NA
Rida	6980.87	0.356913	0.00446699	0.0934404
Man2b2	931.652	0.376608	0.00447137	0.0934404
Tead2	8.0321	1.67226	0.00447762	0.0934404
Cwc15	578.769	-0.239009	0.00452587	0.0943028
Thbs1	32.2473	1.23635	0.00454542	0.0945656
Galnt4	265.737	-0.36692	0.00455696	0.0946611
Bach2os	5.11791	2.0223	0.00457688	0.0948669
Csf1r	442.281	0.666503	0.00458494	0.0948669
Id4	22.8613	1.12425	0.00458775	0.0948669
Gm11454	9.20408	2.85822	0.00459755	0.0949255
Eps8	35.9108	0.92561	0.00462226	0.0952117
Sp3	558.633	-0.292935	0.00462766	0.0952117
St13	2161.12	-0.207184	0.00463238	0.0952117
N4bp2	494.857	-0.415344	0.00464121	0.0952497
Angptl6	134.075	0.898855	0.00466141	0.0955203
Lamc1	303.835	0.520997	0.00466901	0.0955324
Itgb2	76.2355	0.772263	0.00469208	0.0958604
Cyp4a12b	1439.39	-0.50848	0.00474208	0.096737
Ccdc120	17.6397	1.19585	0.00479808	0.0977331
Entpd1	43.4214	0.831145	0.00481562	0.097944
Gimap3	26.9236	1.09033	0.00483625	0.098217
Snx5	605.355	0.265672	0.00484608	0.0982701
Psmb7	1672.56	-0.170763	0.0048591	0.0983633
Mospd2	445.724	-0.380204	0.00486665	0.0983633
Ccdc162	89.248	-0.628631	0.00487233	0.0983633
Il2rg	23.7177	0.866469	0.00488301	0.0984331
Azin1	1388.1	-0.336305	0.00491065	0.0988441
Wdr45	549.036	-0.335375	0.00493968	0.0992817
Ppp1r16b	47.3379	0.989133	0.00501725	0.100544
Cyba	77.0576	0.604666	0.00501725	0.100544
Amotl2	557.343	-0.409831	0.0050296	0.100644
Gm10143	3.39079	5.18156	0.00509981	NA
Mtx3	385.225	-0.499768	0.00510409	0.101815
Fam171b	25.7707	1.40127	0.00510904	0.101815
Rabggta	521.247	-0.258462	0.00511056	0.101815
Cd55	117.985	0.565124	0.00514193	0.10228
Shfl	1497.65	0.361361	0.00514891	0.10228
Gm16559	69.1184	-0.958696	0.00516482	0.102447
Dpt	59.9239	1.10596	0.00518673	0.102699
Cdo1	14976.1	-0.523699	0.00519258	0.102699
Retreg2	3008.71	-0.197283	0.00522837	0.103256
Col16a1	44.9251	1.03501	0.00524089	0.103354
Rab37	4.17128	2.28672	0.00526671	NA
Cmklr1	30.0677	0.991162	0.00527571	0.103823
Syne1	691.077	0.442172	0.0052799	0.103823
Lrrc32	151.442	0.729014	0.00530023	0.104072
Svep1	19.9005	0.885813	0.00533272	0.10456
Tle4	213.897	0.366098	0.00538767	0.105485
Thsd7a	6.20872	2.19152	0.00539611	0.105499
Slc25a1	3583.48	-0.199905	0.00542958	0.106001
Flnc	2.0786	3.82247	0.00542971	NA
P3h2	17.4478	1.41078	0.00543865	0.106027
Steep1	480.238	-0.303056	0.0054781	0.106643
Ppm1h	40.0335	0.994787	0.00548668	0.106658
Frmd4a	86.0299	0.77039	0.00550458	0.106853
Grsf1	1453.35	-0.218743	0.0055278	0.107151
Prkar2b	6.44531	1.70514	0.00554316	0.107296
Arhgef2	61.1154	0.862322	0.00560723	0.108251
Slc18a2	23.1104	-1.15142	0.00560839	0.108251
Vcp	6714.18	-0.132825	0.00562687	0.108364
Arel1	964.293	-0.197473	0.00563013	0.108364
Sema6a	71.2279	0.726177	0.00565985	0.108719
Zfand5	746.404	-0.304267	0.00566561	0.108719
Col6a2	92.0773	0.991864	0.00569556	0.108719
Apobr	19.4559	1.0394	0.00570016	0.108719
Samd5	13.5723	1.49005	0.00570229	0.108719
Cdk6	491.968	-0.434955	0.00570407	0.108719
Eif2s2	1158.43	-0.233282	0.00571374	0.108719
Scn8a	17.5614	1.1421	0.00571501	0.108719
Bdh1	3352.92	-0.377566	0.00572038	0.108719
Atp13a3	2623.95	-0.262804	0.0057726	0.109064
Gsn	356.013	0.81102	0.00577505	0.109064
Gpc6	9.91868	2.45479	0.00578062	0.109064
Tmem106b	2623.54	-0.396301	0.00578078	0.109064
Ltn1	567.556	-0.262788	0.00578152	0.109064
Ddah1	1959.72	-0.583574	0.00579258	0.109064
Mfsd3	160.296	-0.41834	0.00579641	0.109064
Gm3776	81.3768	1.35354	0.00580982	0.109064
Spp1	915.455	0.503801	0.00581056	0.109064
Wipf1	64.497	0.942981	0.00585967	0.109578
Gm31992	23.4732	-1.06166	0.00585987	0.109578
Arrb1	182.436	0.659507	0.00586204	0.109578
Cfi	10684.4	0.34174	0.00589851	0.10997
Gpat2	37.2186	1.0973	0.00589919	0.10997
Gm16638	10.1065	1.73865	0.00592969	0.110387
Masp1	2977.42	0.149177	0.00594274	0.110387
Bex3	12.9799	1.35676	0.00594585	0.110387
Prkcb	17.9681	1.04799	0.00595618	0.110428
F11r	1026.8	0.228394	0.00598119	0.110736
Bmp2	231.092	0.481052	0.00598905	0.110736
Glyat	3382.96	-0.318251	0.00600907	0.110956
Sh3bp5	788.965	0.251684	0.00602968	0.111121
Col1a1	159.184	0.77049	0.00603433	0.111121
Pax5	6.13381	2.72928	0.00604985	0.111257
Lamb2	114.786	0.750797	0.00608271	0.111441
Myo1c	716.576	0.28394	0.00608324	0.111441
Lrat	218.971	0.780401	0.00608442	0.111441
Tinagl1	294.121	0.556587	0.00613344	0.112188
Dzip1l	8.0679	1.7737	0.00615382	0.112339
Cd300a	40.7353	0.833843	0.00615816	0.112339
Disp2	25.1889	1.16443	0.00617453	0.112487
Spryd7	369.754	-0.319714	0.00620698	0.112709
Gprin3	277.449	-0.501292	0.00621018	0.112709
Hcn2	11.6103	1.24195	0.00621151	0.112709
Cyp1b1	13.8702	1.27756	0.00622022	0.112717
Rnf144a	96.0378	0.808256	0.00623313	0.112801
Gm11437	62.6298	1.16459	0.00624346	0.112838
Zfp28	13.942	1.13391	0.00625998	0.112986
Pipox	3775.98	-0.199518	0.00627365	0.113044
Pla2g4b	21.9147	1.40366	0.00627977	0.113044
Daam2	66.9907	0.806555	0.00631442	0.113324
Adprh	125.654	0.520139	0.00631492	0.113324
Ubr3	2090.9	-0.217197	0.0063273	0.113324
Hgf	62.2132	0.835859	0.00632858	0.113324
Cept1	789.759	-0.323459	0.00634757	0.113332
Ttc28	37.4539	1.02942	0.0063502	0.113332
Ace	22.3954	1.60843	0.00635399	0.113332
Spi1	58.1647	0.710226	0.00637207	0.113506
4930523C07Rik	140.339	-0.496668	0.00639042	0.113684
Dhx36	638	-0.27027	0.00643096	0.114256
Gm44597	45.8399	-0.986239	0.00644692	0.114391
Zc3h12c	98.7507	-0.682335	0.00645732	0.114426
Capg	27.8877	0.782551	0.00649463	0.114938
Nid2	192.59	0.674061	0.00650584	0.114987
Klf11	246.761	-0.654507	0.00652172	0.115119
Hebp1	2555.46	-0.235274	0.00654716	0.115418
Gm15690	28.0469	1.34799	0.00657193	0.115705
Bbox1	1844.68	-0.356823	0.00660541	0.116011
Soga1	39.8919	0.826394	0.00660635	0.116011
Pgap1	263.956	-0.545551	0.00665125	0.116618
Ugt2b35	3773.34	-0.427392	0.0066681	0.116618
Stk39	36.7704	1.07102	0.00666979	0.116618
Plbd1	496.632	-0.639875	0.00667511	0.116618
Nlrc3	6.92557	2.09834	0.00670108	0.116921
Gm32511	8.74387	-1.58507	0.00671283	0.116977
Pcdhb9	2.2691	3.32289	0.00672643	NA
Srsf4	760.523	-0.334726	0.00673662	0.117241
Map3k6	24.6699	1.06143	0.0067601	0.117398
Adam23	157.094	0.636536	0.00676286	0.117398
Psma3	1425.15	-0.219484	0.00680419	0.117825
Pdgfrb	167.217	0.91871	0.00680473	0.117825
Sdc3	597.022	0.58969	0.00682476	0.118022
Hspa8	10334.1	-0.387677	0.00685116	0.118218
Adhfe1	1864.42	-0.228475	0.00686056	0.118218
Hook3	1041.33	-0.339141	0.00687156	0.118218
Meis3	6.26819	1.76013	0.00687388	0.118218
Hsd11b1	6820.14	0.280202	0.00687948	0.118218
Trerf1	12.2576	1.28704	0.00689686	0.118278
Rhoj	39.5124	1.06195	0.00690033	0.118278
Ston1	107.511	0.679836	0.00691049	0.118303
Hint2	753.761	-0.241491	0.0069224	0.118358
Slit3	3.59163	3.43954	0.00693293	NA
Hyal2	719.021	-0.271475	0.00694463	0.11859
Adamts2	91.7968	0.95605	0.00696579	0.118802
Gm13561	4.13093	2.27233	0.00699597	NA
Susd4	882.427	-1.09207	0.0070059	0.119337
Jag1	99.7413	0.56671	0.00703347	0.119624
Decr2	2559.74	-0.329608	0.00704033	0.119624
Cadm3	60.1206	0.815945	0.0070521	0.119675
Gm45472	2.10101	4.49425	0.0070786	NA
Zfp867	65.3388	-0.680545	0.00713748	0.120973
P2rx5	2.5378	3.49016	0.00719877	NA
Gimap8	53.068	0.685599	0.00724676	0.122673
Tmem204	105.213	0.718407	0.00726269	0.12279
Slc11a1	80.8066	0.742564	0.00728234	0.12297
Foxn3	1066.68	-0.298851	0.00730191	0.123147
Rcsd1	55.3619	0.757639	0.00740178	0.124677
Antxr1	18.2301	1.66922	0.00745733	0.125458
Tek	144.086	0.655673	0.00748199	0.125718
Lgals1	276.715	0.575274	0.0075249	0.126138
Col5a1	152.605	0.825207	0.00752895	0.126138
Sirpa	189.089	0.649765	0.00754061	0.126138
P3h4	14.2432	1.18161	0.00754404	0.126138
Asl	6948.17	0.365312	0.00756746	0.126375
Dchs1	47.4682	0.988671	0.00762704	0.127214
Tapt1	1006.49	-0.26548	0.00763794	0.12724
Pard3	1209.7	-0.232119	0.00765856	0.127428
Stradb	660.007	-0.343261	0.00769289	0.127843
Tns3	667.578	0.339798	0.00772398	0.128097
Srgn	73.5112	0.800316	0.007727	0.128097
Sulf2	265.064	0.544652	0.00774954	0.128256
Guf1	242.346	-0.33333	0.00776185	0.128256
Oxr1	978.502	-0.185731	0.00777288	0.128256
4732465J04Rik	231.276	-0.414882	0.00777423	0.128256
Irf8	95.6883	0.579676	0.00779163	0.128259
Plpp1	135.056	0.743098	0.00780512	0.128259
Plekhn1	14.3358	1.49887	0.00780618	0.128259
Vamp8	1017.85	-0.210715	0.00781204	0.128259
Tnfrsf11a	9.84197	1.59541	0.0078256	0.128327
Plekha2	48.7061	0.960808	0.00787972	0.128868
Slc22a23	1763.66	-0.335294	0.00788614	0.128868
Klhl23	14.2924	1.33567	0.00789504	0.128868
Fcgrt	2298.51	-0.242905	0.00790466	0.128868
Plpp3	2182.5	-0.41738	0.0079059	0.128868
Rd3	37.8676	-0.678693	0.00794222	0.129305
C1qa	410.446	0.590351	0.00798326	0.129818
Runx3	5.05246	2.37715	0.00803219	NA
Rbbp4	1614.68	-0.279097	0.00807955	0.131151
Sgms2	1045.56	-0.345855	0.00808645	0.131151
Plac8	53.3595	0.57452	0.00809405	0.131151
Tmem168	322.587	-0.29898	0.00812955	0.131569
Meis2	65.8444	0.654277	0.00814646	0.131687
Ppp1r18	48.2283	0.735269	0.00819137	0.132129
Lgmn	731.03	0.366468	0.00819322	0.132129
N4bp2l1	479.43	-0.559714	0.00823031	0.132506
Gja1	57.7579	0.552392	0.00823602	0.132506
Zfp449	7.35046	2.06401	0.00824842	0.132549
Arrb2	187.967	0.381231	0.00829494	0.132914
Snhg14	51.6761	-0.632189	0.00829783	0.132914
Rnf150	17.1868	1.13001	0.00830042	0.132914
Nrxn2	31.4284	0.887231	0.00834736	0.133509
Tle1	817.172	-0.29128	0.00837321	0.133749
Psmd2	3219.37	-0.150217	0.00838675	0.133749
Themis	30.0916	1.52201	0.0083966	0.133749
Prkd3	4076.18	-0.396401	0.00841026	0.133749
Nebl	18.5274	1.29726	0.00841145	0.133749
Spryd3	293.137	0.314667	0.00845106	0.13382
Slc30a1	778.919	-0.244833	0.00845695	0.13382
Eln	59.0596	0.870593	0.00845863	0.13382
Arhgef15	100.872	0.690556	0.0084602	0.13382
Tex264	852.916	-0.26952	0.00847103	0.13382
Etnppl	3098.39	1.32696	0.00847485	0.13382
Cd38	147.633	0.538086	0.00854827	0.134802
Ctss	224.586	0.609121	0.00856149	0.134802
C1qtnf12	10.9112	1.29518	0.00856674	0.134802
Gm28836	6.61239	-2.5127	0.00860408	0.135234
Abi3	95.9913	0.66612	0.0086828	0.136314
Efemp2	47.6754	0.984437	0.00873996	0.137053
Trib2	28.4598	0.899098	0.00875744	0.13717
Macroh2a2	14.6704	1.05859	0.00876979	0.137205
Slc15a3	91.3162	0.816156	0.00879213	0.137356
Pdk1	1004.19	-0.441719	0.00879958	0.137356
Atp2b2	52.0185	1.63455	0.00881997	0.137517
Evl	37.7399	0.661581	0.0088805	0.138127
Acsm5	1940.2	-0.377735	0.00888509	0.138127
Tbcel	1683.59	-0.412357	0.00889781	0.138127
Tmem250-ps	1086.91	0.18635	0.00891091	0.138127
Col14a1	655.81	1.06569	0.00892342	0.138127
Ap5b1	53.5591	0.605948	0.00892602	0.138127
Atp8b2	49.4979	0.838115	0.00893414	0.138127
Pitpnm2os2	2.13024	-3.27251	0.0089352	NA
Osbpl5	39.1378	0.790688	0.00894018	0.138127
Hck	48.411	0.955375	0.00895528	0.138174
Chpt1	2875.06	-0.302651	0.00896827	0.138174
Golm1	33.6221	0.838808	0.00898302	0.138174
Lgr5	115.173	-0.738154	0.00899681	0.138174
Ggct	91.4922	0.429095	0.00900201	0.138174
Scai	58.1409	-0.585171	0.00900405	0.138174
Rfxank	314.714	0.624595	0.00903261	0.138328
Mustn1	57.4051	0.795437	0.0090344	0.138328
Gm45187	5.2086	2.65386	0.00905131	0.138414
Clic5	96.3327	0.786296	0.00906032	0.138414
Camta1	52.7973	0.604793	0.00910068	0.138874
Tbx2	56.6198	0.829054	0.00912662	0.138912
Gdf6	12.8441	1.27906	0.00912662	0.138912
Pdzd8	490.472	-0.255621	0.00914041	0.138912
Zfp141	118.426	-0.423746	0.00915982	0.138912
Cyp17a1	99.2752	1.09201	0.00916092	0.138912
Gck	1571.04	-0.512034	0.00916431	0.138912
Rad54b	8.38509	1.66576	0.00921025	0.139453
Igkv5-43	1.82903	3.64847	0.00924636	NA
Pecr	2682.52	-0.225562	0.00925993	0.139981
Fchsd1	28.3604	0.983526	0.00926566	0.139981
Oxct1	65.1323	0.827612	0.00927662	0.139992
Klhdc8a	61.3296	0.540872	0.00929587	0.140127
Por	3358.78	-0.476247	0.00930992	0.140184
Gfod1	49.8917	1.13785	0.00933158	0.140355
Ptpdc1	25.6509	0.98424	0.00936629	0.140722
Pcdh18	15.3981	1.24408	0.00938629	0.140867
Vav1	35.924	1.07762	0.00940751	0.14103
Fermt1	8.30523	2.03823	0.00944786	0.141479
Zfp366	21.2964	0.94256	0.00950916	0.142241
Gm47096	1.98016	3.74957	0.00958933	NA
Sgk2	1111.92	-0.399996	0.00959932	0.143432
Marchf5	1154.02	-0.248989	0.00961585	0.143498
Cxcl16	93.4441	0.590852	0.00962478	0.143498
Poc1a	28.5741	-0.784315	0.0096572	0.143734
Trim17	2.438	-3.49337	0.00965808	NA
Slc35a3	965.697	-0.409029	0.00966173	0.143734
Mast4	122.394	0.469057	0.00969487	0.14407
Dab2	175.726	0.368649	0.00979424	0.145388
Rap1gap	76.9458	0.628291	0.00981534	0.145543
Palmd	615.074	-0.423342	0.00993475	0.147153
Ccl6	79.493	1.19008	0.00996674	0.147467
Tlr8	6.41448	2.40198	0.0100071	0.147904
Arg1	19855.1	0.286969	0.0100688	0.148654
Adamts5	51.2733	0.818747	0.0100938	0.148862
Gm39318	2.02355	3.7881	0.0101059	NA
Sppl2b	285.41	0.313645	0.0101097	0.148936
1700023H06Rik	2.93097	-3.17509	0.0101334	NA
Mtrr	81.7314	-0.462094	0.0101472	0.149266
Ctbp2	13.6261	1.28309	0.0101541	0.149266
Rgs1	19.7726	1.31586	0.0101829	0.149289
Dera	875.561	-0.2005	0.0101854	0.149289
Serpinh1	189.628	0.704114	0.0101927	0.149289
Dlat	871.957	-0.374834	0.0101994	0.149289
Alox12	10.8811	1.17671	0.0102116	0.149307
Erg28	1034.63	-0.339941	0.0102383	0.149352
Epor	11.994	1.19639	0.0102414	0.149352
Thnsl2	787.252	-0.33028	0.0102476	0.149352
Mtpap	230.399	-0.321807	0.010266	0.14946
Slc2a13	5.52802	2.16885	0.0102935	0.149647
Acsm1	5539.92	-0.279186	0.0103008	0.149647
Mpeg1	1080.68	0.577891	0.0104091	0.15106
AI467606	3.02902	2.68952	0.0104972	NA
C1galt1	830.191	-0.295967	0.0105001	0.152217
Dgat2	6831.19	-0.301193	0.0105118	0.152226
Pced1b	35.4949	-0.791084	0.0105305	0.152335
Marcks	221.473	0.618377	0.0106005	0.152945
Pik3r3	63.9614	0.85966	0.0106021	0.152945
Rab43	2495.36	-0.353188	0.010616	0.152945
Chst15	156.505	0.722362	0.0106259	0.152945
Plxna1	260.639	0.395037	0.0106288	0.152945
Kdr	629.978	0.643291	0.0106583	0.153191
Tent5c	188.232	0.663568	0.0106684	0.153191
Lpcat2	20.1998	1.32079	0.0106913	0.153358
Hamp	8428.12	0.491369	0.0107329	0.153793
Rskr	1.9365	-3.77707	0.0107488	NA
Clec4g	519.588	0.483208	0.0107926	0.154377
Ly6a	80.9347	0.655844	0.0107963	0.154377
Arrdc2	170.625	-0.397152	0.0108388	0.154822
Hmgb1	1304.85	-0.187889	0.0108512	0.154838
Gphn	1228.44	-0.257782	0.010873	0.154986
Sh3tc1	78.08	0.770276	0.0109169	0.155449
Relt	2.61991	2.93844	0.010922	NA
Xaf1	64.4753	0.772204	0.0109587	0.155881
Mtfr1l	1049.55	-0.203285	0.0110043	0.156366
Pex19	1615.98	-0.249739	0.0110373	0.156672
Csrp1	135.456	0.617516	0.011139	0.157951
Tiam1	24.0106	1.0621	0.0111688	0.158209
Plxnc1	244.825	0.567441	0.0112011	0.158502
Rims4	4.10329	2.53541	0.0112188	NA
Derl1	2365.41	-0.178092	0.0112381	0.15886
Spon2	186.577	0.561453	0.0112706	0.159155
Hand2	75.21	0.863741	0.0112932	0.159309
Wdtc1	2534.24	-0.275927	0.011347	0.159903
Isg15	76.3077	0.453272	0.0113684	0.159909
1700022N22Rik	8.09149	1.57797	0.0113709	0.159909
Pfkp	44.6319	1.11631	0.0114146	0.160323
Usp53	119.257	-0.465343	0.0114239	0.160323
Snx20	8.75712	1.45537	0.011454	0.160447
Map4k4	164.66	0.673617	0.0114563	0.160447
Syde1	54.837	0.733659	0.0114776	0.160505
Slc25a33	240.714	-0.298248	0.0114847	0.160505
Tanc1	212.824	0.390269	0.0114958	0.160505
Ets1	317.884	0.642448	0.0115447	0.160922
Spred3	11.7754	1.26097	0.0115492	0.160922
Kirrel	51.4037	1.00417	0.0116143	0.161603
Sec14l1	220.445	0.44736	0.0116219	0.161603
Jagn1	312.603	-0.341686	0.0116405	0.161698
Flt1	163.733	0.614317	0.0116557	0.161744
Etfdh	3902.37	-0.175661	0.0116969	0.162151
Pafah2	1981.95	-0.176453	0.0117181	0.16228
Ahcyl	15.3361	-1.62639	0.0117399	0.162416
Hprt	692.358	-0.22688	0.0117773	0.162767
Eci2	2360.87	-0.594798	0.0119029	0.164338
Gask1a	184.615	0.74829	0.0119583	0.164935
Ifi204	60.7437	0.820394	0.0120111	0.165496
Ctf1	60.9695	-0.75752	0.0120514	0.165883
Mcc	656.204	-0.422977	0.0120759	0.165976
Sh3d19	1604.97	-0.216908	0.0120847	0.165976
Rapgef4	1891.6	-0.503929	0.0120947	0.165976
Col6a1	131.544	0.825462	0.0121385	0.16641
Hhip	28.6063	1.08844	0.012174	0.16672
Gm49864	5.54521	2.15889	0.0121856	0.16672
Tm7sf2	2460.71	-0.358104	0.0122416	0.167287
Rnf43	482.174	-0.47046	0.0122516	0.167287
Arhgap45	139.913	0.437107	0.0122763	0.167457
St6gal1	1894.05	0.33478	0.0122994	0.167604
Cpt1b	37.2448	-0.86103	0.0123905	0.168676
Thbd	59.3281	0.791908	0.0124157	0.168851
Bpnt2	716.68	-0.261786	0.0124322	0.168906
Cavin1	141.71	0.607574	0.0124906	0.169256
Aqp4	75.3712	0.881484	0.0124934	0.169256
Igsf5	347.564	-0.3037	0.0124951	0.169256
Tmem205	4155.41	-0.232727	0.0125212	0.16944
Tox	48.421	-0.916235	0.0125474	0.169626
Kansl1l	160.314	-0.389752	0.0125682	0.169739
Wfdc12	3.40054	3.36947	0.0125987	NA
Pycard	15.1334	0.983485	0.0126928	0.171252
Kcmf1	845.101	-0.237695	0.0127177	0.171355
Adrm1	1302	-0.225115	0.0127342	0.171355
Gm5431	5.6714	1.73657	0.0127431	0.171355
Bmp6	97.3303	0.685822	0.0127507	0.171355
Igbp1	532.661	-0.210423	0.0128004	0.171853
Mef2c	26.0408	0.88924	0.0128421	0.172199
Psd4	85.0676	0.586079	0.0128578	0.172199
Car14	554.294	0.540669	0.0128641	0.172199
Crebrf	373.153	-0.583455	0.0129569	0.173196
Plagl1	15.5599	1.85345	0.012964	0.173196
Madd	360.189	-0.270096	0.0130424	0.174074
Xiap	1567.9	-0.325192	0.0130749	0.174337
Acta2	76.5146	1.29709	0.0131346	0.174961
Anxa3	47.6747	0.846014	0.0131734	0.175114
Otulinl	19.085	1.02887	0.013178	0.175114
Zbp1	84.8837	0.871556	0.0131855	0.175114
Mmp9	6.42524	1.95041	0.0132047	0.175114
Klf13	618.628	-0.322913	0.0132104	0.175114
Slc22a28	290.044	-0.326546	0.013232	0.175231
Ppara	1344.55	-0.465386	0.0133193	0.176216
Cntfr	27.3425	0.897576	0.0133474	0.176417
Rcn3	75.1046	0.878664	0.0133956	0.176882
Zap70	154.193	0.530991	0.0134383	0.177274
9030025P20Rik	95.5176	-0.509611	0.0134695	0.177428
Tmem223	309.401	-0.247075	0.0134946	0.177428
Psmb4	1777.69	-0.173499	0.0135	0.177428
Herpud2	479.643	-0.212189	0.0135021	0.177428
Gm47467	131.533	-0.475103	0.0136322	0.178965
Rfwd3	408.304	0.355419	0.0136632	0.179159
Afap1l2	16.6502	0.872452	0.0136733	0.179159
Cep128	14.2959	-1.23032	0.0137416	0.179882
Gm43031	26.7508	-0.756073	0.0137969	0.180312
Uri1	584.828	-0.210228	0.0138009	0.180312
Dpp4	1836.03	-0.227444	0.0138352	0.180587
Armcx4	30.5916	0.717224	0.0138836	0.181045
Slc25a4	66.6684	0.754088	0.0139351	0.181542
Heyl	35.284	1.13677	0.0140503	0.182752
Hmcn1	19.5326	1.29573	0.0140683	0.182752
Pfas	187.644	0.370311	0.0140843	0.182752
Tmem44	42.1238	0.741522	0.0140858	0.182752
Disp1	54.5756	0.615209	0.014095	0.182752
Sema6c	29.2839	0.883418	0.0141784	0.1835
Fkbp5	213.018	0.537604	0.0141796	0.1835
Zfp36l2	810.246	-0.386262	0.0142106	0.183534
Pdilt	103.32	-0.616777	0.0142188	0.183534
S100a1	892.661	0.224566	0.0142226	0.183534
Ube2d3	3513.02	-0.163772	0.0142377	0.183555
Cd300lg	171.628	0.524489	0.0142645	0.183727
Msln	10.2389	1.60184	0.0143241	0.18432
A630001G21Rik	3.24069	3.27479	0.0143445	NA
Col4a6	4.91835	2.14255	0.0143496	NA
Cotl1	159.696	0.579972	0.0144087	0.185233
Cyp2g1	16.9051	-1.23608	0.0144312	0.185348
Cyp2c40	56.9132	-2.42571	0.0144594	0.185421
Ak3	5455.85	-0.197509	0.0144642	0.185421
Anxa5	1100.25	0.367927	0.0145115	0.185725
Tbc1d10a	233.974	-0.360122	0.0145217	0.185725
Rgp1	777.621	-0.212232	0.0145287	0.185725
Itga6	33.3879	1.10008	0.0145519	0.185828
Tsen2	94.1647	-0.418976	0.0145641	0.185828
Loxl2	57.8041	0.997147	0.0146202	0.18637
Cops2	765.236	-0.226647	0.0147526	0.187828
Cad	275.062	0.453418	0.0147621	0.187828
Atp1b2	7.76077	1.81162	0.0148531	0.188809
Prpf3	141.91	0.369401	0.0148778	0.188946
Snhg10	2.50291	2.84707	0.0149157	NA
Clic1	211.706	0.462324	0.0149379	0.189533
Gm29253	8.91193	-2.23912	0.0149558	0.189583
Emp2	189.242	-0.597099	0.015001	0.18998
Ksr2	4.45142	2.63212	0.0150253	NA
Rtl8a	106.493	0.431787	0.0150516	0.190443
Olfm3	80.6799	0.646329	0.0150775	0.190595
Nynrin	40.2522	0.797501	0.0151128	0.190864
A4galt	4.17332	2.04951	0.0151566	NA
Hecw2	30.8233	0.704712	0.0151879	0.191471
Abi2	55.1469	0.606329	0.0151983	0.191471
Nsdhl	1847.7	-0.427356	0.015203	0.191471
Scarf2	91.0282	0.702617	0.0152911	0.192396
Col6a3	146.932	0.958194	0.0153184	0.192396
Eef1a1	56050	-0.155886	0.0153188	0.192396
Rmnd1	353.841	-0.388816	0.0153507	0.192588
Dynlt1a	7.79502	1.51936	0.0153624	0.192588
Prkcq	7.95529	1.45725	0.0153814	0.192649
Macrod1	541.129	-0.344813	0.015421	0.192862
Pnpla3	6.70682	3.0952	0.0154303	0.192862
Ppib	3083.34	0.188839	0.0154465	0.192862
Nt5dc1	283.623	-0.270139	0.0154689	0.192862
Haus2	160.817	-0.417309	0.0154692	0.192862
Ttc7b	312.028	-0.327864	0.015487	0.192878
Mest	18.0101	0.827212	0.0154988	0.192878
Cercam	4.40848	2.17317	0.0155213	NA
Tut4	309.568	-0.422265	0.0155257	0.193037
Slc25a51	1499.55	0.453512	0.0155484	0.193067
9130016M20Rik	1217.58	-0.341336	0.0155564	0.193067
Spaar	3.59804	2.27658	0.015575	NA
Scamp5	282.18	0.339917	0.0156511	0.193729
C1qtnf1	123.895	0.544847	0.0156561	0.193729
Sgk1	313.258	0.832523	0.0156586	0.193729
Rps6ka3	216.412	0.426095	0.0156757	0.193729
Ephb3	4.52565	2.18362	0.0156757	NA
Mgat4a	16.1576	1.17261	0.0156808	0.193729
Psmd9	496.542	-0.255418	0.0157498	0.194405
Rcl1	1686.82	-0.25668	0.0157806	0.194578
Caprin2	30.3185	0.886487	0.0157924	0.194578
Cpeb4	1071.55	-0.30923	0.0158471	0.194972
Arhgef25	23.8994	0.852573	0.015853	0.194972
Usp14	589.313	-0.23957	0.0159121	0.195447
Olfm2	12.8051	1.06368	0.0159203	0.195447
Cx3cl1	15.4547	1.19659	0.0159759	0.195501
Ms4a6c	14.4471	0.981487	0.0159814	0.195501
Foxa3	643.509	0.316277	0.0159826	0.195501
Adcy4	60.4786	0.589575	0.0159954	0.195501
Gnat1	234.782	0.700354	0.0160175	0.195501
Zbtb8a	32.9654	0.69927	0.0160291	0.195501
Mtfr1	1051.81	-0.214826	0.0160292	0.195501
4833411C07Rik	140.12	-0.525122	0.0160395	0.195501
Agmo	903.683	-0.267188	0.0160539	0.195502
Alg5	406.974	-0.241309	0.016126	0.19612
Wrn	195.79	-0.343605	0.0161385	0.19612
Crbn	387.467	-0.293241	0.016149	0.19612
Rbmx	223.716	0.306419	0.0161624	0.19612
Gm4316	60.9801	0.560453	0.0161791	0.19612
Gata4	355.89	0.44457	0.0162038	0.19612
Pex6	1721.25	-0.257437	0.0162054	0.19612
Kcnk13	5.36208	1.93707	0.0162493	0.196477
Abcc2	9985.05	-0.441029	0.0162921	0.196712
Crtap	71.8276	0.524092	0.0162977	0.196712
Ngp	2.30209	4.63147	0.0163072	NA
Itm2c	516.697	0.30378	0.0163628	0.197323
Ly6c1	4.27959	3.24356	0.0163992	NA
Ch25h	1.26645	3.77869	0.0164099	NA
Gimap5	11.8152	1.04737	0.0164365	0.197949
Sox17	28.9738	0.99056	0.0164437	0.197949
Tgm2	2935.21	0.432607	0.0165064	0.198528
Gm13421	71.6007	0.538982	0.0165452	0.198595
Echdc2	2449.85	-0.160973	0.0165597	0.198595
Atp2a3	24.713	1.43493	0.0165663	0.198595
Tbkbp1	172.856	0.441083	0.0165702	0.198595
Aph1b	68.7465	0.905713	0.0165981	0.198754
Raet1e	73.2664	1.12237	0.0166129	0.198757
Hook2	361.202	-0.300499	0.0166518	0.199047
Itsn1	601.729	0.269805	0.0166704	0.199095
Loxl1	31.9603	1.01962	0.016732	0.19951
Palm	29.6878	0.859142	0.0167361	0.19951
Aff3	5.61697	2.02662	0.0167491	0.19951
Urod	974.604	-0.194614	0.0168734	0.200816
Suz12	448.341	-0.258634	0.0169543	0.201603
Dse	89.4029	0.726837	0.0170055	0.202034
Ugt2b1	8671.78	-0.520917	0.0170823	0.20277
Acsm3	1310.54	-0.351469	0.0171309	0.203113
Nrxn1	42.2125	1.02236	0.0171409	0.203113
Fli1	25.335	1.03333	0.0172069	0.203718
Stap1	7.96215	1.65945	0.0172576	0.203979
Mtss2	52.6243	0.741503	0.017281	0.203979
Ppp2r3a	307.294	-0.275889	0.0173231	0.203979
Gja5	8.07388	1.57113	0.0173265	0.203979
Piezo1	136.528	0.553228	0.0173281	0.203979
Nckap5l	13.7649	1.41645	0.0173313	0.203979
Lhfpl2	124.761	0.627388	0.0173361	0.203979
Rfx4	71.7126	-0.620109	0.0173598	0.203979
Tpcn2	46.3648	0.571336	0.0173745	0.203979
Sh3pxd2b	28.9637	0.820589	0.0173888	0.203979
Dusp6	1140.54	-0.69351	0.0173937	0.203979
Gm43597	50.2431	-0.601894	0.0174254	0.204
Unkl	428.69	-0.287966	0.0174254	0.204
Slc25a35	24.4628	0.868063	0.0174544	0.204057
Gtf2e1	274.328	0.40458	0.0174603	0.204057
Nrg4	98.4129	0.644042	0.0175067	0.204225
Wasl	1058.97	-0.228227	0.0175214	0.204225
Cd68	70.1168	0.70446	0.0175293	0.204225
Gba2	206.635	-0.447177	0.0175346	0.204225
2500002B13Rik	11.03	1.58469	0.0175674	0.204433
Ly86	22.6644	0.874432	0.0176039	0.204493
Ints6l	59.6929	0.552879	0.0176189	0.204493
Soat1	45.8814	0.648743	0.0176219	0.204493
Erbin	1287.02	-0.304761	0.0176326	0.204493
Tln2	237.423	0.460791	0.0177542	0.205728
Garnl3	2.66823	2.95452	0.0178004	NA
Acbd5	3703.23	-0.263027	0.0178039	0.206128
Srpx2	29.6534	0.812198	0.0178444	0.206372
Igf2	5.32009	1.75214	0.0178552	0.206372
Cnpy4	72.3341	0.437328	0.0178833	0.206522
Zkscan3	1026.53	-0.307511	0.0180466	0.208231
Laptm5	190.243	0.526357	0.0181115	0.208803
Pcdhgc3	115.8	0.782209	0.0181391	0.208945
Tmem108	4.48826	2.39525	0.0181958	NA
Cnot6l	729.736	-0.250808	0.0182096	0.209579
Dennd2c	9.58333	1.24998	0.0182396	0.209748
Fah	9477.28	-0.158186	0.0182853	0.210096
Pi16	1.95095	4.3899	0.0183401	NA
Fndc1	7.27857	1.82363	0.0183714	0.210741
Cop1	717.939	-0.186019	0.0183792	0.210741
Src	35.9602	0.829735	0.0183878	0.210741
Ackr3	18.1524	0.948354	0.0184368	0.210977
Pip4k2a	63.3705	0.685326	0.0184394	0.210977
Tmem9	215.01	-0.284865	0.0184807	0.211117
Adgrl1	99.6175	0.603041	0.0184826	0.211117
Gm45301	3.72427	-3.01821	0.0184881	NA
Abcc1	31.0761	1.027	0.0185695	0.211932
Tmem33	1024.76	-0.195879	0.0186325	0.212306
Actn4	3325.17	0.224378	0.0186382	0.212306
I830077J02Rik	8.80333	1.38436	0.0186594	0.212306
Tmem164	141.525	0.486897	0.0186646	0.212306
Vasp	232.707	0.345731	0.0187383	0.212967
Syk	60.2298	0.664734	0.0187985	0.213473
Fam167b	46.0333	0.648928	0.018829	0.213636
Cd300ld	48.8961	0.718125	0.0188443	0.213636
Pkn2	666.197	-0.196559	0.0188759	0.213817
Hk3	39.2728	0.817696	0.0189129	0.214046
Psme1	1113.37	-0.18838	0.0189489	0.214046
Adamts12	8.50922	1.39986	0.0189552	0.214046
Rilp	276.353	-0.349836	0.018959	0.214046
Tcim	175.408	0.784661	0.0189828	0.214138
F13b	2928.99	-0.216793	0.0190066	0.214229
Nr1d2	1086.79	-0.45451	0.019055	0.214482
Cyp2c37	4801.54	-0.900345	0.0190606	0.214482
Hexb	176.813	0.358952	0.0191686	0.215354
Gm4724	34.9407	0.771428	0.0191696	0.215354
Hlcs	311.56	0.405018	0.0192045	0.215568
Gna14	60.9433	-0.609868	0.0192577	0.215987
Tlr5	211.877	-0.457044	0.0193159	0.216336
Eif3m	735.033	-0.184946	0.0193205	0.216336
Ybx3	299.471	0.273552	0.019382	0.216846
Gm15587	1.9432	3.71562	0.0194077	NA
Rftn1	29.7307	1.06673	0.0194388	0.217303
Prdx1	10542.9	-0.194978	0.0194949	0.217752
Gc	93177.4	0.140277	0.0195735	0.218316
Pak1	20.7777	1.07865	0.0195934	0.218316
Selenoo	1263.84	-0.236394	0.0195935	0.218316
Tom1	404.608	-0.232552	0.0197135	0.219469
Ubap1	606.141	-0.214739	0.0197368	0.219469
Hspg2	468.935	0.597907	0.0197453	0.219469
Fgd5	92.2685	0.635166	0.0197785	0.219659
Stab1	695.911	0.478256	0.0198072	0.219784
Chmp5	620.566	-0.175422	0.0198319	0.219784
Atf1	382.323	-0.229013	0.0198381	0.219784
Nxt2	354.321	-0.297832	0.0198798	0.21991
Vezt	240.673	-0.342272	0.0198818	0.21991
Pnp	1648.61	-0.273559	0.0199188	0.220141
Gm47431	2.84678	-3.08146	0.0199351	NA
Sar1b	2494.86	-0.231746	0.0199362	0.220144
Atp1a2	16.4806	1.17901	0.0199531	0.220144
Notch4	53.1476	0.856799	0.0199841	0.220144
Dgcr6	504.47	-0.242104	0.0199975	0.220144
Pcgf1	57.5089	-0.535665	0.0199999	0.220144
Fut10	9.55862	1.31176	0.0200729	0.220769
Slc22a17	19.9691	1.16054	0.0201046	0.22094
Neu3	39.6379	1.02747	0.0201209	0.220941
Zbtb44	741.184	-0.324156	0.0201747	0.221353
Rasgrp2	234.764	0.404973	0.020192	0.221365
Igflr1	4.99102	-3.11583	0.0202587	NA
4933433G19Rik	5.1807	-2.23727	0.0202646	0.221888
Slc16a2	3093.92	-0.229337	0.0202853	0.221888
Cyp2d9	21172.9	-0.557137	0.0203045	0.221888
Tax1bp1	2149.43	-0.196558	0.020306	0.221888
Tlr6	11.336	1.07309	0.0203329	0.221888
Kcnj15	2.38036	3.40244	0.0203359	NA
Npr1	187.65	0.465827	0.0203543	0.221888
Lrrc58	1004.41	-0.195539	0.0203569	0.221888
Pik3cg	8.36678	1.94409	0.0203703	0.221888
Slc43a3	400.969	0.453982	0.0203875	0.221888
Mmrn2	130.207	0.700171	0.0204104	0.221888
Bace2	71.1426	0.604323	0.0204188	0.221888
Epb41l4b	1578.96	-0.277615	0.0204689	0.222255
Amdhd1	4044.4	0.309411	0.0204907	0.222314
Agt	8898.47	0.170269	0.0205291	0.222497
Mapk8ip3	488.059	0.250298	0.0205402	0.222497
Gm26947	2.39483	2.7974	0.0205688	NA
Gm16548	148.118	-0.409323	0.020609	0.222702
Tlcd4	3010.79	-0.360734	0.0206192	0.222702
Plac9	66.1716	0.696031	0.0206351	0.222702
Phlda3	16.0961	1.03653	0.0206486	0.222702
Pea15a	231.16	0.51065	0.0206677	0.222702
Ezr	88.9667	0.466384	0.0206701	0.222702
Arhgap31	104.415	0.693221	0.0206735	0.222702
Itm2b	12713.9	-0.183461	0.0207259	0.22309
Esam	99.2005	0.623114	0.0207832	0.223474
Trib3	108.944	-0.821324	0.0208093	0.223474
Igtp	348.804	0.333828	0.0208185	0.223474
Ywhae	3142.29	-0.171175	0.0208429	0.223474
Dip2a	73.0891	0.527837	0.0208553	0.223474
Ehd4	120.226	0.441554	0.02086	0.223474
C5ar1	9.36277	1.11826	0.0209348	0.2241
Lair1	29.5495	1.22329	0.0209756	0.224359
Hspa2	28.8862	-0.66519	0.021028	0.224627
Asap2	354.327	0.602149	0.0210335	0.224627
Plxna3	13.0568	0.949973	0.0210781	0.224786
Arpc1b	567.092	0.264639	0.0210814	0.224786
Tmem163	1.89671	3.01805	0.0211589	NA
Pttg1	285.302	-0.238644	0.0211849	0.225593
Shank3	101.495	0.524916	0.021196	0.225593
Arhgap23	289.166	0.450838	0.0212084	0.225593
Vtcn1	16.4171	1.10897	0.0212257	0.225593
Adgrl4	146.403	0.527834	0.0212553	0.225593
Clca3a1	76.1581	0.622367	0.0212564	0.225593
Iqce	121.028	0.340075	0.0213083	0.225967
Rdh5	255.374	0.328842	0.0213261	0.22598
Gnpat	828.423	-0.189075	0.0213691	0.22617
Gimap4	91.7351	0.472758	0.0213772	0.22617
AI506816	79.6406	0.842567	0.021464	0.226913
Lmcd1	14.4192	1.24646	0.0214943	0.227056
Slc10a1	6987.84	-0.34713	0.0215502	0.227307
Dab2ip	308.273	0.336024	0.0215513	0.227307
Prune2	3.49785	2.22813	0.0216049	NA
Uchl5	177.864	-0.272255	0.0216327	0.227873
Anxa4	654.533	-0.216087	0.0216385	0.227873
Lum	89.2173	0.670473	0.0217044	0.228038
Pld1	250.965	0.403048	0.0217054	0.228038
Tagap1	156.908	-0.330782	0.0217094	0.228038
Unc5b	82.9764	0.707948	0.0217268	0.228038
Htra3	25.9221	1.02992	0.0217379	0.228038
Map3k13	365.811	-0.644891	0.0217714	0.228148
Gpld1	4913.21	-0.236956	0.0217818	0.228148
Hjurp	1664.14	-0.378465	0.021846	0.228644
Prok1	78.7215	0.604541	0.0218643	0.22866
Lrp3	367.697	-0.269726	0.0219446	0.229324
Trmt10b	35.7975	0.589523	0.0219876	0.229591
Cd276	111.785	-0.491815	0.0220038	0.229591
Selenoi	1221.21	-0.275169	0.0220848	0.23026
Dym	429.662	-0.320156	0.0221689	0.230928
Gm44317	2.34873	-3.42929	0.02217	NA
She	55.0147	0.62626	0.0221828	0.230928
Slco3a1	74.342	0.423115	0.0222632	0.231588
Gm15609	2.77233	3.03674	0.0222858	NA
Map1a	4.8011	2.09094	0.0223478	NA
Txk	2.17188	3.25166	0.0223794	NA
Gypc	103.955	0.551049	0.0223823	0.23265
Gm45792	17.9682	-1.16569	0.0224668	0.233198
Dolpp1	216.175	-0.347794	0.0224801	0.233198
Olfm1	52.2567	0.868052	0.0224864	0.233198
Prxl2c	879.93	-0.193798	0.0225432	0.23321
Kiz	167.053	-0.322506	0.0225756	0.23321
Efnb2	36.7147	0.970298	0.0225804	0.23321
Atxn7l3	518.288	-0.198882	0.0225897	0.23321
Ltbp1	49.4866	0.719916	0.0225918	0.23321
Top2b	704.528	-0.261361	0.0226016	0.23321
Gbp4	48.2922	0.676036	0.0226123	0.23321
Cdc42ep3	23.5842	0.978612	0.0226291	0.23321
Agrn	817.87	0.241344	0.0226537	0.23321
Olfml1	223.072	-0.3263	0.0227009	0.23321
Clec4f	847.401	0.489971	0.0227079	0.23321
Txnrd1	2864.06	-0.176119	0.0227086	0.23321
Cyp26a1	300.139	-0.645965	0.0227101	0.23321
Adi1	2263.13	-0.208677	0.0228091	0.233896
Dtx1	9.30435	1.26899	0.0228112	0.233896
Msrb1	4704.98	-0.185697	0.0228524	0.234126
Ptk7	28.7765	1.15138	0.022868	0.234126
F8	143.006	0.569079	0.0228969	0.234246
Gxylt2	1.07713	3.52543	0.0229488	NA
Zdhhc8	122.918	0.411878	0.022955	0.234661
Rps6ka2	22.6984	0.910526	0.0229719	0.234661
Tor3a	86.4621	0.63761	0.0230257	0.235034
Gm15998	229.777	0.698032	0.0230477	0.235083
Olfr1030	3.19474	-2.94466	0.0231495	NA
Man1c1	39.6383	0.657451	0.0231638	0.236091
Mecom	8.60548	1.81592	0.0232015	0.236233
Myrip	2.33131	2.74495	0.023212	NA
Slc9a3r2	280.36	0.361549	0.0232177	0.236233
Siglec1	61.8131	0.884045	0.0232298	0.236233
Gm15401	42.098	0.79471	0.0232589	0.236353
Mastl	17.1217	-0.917303	0.0233424	0.237024
Gngt2	37.7666	0.748039	0.0233891	0.237171
Cyp4b1	193.478	0.738551	0.0233916	0.237171
Pnma1	3.20595	2.79702	0.0234094	NA
Il18bp	120.91	0.464903	0.0234396	0.237317
Fabp4	61.6394	0.739849	0.023463	0.237317
Hikeshi	174.51	-0.357904	0.0234692	0.237317
Sirt3	1017.36	-0.242565	0.0234757	0.237317
Amd1	816.972	-0.398747	0.0235964	0.238361
Usp35	30.7948	0.739166	0.0236353	0.238388
Clec4a3	10.244	1.24867	0.0236409	0.238388
Epsti1	21.7135	0.89838	0.0236516	0.238388
S100a9	10.193	1.04587	0.0237094	0.238794
Gbp5	19.4486	0.909466	0.023861	0.240143
Map4	774.758	0.276258	0.0238835	0.240192
Osmr	47.783	0.883313	0.0239632	0.240747
Ttc5	152.695	0.356924	0.023974	0.240747
Mmd2	147.959	1.43503	0.0240282	0.241078
Tmem229b	18.2666	1.27158	0.0240511	0.241078
Esrrb	13.9404	1.04239	0.0240601	0.241078
Far1	38.9894	0.870767	0.0241101	0.241255
Trim45	14.5426	1.02867	0.0241131	0.241255
Serpina3g	60.2314	0.539825	0.0242199	0.242146
2010315B03Rik	218.016	-0.362479	0.0242398	0.242167
Astn2	15.3019	1.13776	0.024261	0.242201
Zc3h14	685.252	-0.200971	0.0243501	0.242913
Gm14964	7.49042	1.32161	0.0243786	0.243019
Abcd3	9537.29	-0.274273	0.0244252	0.243306
C5ar2	16.8992	0.978332	0.0244723	0.243597
Bdh2	253.766	0.466962	0.0245967	0.244656
Trf	277269	0.249872	0.024624	0.244749
Prrc2c	932.323	0.221614	0.0247761	0.246019
Tst	2837.58	-0.205985	0.0247879	0.246019
Caps2	1.43083	3.94116	0.0247998	NA
Plekho2	68.1387	0.628505	0.0249516	0.247247
Megf6	10.8685	1.42251	0.0249601	0.247247
Gm45871	49.6323	-0.563507	0.0249734	0.247247
Amot	135.851	0.351928	0.0249853	0.247247
Stat1	842.87	0.241205	0.0250123	0.247247
Frzb	23.2196	0.840274	0.025057	0.247247
Psmc1	1456.02	-0.163119	0.0250667	0.247247
Ahsa2	573.543	-0.253484	0.0250782	0.247247
Siglece	29.7787	0.757991	0.0251088	0.247247
Hunk	106.883	0.539944	0.0251119	0.247247
Jag2	5.5705	2.3603	0.0251402	0.247247
Il4ra	565.435	0.259058	0.0251405	0.247247
Hpgd	1005.56	-0.533402	0.0251475	0.247247
Rims3	24.4	0.839528	0.0251947	0.247435
Hand2os1	68.5882	0.528915	0.0252029	0.247435
9130230L23Rik	3.14902	-3.23635	0.0252427	NA
Stx2	230.21	0.359673	0.0252496	0.247715
Klkb1	4999.24	-0.226368	0.0252682	0.24772
Rab13	58.7382	0.486493	0.0252975	0.247829
Alcam	865.776	0.220652	0.0253204	0.247874
Cd74	828.001	0.616462	0.0253674	0.248156
Cyp2r1	236.103	-0.285209	0.0253897	0.248197
Mnd1	53.7139	-0.487612	0.0254681	0.248672
Evc2	21.1478	1.18912	0.0255023	0.248672
Etv6	385.464	0.26753	0.0255088	0.248672
9930021J03Rik	373.618	-0.294968	0.0255114	0.248672
Gm20536	6.60756	-3.16747	0.0255579	0.248948
Naa25	379.918	-0.245436	0.0255776	0.248962
1110028F11Rik	8.0909	-1.40509	0.0256152	0.249037
Rpl35a	1443.25	-0.17473	0.0256401	0.249037
Cavin3	10.2104	1.37481	0.0256402	0.249037
Gltp	39.4207	0.709257	0.0256596	0.249048
Gm19412	2.50107	3.47542	0.0256785	NA
Spats2l	12.7392	1.56302	0.0256787	0.249056
Vapa	1025.46	-0.191821	0.0257455	0.249465
Ccn1	459.252	-0.709462	0.0257684	0.249465
Serpina7	620.858	-0.596531	0.0257758	0.249465
Ldah	749.687	-0.193727	0.025826	0.249774
Fkbp4	2497.99	-0.210949	0.0258624	0.249859
Il27ra	15.165	0.903322	0.0258715	0.249859
Gli1	4.03841	1.98114	0.0258715	NA
Pdcd11	481.245	0.315231	0.0258957	0.249868
Glrx	429.061	-0.289167	0.0259091	0.249868
Chchd10	4629.53	-0.19795	0.0259312	0.249904
Cyyr1	88.3339	0.549128	0.0260924	0.25123
Clec4a1	17.2996	1.15073	0.0261388	0.25123
Gm40916	7.05166	1.31711	0.0261408	0.25123
Dcbld1	54.9829	0.488741	0.0261494	0.25123
Gstz1	9301.28	-0.185973	0.026163	0.25123
Glg1	886.421	0.183413	0.026194	0.25123
Kat2b	1391.49	-0.241028	0.0261978	0.25123
Npr3	32.0025	0.936893	0.0262323	0.251383
Gpr18	2.28805	2.69477	0.0262485	NA
Grpel2	617.607	-0.421718	0.026319	0.252
Wdr26	1757.26	-0.209164	0.0263336	0.252
Angptl2	179.423	0.718443	0.0263541	0.252019
Ciz1	343.287	0.24916	0.0263907	0.252192
Moxd1	143.09	3.9945	0.0264312	0.25224
Cd163	168.352	0.586769	0.0264327	0.25224
Nudt18	210.667	0.352958	0.0265278	0.25297
Wwp1	1354.06	-0.230183	0.026627	0.253732
Slc15a5	90.5228	-0.710738	0.0266449	0.253732
Gsta1	94.7648	1.05718	0.026696	0.25397
Supt7l	151.879	0.473521	0.0267421	0.25397
Nt5c3	248.581	-0.353744	0.0267427	0.25397
Isyna1	159.119	0.914494	0.0267749	0.25397
Psmc2	1203.41	-0.15587	0.026789	0.25397
Pcdh12	79.255	0.622391	0.0268066	0.25397
Tnxb	251.158	0.790502	0.0268232	0.25397
Cyp2j5	8200.81	-0.14659	0.0268473	0.25397
1110002J07Rik	8.56201	-1.19961	0.026851	0.25397
Kdm2a	1073.31	-0.160262	0.0268721	0.25397
Cggbp1	669.925	-0.202592	0.026908	0.25397
Adamtsl4	37.0705	0.603946	0.0269189	0.25397
Zfp937	14.5903	0.860549	0.0269274	0.25397
Gm30117	54.374	-0.676591	0.0269377	0.25397
Atp6v1h	816.635	-0.197323	0.0269495	0.25397
Esm1	19.6619	2.90044	0.0269739	0.254024
Gipc2	1.71633	4.20881	0.0270017	NA
C1qb	348.791	0.549185	0.0270991	0.255027
Map3k9	1.83787	2.97594	0.0271265	NA
Gm17041	2.07794	3.82619	0.0271313	NA
Sprr2a2	2.94343	2.64806	0.0271704	NA
Gm26967	21.3071	-0.983368	0.0271975	0.255729
Dll4	58.4329	0.906618	0.0272112	0.255729
Nucks1	1007.82	-0.190901	0.0273023	0.256196
Myzap	14.7445	1.03112	0.0273173	0.256196
B230398E01Rik	2.22961	3.27726	0.0273207	NA
Tspan33	268.172	0.375281	0.0273323	0.256196
Adcyap1r1	30.9061	1.10632	0.027337	0.256196
St6galnac4	18.1557	1.11911	0.0273643	0.256196
Lpin3	102.44	0.338543	0.0273737	0.256196
AW011738	50.9731	0.691968	0.0274264	0.256506
Csf3r	19.7654	0.890232	0.0274497	0.256506
Gbe1	1555.71	-0.339833	0.0274633	0.256506
Hpd	23960.6	-0.33601	0.0275302	0.256955
Defb1	7.1768	1.66228	0.0275541	0.257002
Tec	289.9	-0.248526	0.0276173	0.25732
Ostc	631.9	0.319868	0.027626	0.25732
Znrf3	197.455	-0.333172	0.0277204	0.257764
Tiam2	415.304	0.540434	0.0277251	0.257764
Mkrn2	354.409	-0.241705	0.0277304	0.257764
Dok3	23.5821	0.871209	0.0277841	0.257871
Mybbp1a	958.219	0.462816	0.0277882	0.257871
Dcbld2	39.2932	0.631334	0.0277986	0.257871
Trps1	5.45156	1.95265	0.0278257	0.257946
Pcdhga4	2.97646	3.13442	0.0279279	NA
Ifih1	612.546	0.21626	0.0279457	0.258882
Parp8	12.0715	1.03654	0.0279853	0.259073
Elk3	135.931	0.557165	0.0280251	0.259265
Gpd2	594.947	-0.463819	0.0280736	0.259463
Lsm10	124.795	-0.488313	0.0280845	0.259463
Dpf1	4.29023	2.58673	0.0281144	NA
Neurl3	92.7905	0.547044	0.0281312	0.259718
Zfp963	46.5025	-0.644835	0.0281556	0.259719
Ccdc3	38.2593	1.0967	0.0281694	0.259719
Prkag3	2.54957	-2.91332	0.0281922	NA
Nox4	721.383	-0.260475	0.0282268	0.260072
Adh4	2349.8	-0.317351	0.0282732	0.260323
Prkar1a	2439.7	0.148393	0.0283311	0.26068
Gstm6	1415.01	-0.520861	0.0284158	0.261284
Cab39l	892.282	-0.154985	0.0284822	0.261553
Acbd3	336.721	0.26661	0.0284835	0.261553
Rem1	6.73408	1.53121	0.0285141	0.261562
Fcgr1	21.4627	0.748652	0.0285229	0.261562
Pitpnm1	87.8918	0.545851	0.0285583	0.261705
Amy1	2622.93	-0.266507	0.0285925	0.261705
Septin6	16.2902	1.31782	0.0286291	0.261705
Itch	951.481	-0.203675	0.0286318	0.261705
Rftn2	11.3153	1.19158	0.0286345	0.261705
AI987944	223.839	-0.301409	0.028679	0.261764
Rnf14	986.362	-0.222511	0.0286794	0.261764
E030013I19Rik	1.63521	3.47736	0.0286972	NA
Hnmt	332.098	-0.258139	0.0288049	0.262645
Btnl9	72.9486	0.632999	0.0288305	0.262645
Mapk8	295.156	-0.241638	0.0288487	0.262645
Sema3d	27.7585	0.698159	0.028853	0.262645
Mob3a	73.9845	0.536851	0.0288727	0.262649
Selenon	41.0914	0.606817	0.0289378	0.263066
Hsdl1	138.693	-0.372971	0.0290051	0.263363
Sult1b1	328.03	-0.5016	0.0290092	0.263363
Rad23b	3013	-0.142379	0.0290671	0.263589
Med26	96.6054	0.35273	0.0290728	0.263589
Tmed1	158.64	-0.32399	0.0291338	0.263953
Dhrs7	365.685	-0.386943	0.0291517	0.263953
Nbdy	10.3553	1.47443	0.0291914	0.264138
Osbpl8	507.431	-0.394571	0.0292664	0.26464
Cse1l	557.319	-0.228205	0.0293474	0.264998
Bora	20.4189	0.845356	0.0293498	0.264998
Aebp1	29.8351	0.643867	0.0293817	0.264998
Phactr2	57.6959	0.645096	0.0293837	0.264998
Gm2897	1.73502	2.88442	0.0294052	NA
Pcgf3	487.443	-0.303935	0.0294246	0.265191
B930025P03Rik	11.7386	-1.7413	0.0294743	0.265304
Pla2g7	39.6132	0.988332	0.029476	0.265304
Cbll1	126.32	-0.416026	0.0295035	0.265369
Prrg3	15.8299	1.15068	0.0295625	0.265369
Copg1	1576.03	0.153081	0.0295735	0.265369
Grn	2551.44	0.345582	0.029592	0.265369
Nuak2	155.174	-0.407901	0.0295939	0.265369
Cela1	362.827	-0.432508	0.0296157	0.265369
Ipo7	1305.29	-0.205663	0.0296196	0.265369
Fech	2868.61	-0.206217	0.0296551	0.265513
Ankrd44	72.1457	0.576695	0.0297594	0.266272
Desi1	613.979	-0.200121	0.0298382	0.266629
Cavin2	149.551	0.677344	0.0298384	0.266629
Msr1	125.446	0.603827	0.0298728	0.26676
Capza1	491.441	-0.234245	0.0299701	0.266947
Tgfbr2	572.674	0.311973	0.0299819	0.266947
Cct4	1107.89	-0.169192	0.0299884	0.266947
Ednra	68.1777	0.740746	0.0300011	0.266947
Slc3a1	1915.51	0.864025	0.0300115	0.266947
Slc25a17	880.652	-0.18067	0.0300152	0.266947
Exoc3l4	14.166	0.991815	0.030038	0.266947
Plaat3	87.6236	-0.483917	0.0300504	0.266947
Il34	17.295	1.05388	0.0300976	0.267192
G6pdx	63.495	0.707731	0.0301258	0.267269
Gm5577	1.4175	-3.3105	0.0301475	NA
Cited2	433.648	-0.437079	0.0301496	0.267306
Abi3bp	62.3454	0.754266	0.030203	0.267605
Pde7b	139.88	0.460238	0.030262	0.267953
Eng	906.103	0.520534	0.0305714	0.270327
Ubap2	402.537	-0.206904	0.0305722	0.270327
Ppp3ca	619.227	-0.190319	0.0305896	0.270327
Shmt2	3315.82	-0.194375	0.0306386	0.270349
Slc25a36	45.0365	0.783167	0.030649	0.270349
Srp54c	359.089	-0.245043	0.0306516	0.270349
Rai1	279.765	0.247963	0.0307981	0.27126
Gal3st1	18.9039	0.947562	0.0308036	0.27126
Pitpnb	1136.07	-0.177583	0.0308199	0.27126
Nrros	67.5506	0.439574	0.0308345	0.27126
Xrn2	610.913	-0.206525	0.0308748	0.2714
Slc25a37	755.926	-0.310618	0.0308902	0.2714
Cxcr6	6.48381	1.97076	0.0309566	0.271808
Pdcd2l	117.475	-0.352805	0.0309883	0.271911
Tsg101	536.808	-0.201594	0.0310293	0.272095
Bod1	299.539	-0.237736	0.031111	0.272637
Acadl	2420.28	-0.315473	0.031312	0.274221
Ckap2	2.87471	2.23834	0.0313249	NA
Pgm2	63.0845	0.534925	0.0313981	0.274799
Nbn	255.167	-0.282747	0.0314908	0.275433
Rev1	195.023	-0.305079	0.0315597	0.275746
Mettl7a1	3915.39	-0.306306	0.0315671	0.275746
Fut8	52.2705	0.659804	0.0315993	0.275851
Lhx2	58.2013	0.735494	0.031626	0.275857
1110002L01Rik	121.047	-0.493544	0.0316404	0.275857
Mgrn1	1086.77	-0.158102	0.0317127	0.276203
Snupn	69.6568	0.433335	0.0317207	0.276203
Fdps	6456.2	-0.373306	0.0317467	0.276253
Zfp282	104.013	0.398563	0.0318279	0.276783
Eif3f	978.057	-0.149021	0.031888	0.277129
Olfr920	2.29194	2.6856	0.0319151	NA
Rmnd5a	2483.59	-0.189439	0.0319602	0.277579
Rab36	73.2224	0.590668	0.0320079	0.277773
Foxf1	37.6706	0.734396	0.0320271	0.277773
Car8	1091.95	-0.31766	0.032054	0.277773
Msi2	415.178	0.237963	0.032064	0.277773
Gys2	1771.14	-0.419102	0.0320994	0.277782
Pank3	1068.74	-0.381384	0.0321436	0.277782
Pde3a	33.0948	0.70898	0.0321698	0.277782
Asap1	307.604	0.340321	0.0321703	0.277782
4732491K20Rik	5.55915	1.68771	0.0321775	0.277782
Slc22a1	5102.74	-0.252292	0.0321874	0.277782
Mir22hg	642.415	-0.304477	0.0322311	0.277909
Reep5	210.52	0.456878	0.0322429	0.277909
Zrsr1	893.519	-0.252975	0.0322903	0.278142
Slc4a9	1.62649	4.12419	0.0324193	NA
Gm49762	1.21572	-3.76562	0.0324434	NA
Gbgt1	2.61391	2.92523	0.0325034	NA
Exoc4	324.794	0.25671	0.0325429	0.280141
Gm12265	64.7839	0.853031	0.0326121	0.280429
Hvcn1	23.4334	0.864671	0.0326176	0.280429
Smyd2	284.75	0.262182	0.0326846	0.280828
Mcam	58.2693	0.730099	0.032712	0.280886
Ggt5	34.9437	0.856957	0.0327521	0.281053
Cd34	19.1751	1.29223	0.0327976	0.281185
Itpr2	788.689	0.391188	0.0328102	0.281185
Kif3c	27.2192	1.11115	0.0328293	0.281185
Gys1	40.9391	0.516137	0.0329083	0.281684
Raver1	364.564	0.210648	0.032956	0.281912
Wnt9b	30.8365	0.799471	0.0329789	0.281912
Crtc3	317.776	0.357417	0.032997	0.281912
Cpxm2	4.34838	2.14162	0.0330163	NA
Fam172a	189.511	-0.328552	0.0331127	0.282506
Magi3	483.103	-0.312271	0.033119	0.282506
Gm36041	90.0547	-0.858478	0.0331289	0.282506
Limd2	189.165	-0.362828	0.0331494	0.282506
Actl6a	336.729	-0.256542	0.0332075	0.282824
Zfp981	4.17567	-1.58433	0.0332252	NA
Fbxo31	763.116	-0.326997	0.033347	0.2837
Bnip3	1611.16	-0.349593	0.033352	0.2837
Sncg	1.47665	3.31646	0.0333645	NA
Lpcat1	38.5574	0.718026	0.0333971	0.283906
Gm42664	2.08772	3.17547	0.0334642	NA
Dgkz	679.822	0.288456	0.0334775	0.284269
Nemp1	127.295	0.470169	0.0334815	0.284269
Gm47806	2.54822	-2.89788	0.0336007	NA
Cd22	13.4758	1.76736	0.0336701	0.285693
Septin9	1496.78	0.257865	0.0337081	0.285729
Rtn1	18.9995	1.11296	0.0337172	0.285729
Cdk10	275.734	-0.242764	0.0337411	0.285729
Zbtb20	1874.02	-0.270326	0.0337629	0.285729
Txnip	1493.16	-1.09162	0.0337792	0.285729
4930516B21Rik	19.0216	-0.899238	0.033835	0.285918
Arih1	914.732	-0.201238	0.0338436	0.285918
Adar	468.755	0.313206	0.0339995	0.287058
Gzmb	2.80702	2.57322	0.0340073	NA
Crybg1	473.575	0.232439	0.0340336	0.287104
Tgfb1	90.7444	0.556093	0.0340889	0.287104
Txn1	2111.9	-0.191787	0.0341224	0.287104
Psma4	1517.83	-0.182422	0.034128	0.287104
Hic1	44.3328	0.720425	0.0341286	0.287104
Bhlha15	4.28797	1.89702	0.0341293	NA
Stk16	950.199	-0.149598	0.0341314	0.287104
Itih1	12860.2	0.193811	0.034376	0.28872
1700025G04Rik	35.9549	0.722352	0.0343777	0.28872
Pyroxd1	159.118	-0.349845	0.0343975	0.28872
Zfp335os	10.014	-1.39224	0.0344083	0.28872
Dop1b	918.479	0.307222	0.0345958	0.290109
Porcn	61.1906	0.382516	0.0346309	0.290109
Adgrg6	30.0575	1.22335	0.0346376	0.290109
Ccl19-ps2	2.71122	2.50785	0.0346677	NA
Kcna2	45.1774	0.739866	0.034679	0.290277
Slfn4	1.558	4.06795	0.0347164	NA
Mpp7	96.7147	-0.444995	0.0347397	0.290606
Gusb	471.192	0.240526	0.0348071	0.290956
Rpl5	3189.77	-0.130179	0.0348242	0.290956
Acbd6	411.594	-0.202861	0.0348853	0.291288
1810013L24Rik	576.005	-0.323925	0.0349459	0.291616
Ireb2	1497.01	-0.273866	0.0350861	0.292352
Lyar	130.596	-0.360869	0.0350876	0.292352
Sec24a	1642.1	-0.335864	0.0351135	0.292352
Ggh	153.124	0.282043	0.03512	0.292352
Dock2	32.8101	0.746654	0.0351736	0.29262
Gm47705	1.66039	3.47004	0.0352478	NA
Acaa1a	3769.86	-0.302986	0.0352565	0.29313
Cul3	862.641	-0.183076	0.0352966	0.293177
Acsl1	15144.1	-0.27629	0.0353052	0.293177
Ccs	2077.58	-0.278885	0.0353384	0.29324
Nqo1	88.5573	0.465722	0.0353765	0.29324
Mmp12	8.93278	1.26718	0.0353773	0.29324
Epha7	22.7698	0.936633	0.0354297	0.293496
Pcbp2	2350.55	-0.161632	0.0354995	0.293768
Gm16008	8.25133	-1.5304	0.0355057	0.293768
Rhobtb2	159.772	-0.356772	0.0355452	0.293916
Gm31763	1.42771	-3.30682	0.0355572	NA
Ptgfrn	76.8441	0.429256	0.035615	0.294234
Eml6	32.9567	1.22247	0.0356268	0.294234
Ptp4a2	1934.27	-0.146667	0.03569	0.294482
Sod1	8369.95	-0.191372	0.0357	0.294482
Igfbp3	228.857	1.25972	0.0357414	0.294645
Psmd11	1561.56	-0.190045	0.0357823	0.294688
Asgr2	2756.6	-0.165454	0.0358082	0.294688
Niban3	3.1359	2.36639	0.0358083	NA
Thada	161.044	-0.310497	0.0358115	0.294688
1700087I21Rik	15.659	0.942007	0.0359028	0.295233
Slc44a1	764.932	0.345438	0.035921	0.295233
Igkv1-117	4.82802	1.57641	0.0359617	NA
Marchf8	1916.42	-0.181843	0.0359655	0.295343
Sgms1	169.746	-0.405397	0.0360089	0.295343
Sox18	70.2034	0.710533	0.0360314	0.295343
Pemt	3428.5	-0.211245	0.0360407	0.295343
Ltbp4	737.448	0.863937	0.0360428	0.295343
Tmem86a	69.7723	0.53356	0.0360923	0.295404
Cnot6	622.2	-0.243756	0.0360937	0.295404
Fam43a	66.9983	0.508754	0.0361262	0.295493
Gm5524	279.237	-0.326227	0.0361942	0.295868
Dact1	78.3823	0.627116	0.0362154	0.295868
Gm30931	10.6139	-0.938048	0.0362499	0.295972
Dis3l2	268.992	-0.255855	0.036348	0.296546
Coq3	295.191	-0.225807	0.0363835	0.296546
Ppp4r2	677.976	-0.253125	0.0363945	0.296546
Gm33195	2.9419	3.11844	0.0363966	NA
Ppp6r3	1277.72	-0.156026	0.0364072	0.296546
Cops5	735.518	-0.149572	0.0364418	0.29665
Rsrc1	255.437	-0.231427	0.036477	0.296677
Wipi2	1336.21	-0.159294	0.0364886	0.296677
Sqor	2219.68	0.2989	0.0365968	0.297379
Ube2h	1926.28	-0.229039	0.0366407	0.297559
F10	6501.85	0.11687	0.036744	0.298203
Gm11342	1.52728	-3.42447	0.0367449	NA
Galnt16	1.46452	3.30334	0.0367509	NA
Hdgf	2454.58	-0.137748	0.0367798	0.298203
Paics	3694.88	-0.225071	0.0367955	0.298203
Bicra	142.419	0.298901	0.0368076	0.298203
Ube2q2	360.825	-0.251375	0.0368682	0.298516
Rac1	1933.49	-0.150552	0.036986	0.298686
Paip2	909.584	-0.192154	0.0369873	0.298686
Kazn	14.9754	0.841564	0.0369914	0.298686
Fxyd1	2150.93	-0.161977	0.0369949	0.298686
Arap3	171.734	0.444841	0.0370055	0.298686
Dynlt2a2	8.26267	-1.12483	0.0370207	0.298686
Hsd17b7	2140.05	-0.332089	0.0370611	0.298835
Zfp326	179.742	0.256427	0.0370893	0.298886
Atp4a	27.6547	1.09853	0.0371646	0.299298
Pir	227.668	-0.383235	0.0371843	0.299298
Gm26698	2.27908	2.22545	0.037235	NA
Celsr1	452.343	0.464255	0.0372841	0.299861
Xirp1	62.3569	0.969892	0.0372983	0.299861
Abcb7	661.505	-0.289978	0.037331	0.299947
Ptrh1	17.3871	0.850204	0.0374576	0.30078
Itgam	14.1557	1.06888	0.0374883	0.30078
Plekha5	535.125	0.175469	0.037501	0.30078
Slc22a3	97.4538	0.450241	0.0375446	0.300953
Erc2	115.39	-0.334486	0.0376049	0.301185
Abcb4	3995.31	-0.357662	0.0376177	0.301185
Krt7	10.5535	1.04801	0.0376814	0.301289
Ctsb	8316.05	0.187966	0.0376875	0.301289
Nfyb	452.372	-0.401775	0.0377134	0.301289
Tmem106a	121.103	0.348634	0.0377338	0.301289
Ttc8	63.2392	-0.47092	0.0377669	0.301289
Lonrf1	93.1352	0.629783	0.0377843	0.301289
Agpat1	151.446	0.325352	0.0377855	0.301289
Svip	229.029	-0.239094	0.0378173	0.301366
Ncoa7	19.8852	0.924149	0.0379276	0.302068
Bglap3	7.96054	-2.20504	0.0379585	0.302138
Smoc2	85.0326	0.823635	0.0380269	0.302506
Ift88	87.8951	0.364205	0.038081	0.30276
Pdxk	965.057	-0.313424	0.0381142	0.302846
Tbc1d10c	2.68146	-2.2366	0.0381744	NA
Bcl2	20.2144	0.95112	0.0381913	0.303175
Fam219a	135.623	0.328043	0.0382	0.303175
5730471H19Rik	12.4118	1.24065	0.0382294	0.303232
Gm32017	1.72191	-2.92791	0.038244	NA
Hnrnpm	1230.5	0.14664	0.0382988	0.303443
Clk4	524.654	-0.323131	0.0383006	0.303443
Ptpn23	387.604	0.251445	0.0383333	0.303522
Ddr1	38.5927	0.742104	0.038355	0.303522
Fcgr2b	520.571	0.46188	0.0384045	0.303737
Hibch	937.504	-0.206126	0.0384359	0.303809
Prdm1	5.02768	2.37728	0.038473	NA
Trip4	1039.27	-0.194778	0.0385216	0.304138
Scimp	7.63465	1.2655	0.0385515	0.304138
Ada	22.008	0.659303	0.0385651	0.304138
Tomm70a	1792.6	-0.207354	0.0385765	0.304138
Mycn	5.88187	-2.11624	0.0385892	0.304138
Gm30177	1.41846	-3.30349	0.038696	NA
Cxcl10	26.2796	0.961552	0.0386973	0.304814
Pou2af1	5.61612	1.55925	0.0387234	0.304843
Gm47578	93.6663	-0.608941	0.0387546	0.304912
Spp2	827.676	-0.324615	0.0388516	0.3055
Olfr1029	4.37673	-1.96068	0.0388997	NA
Eif4e3	85.8654	0.672769	0.0389265	0.305912
Amigo3	58.1002	0.509504	0.0390003	0.306315
Ms4a4b	4.5032	1.7785	0.0390313	NA
Lactb2	5053.99	-0.197362	0.0393819	0.309028
Ddt	3297.61	-0.220541	0.039391	0.309028
Gm40893	2.4917	-2.44898	0.0394385	NA
Tmtc4	72.5311	-0.515948	0.0394753	0.30927
Lyve1	62.2377	1.17887	0.0394934	0.30927
Bcl2l13	806.985	-0.227359	0.0394997	0.30927
Col8a1	9.73308	1.59214	0.0395126	0.30927
Tubgcp4	399.269	-0.258611	0.0396115	0.309679
Aldh16a1	1118.07	-0.204747	0.0396199	0.309679
Ocrl	139.833	0.291684	0.0396332	0.309679
Atp9a	1168.31	-0.228032	0.0396604	0.309715
Mrpl49	411.728	-0.205376	0.0397342	0.309971
Mettl9	639.502	-0.162912	0.0397387	0.309971
1700067K01Rik	1.33649	3.15159	0.0397829	NA
Dcun1d4	709.157	-0.218298	0.0397848	0.310124
Folr2	88.1057	0.584837	0.0398039	0.310124
Gm20337	11.0474	-0.89995	0.0399409	0.310858
Pofut1	292.599	0.246491	0.0399436	0.310858
Lcp1	1483.35	-0.207704	0.0400758	0.311391
Prom1	15.7905	1.14509	0.0400793	0.311391
Slc35e2	780.556	-0.277652	0.0400807	0.311391
Cnpy2	791.158	-0.187191	0.0401136	0.311469
Usp5	1128.76	-0.119316	0.0401644	0.311685
Cerk	72.3591	0.630463	0.0404163	0.313458
Ccdc107	402.687	-0.241813	0.0404387	0.313458
Ahcy	25950	-0.215857	0.0405127	0.313694
Acat2	1859.45	-0.296606	0.0405182	0.313694
Gjc2	15.6807	0.819407	0.0405382	0.313694
Zfp462	19.6467	0.990742	0.040613	0.314094
Tcp1	1775.77	-0.142854	0.0408628	0.315846
Cdc7	1.17961	3.65678	0.0409673	NA
Aars	4496.45	-0.241779	0.0409742	0.316393
Casp6	332.784	-0.357254	0.0409799	0.316393
Ablim1	747.794	0.318904	0.0410957	0.317016
Cox5b	1529.26	0.141409	0.0411071	0.317016
Cep131	86.928	0.367559	0.0411794	0.317393
Gclm	3390.17	-0.191483	0.0412545	0.31776
Pcolce2	26.1785	0.674822	0.0412735	0.31776
Gm2415	22.4066	0.902865	0.041317	0.317915
Slc22a30	3242.46	-0.265275	0.0413874	0.318277
Opa3	625.764	-0.19537	0.0414343	0.318458
Lcorl	133.505	-0.444678	0.0414803	0.318561
Sars	845.962	0.159045	0.0414945	0.318561
Tmem72	28.1292	-0.785476	0.0415498	0.31864
Serpinf2	16758.9	0.168136	0.0415627	0.31864
Gm47818	7.4276	2.66248	0.041575	0.31864
A230020J21Rik	2.57414	2.4148	0.0416517	NA
Pex5	2417.9	-0.162129	0.041655	0.319074
Ptprt	4.98149	2.14054	0.0416883	NA
Fign	102.194	-0.517847	0.0416901	0.319163
Tmem252	10.9037	1.10397	0.0417168	0.319189
Cwc25	175.327	0.264492	0.0417452	0.319227
Psme4	2035.58	-0.19625	0.0418046	0.319474
Hp1bp3	1575.33	-0.17316	0.0418245	0.319474
Osbpl6	2.04299	3.15454	0.0418449	NA
Ipcef1	2.53188	2.00742	0.0418538	NA
Adgrg1	49.6423	0.627789	0.0418985	0.319555
Zfand6	1150.49	-0.234646	0.0418991	0.319555
Thrb	609.847	-0.236977	0.0419245	0.319555
Ckap4	38.4664	0.592684	0.0419288	0.319555
Zfp1	70.3669	-0.436278	0.0420161	0.320041
Nucb2	41.9428	1.00222	0.0420586	0.320186
Lilrb4a	76.9942	0.683966	0.0422177	0.321217
Cnbp	3390.36	-0.165197	0.0422595	0.321356
Tars	2505.95	0.284112	0.042311	0.321568
Rpl18a	3163.77	-0.129483	0.0423432	0.321634
Pparg	130.555	-0.413936	0.0424324	0.321955
Cdkn2aip	199.358	-0.276396	0.042455	0.321955
Sema4c	51.3215	0.663459	0.0424563	0.321955
Galns	177.222	0.268045	0.0425084	0.322131
Abca9	52.3278	0.500655	0.0425269	0.322131
Cd1d2	1.64172	2.79855	0.0425415	NA
Npdc1	68.1401	0.492852	0.0425553	0.322167
Naa60	1247.44	-0.180279	0.0426257	0.322521
Agl	1063.86	-0.230874	0.0426595	0.322598
Dhx32	638.432	-0.181755	0.0427411	0.323036
Qsox2	105.972	0.377927	0.0427979	0.323285
Ndufa13	1075.41	0.185967	0.0428659	0.32362
Gm26850	5.60232	-1.75116	0.0429467	0.323916
Caskin2	326.908	0.340436	0.0429527	0.323916
Stox2	15.0289	1.24298	0.0429993	0.324065
H2-Ab1	295.217	0.643005	0.04302	0.324065
Lactb	811.043	-0.17873	0.0431846	0.324863
Mmp2	43.621	0.686459	0.0431969	0.324863
Derl3	88.4027	1.38031	0.0431974	0.324863
Bclaf1	715.44	-0.251098	0.0432504	0.325082
Ube2b	1153.94	-0.182895	0.0433319	0.325515
Bak1	197.776	0.391102	0.043404	0.325721
Klrc1	2.34252	3.36829	0.0434059	NA
Pcmtd2	627.188	-0.296239	0.0434072	0.325721
Zswim6	49.8881	0.705939	0.0434522	0.325879
Rps7	2698.9	-0.121403	0.0435077	0.326116
Limch1	11.0712	1.16222	0.043551	0.326258
Chil1	1.44649	3.96259	0.0435686	NA
Csf2rb2	21.1919	0.826271	0.0435745	0.326258
Ak1	2.26541	2.20562	0.0435955	NA
Gm47248	2.40476	4.05644	0.0436015	NA
Sephs1	561.519	-0.212154	0.0436015	0.326281
Gm11611	1.62203	-2.83398	0.0437052	NA
Gm29408	2.49206	2.34869	0.0437359	NA
Hk2	19.6728	0.847956	0.0437482	0.32714
Nipsnap3b	965.101	-0.208077	0.0437644	0.32714
Mid1ip1	1381.07	-0.315709	0.0438174	0.327357
Kif1b	3381.19	-0.218964	0.0438637	0.327524
Medag	2.47824	2.33849	0.0438721	NA
Gcnt4	154.492	0.354352	0.0440421	0.328622
Krt18	3144.44	0.199723	0.044059	0.328622
Nudt4	2721.85	-0.16481	0.0441053	0.328787
Col15a1	193.136	0.692584	0.0441652	0.329054
Etl4	211.128	0.353201	0.0443209	0.330033
Gm45713	21.5341	1.22085	0.0443576	0.330041
Zkscan6	62.3644	0.466605	0.0443922	0.330041
Afm	3767.53	0.297466	0.0443973	0.330041
Ssbp4	55.8473	0.62059	0.0444188	0.330041
Espl1	2.5338	2.87677	0.0444622	NA
Ranbp10	1646.13	-0.161751	0.0444868	0.330366
Crcp	260.432	0.248692	0.0446601	0.331282
Slc35d1	2308.78	-0.157214	0.0446826	0.331282
Mterf4	177.679	-0.293554	0.0446831	0.331282
Ppic	28.0632	0.798417	0.0447402	0.331525
BC055324	6.16867	1.51245	0.0447687	0.331556
Gm10804	9.39366	-1.52736	0.044853	0.332
Tspan6	2.29544	2.23424	0.0448836	NA
Shpk	874.678	-0.193834	0.0450421	0.332908
Ccni	2180.71	-0.170603	0.0450458	0.332908
Cyb5b	9659.71	-0.255285	0.0450489	0.332908
R3hdm4	572.267	-0.187683	0.0450943	0.332953
Trmt1	459.313	-0.186366	0.0451101	0.332953
Cacna1i	1.86168	2.99582	0.0451114	NA
Hspa12a	27.4865	0.621172	0.0451312	0.332953
Dipk1a	126.425	-0.405107	0.0451721	0.332953
Kank2	852.432	0.266572	0.0452306	0.332953
Gm50475	6.82954	1.34923	0.0452368	0.332953
Cyp3a25	9530.39	-0.231785	0.0452376	0.332953
Mbd4	18.7907	0.918266	0.0452505	0.332953
Dab1	3.71846	2.0924	0.0452673	NA
Fermt3	48.8485	0.717159	0.0453079	0.333195
Spire1	8.75027	1.37209	0.0453746	0.333505
Esyt3	2.28651	-3.41392	0.0454905	NA
Flt4	294.583	0.580946	0.045571	0.334463
Cyp51	4628.17	-0.304546	0.0455713	0.334463
Mocs1	1692.45	-0.190665	0.0456124	0.334463
Frmd6	92.8852	0.440355	0.0456371	0.334463
Ltbp3	56.7419	0.718595	0.0456564	0.334463
Wdr91	332.758	-0.311961	0.045688	0.334463
Pkd2	441.818	0.244347	0.0456938	0.334463
Zbtb7c	63.6184	0.810261	0.0457012	0.334463
Dpys	2981.55	-0.193734	0.0457483	0.334628
Gm10644	66.0199	0.481163	0.0458474	0.335173
Lclat1	944.231	0.17992	0.0458851	0.335269
Fat1	1087.44	0.289457	0.0459326	0.335332
Mfsd11	203.723	-0.233317	0.045943	0.335332
4930594M22Rik	21.452	0.678957	0.0459868	0.33541
Ephb4	538.314	0.326036	0.0460029	0.33541
Adgre1	125.12	0.636818	0.0460513	0.335584
Akr1c13	1166.01	-0.224942	0.0460911	0.335694
Gm11695	2.60206	2.46088	0.0460951	NA
Cracdl	3.20743	1.56836	0.0461549	NA
[truncated: 33,241 more rows]

## Sheet: Sheet2
Gene name	baseMean	log2FoldChange	pvalue	padj
Rgn	11244.7	-1.15343	5.61e-19	7.64e-15
Cyp2e1	75405.6	-1.40342	8.21e-15	5.59e-11
Abcc4	98.9587	2.31352	2.17e-13	9.87e-10
Sfxn1	1950.4	0.503778	3.16e-13	1.08e-09
Cldn2	1348.53	-1.13057	1.19e-12	3.25e-09
Avpr1a	339.634	-1.6184	3.99e-12	9.05e-09
Ctnnbip1	232.811	0.824777	3.27e-11	6.37e-08
Aqp9	5744.46	-0.782579	4.5e-11	7.67e-08
Cyp2c67	3021.05	-1.11884	4.2e-10	6.37e-07
Rgs5	309.146	1.36794	6.95e-10	9.47e-07
Gm15883	198.448	0.794792	1.52e-09	1.89e-06
Hsd17b13	4888.99	0.638235	1.79e-09	2.04e-06
Lect2	907.681	-0.9369	1.96e-09	2.06e-06
Tmem184c	259.004	0.706872	2.73e-09	2.5e-06
Tuba8	67.5727	1.66103	2.75e-09	2.5e-06
Arsg	417.54	0.622817	5.97e-09	4.82e-06
Gulo	5627.33	-0.828539	6.01e-09	4.82e-06
Tenm3	314.763	-0.915398	1.13e-08	8.52e-06
Mndal	85.1428	1.02214	1.22e-08	8.75e-06
Grk3	151.648	1.16319	1.36e-08	9.29e-06
Slco1b2	12953.3	-0.988217	2.56e-08	1.66e-05
Notum	455.79	-1.07446	2.92e-08	1.77e-05
Plxna2	803.458	0.906423	2.98e-08	1.77e-05
Gpc1	304.124	1.24274	3.14e-08	1.78e-05
Cyp27a1	6831.3	-0.664044	4.18e-08	2.28e-05
Ptp4a3	108.124	1.05315	5.1e-08	2.67e-05
Tmem254	3587.73	-0.367849	6.21e-08	3.13e-05
Sds	3621.4	1.14758	7.48e-08	3.64e-05
Gstm3	1550.96	0.95352	8.57e-08	4.03e-05
Esr1	424.322	0.976202	1.07e-07	4.77e-05
Slc25a21	151.935	-0.961782	1.09e-07	4.77e-05
Arhgap10	75.0517	1.42272	1.35e-07	5.73e-05
Cdh1	1177.09	0.89479	1.92e-07	7.94e-05
Fras1	138.241	1.07246	2.49e-07	9.99e-05
Tcf7l1	119.264	1.01842	3e-07	0.000116834
Cyp2f2	24471.8	0.601861	3.47e-07	0.000130336
Asb2	29.1667	1.63402	3.54e-07	0.000130336
Rdh9	806.241	-1.07555	4.15e-07	0.000148886
Hsd3b5	2782.09	-1.18963	4.35e-07	0.000152092
Plvap	573.41	1.00462	5.22e-07	0.000177706
Tceal8	118.517	0.972399	5.6e-07	0.000186032
Uroc1	8477.83	0.497055	6.06e-07	0.000196542
1810058I24Rik	688.199	-0.668064	6.43e-07	0.000203913
Flna	490.066	1.06658	6.8e-07	0.000210733
Ckb	82.7792	1.15842	7.62e-07	0.000230871
Chp1	4425.18	-0.49633	7.89e-07	0.000233871
Rmdn2	577.955	-0.625464	8.39e-07	0.000243176
Nxpe2	268.867	-1.21799	9.72e-07	0.000276065
Dcn	1542.16	0.991371	1.01e-06	0.000281597
Ecm1	1444.83	1.09227	1.13e-06	0.00030591
Slc16a10	1622.18	-0.634935	1.14e-06	0.00030591
Cyp1a2	11300.5	-0.915877	1.21e-06	0.000317266
Lhfp	118.716	1.12389	1.31e-06	0.000337897
Tstd1	193.109	0.970213	1.35e-06	0.000341023
Cpeb2	696.521	-0.588173	1.4e-06	0.000347905
Slc44a2	109.32	1.16742	1.56e-06	0.000378736
Postn	67.9241	1.74789	1.76e-06	0.000421217
Tnfrsf21	95.9514	0.959964	1.84e-06	0.000423354
Sord	17978.7	-0.547762	1.86e-06	0.000423354
Sstr2	34.6058	1.82696	1.86e-06	0.000423354
Cyp2c29	24221.9	-0.840285	2.25e-06	0.000502399
Gm4756	1270.01	-0.665791	2.42e-06	0.000531187
Ddr2	61.0012	1.21799	2.79e-06	0.000602195
Sptbn1	1561.29	0.36595	2.83e-06	0.000602195
Rrbp1	6800.75	0.370426	2.96e-06	0.000620221
Akr1c6	12905.7	-0.632306	3e-06	0.000620221
Tgfbi	540.64	0.943336	4.19e-06	0.000852203
Ace2	5.45845	5.27161	4.43e-06	0.000880562
Gas2	918.677	0.848949	4.46e-06	0.000880562
Itgb3	52.8426	1.31337	4.7e-06	0.0009149
Calcrl	140.694	0.942643	5.65e-06	0.00108238
Abcc9	353.647	0.953535	5.74e-06	0.00108238
Dmxl2	548.033	-0.751488	5.8e-06	0.00108238
Kcp	274.318	0.580116	6.01e-06	0.00110219
Ahnak	251.457	0.806231	6.07e-06	0.00110219
Nr1i3	1781.03	-1.24561	6.17e-06	0.00110552
Tmem47	52.8123	1.19638	6.51e-06	0.00115171
Hspb6	173.03	-0.748596	7.08e-06	0.0012371
Pam	312.575	0.968239	8.3e-06	0.00143148
Alb	1.081e+06	0.563333	9.12e-06	0.0015535
Mgst1	32302	-0.462802	9.37e-06	0.00157555
Cryl1	411.07	0.821714	9.68e-06	0.00160468
Mup21	1132.96	-0.910413	9.82e-06	0.00160468
Pon1	8141.9	-0.60676	9.89e-06	0.00160468
Dkk3	48.6091	1.02678	1.07e-05	0.00171464
2510009E07Rik	136.161	0.817518	1.12e-05	0.00177224
Marveld3	26.827	1.76761	1.15e-05	0.00180451
Tff3	127.955	5.03861	1.24e-05	0.00192717
Vcam1	117.955	1.35565	1.31e-05	0.00199924
Lamb1	157.607	1.14471	1.34e-05	0.00203467
Slc25a13	3555.48	-0.280284	1.45e-05	0.0021667
Cyb5a	8380.12	-0.47376	1.53e-05	0.00226025
Tcf24	55.8983	4.23188	1.55e-05	0.00226971
Ntn4	133.971	1.17539	1.7e-05	0.00246124
Ucp2	315.839	0.706531	1.85e-05	0.00265404
Ctsc	1110.66	0.783017	1.92e-05	0.00270137
Elf4	27.8341	1.20734	1.92e-05	0.00270137
Rnase4	13394.3	-1.07599	2e-05	0.00278624
Slc16a12	532.674	-0.719031	2.06e-05	0.00280485
Psmg2	219.723	0.574091	2.06e-05	0.00280485
S1pr3	38.7897	1.46568	2.18e-05	0.00294705
Apoc2	2065.5	0.664092	2.25e-05	0.0030068
Bcam	70.6682	0.94306	2.43e-05	0.00321317
Gm45774	31.6774	2.52224	2.47e-05	0.00323661
Ms4a4d	50.7772	1.01178	2.52e-05	0.00327124
Hal	10193.9	0.719667	2.58e-05	0.00329261
Adamts13	74.4289	1.12301	2.59e-05	0.00329261
Cnmd	21.4431	-2.31482	2.63e-05	0.00332354
Tgfa	390.011	-0.449944	2.74e-05	0.00342368
Axin2	157.418	-0.910512	2.81e-05	0.00348249
Igfbp2	5233.93	-0.949408	2.85e-05	0.00349944
Adh6-ps1	447.447	-0.786342	3.11e-05	0.00377791
Tnfrsf11b	40.9923	1.19321	3.17e-05	0.00380741
Tspan15	49.2492	1.30826	3.19e-05	0.00380741
Ehd2	68.0214	1.28059	3.22e-05	0.00381971
Mmd	2066.43	-0.494416	3.35e-05	0.00393341
Coro2b	28.6497	1.4165	3.4e-05	0.00395839
Ccl9	794.199	0.688193	3.7e-05	0.00427376
Ppp1r9b	139.589	0.721808	3.77e-05	0.00428839
Bmp5	126.845	0.985464	3.78e-05	0.00428839
Ngfr	69.927	1.57385	3.82e-05	0.0043068
Fbxo21	2240.83	-0.662937	4.13e-05	0.00460972
Fermt2	2255	-0.38817	4.22e-05	0.00467865
Cygb	143.226	1.1281	4.43e-05	0.00486791
Bgn	1075.35	0.925397	4.63e-05	0.00504699
Lhpp	1001.21	-0.459389	4.72e-05	0.00508886
Pdp2	762.747	-0.479915	4.74e-05	0.00508886
Prdx6	6907.39	-0.348232	4.89e-05	0.0051862
Alad	1875.44	-0.428706	4.91e-05	0.0051862
Tmsb4x	947.561	0.599686	5.02e-05	0.00525151
Jcad	128.005	1.11392	5.05e-05	0.00525151
Rnf186	95.6859	-1.29987	5.11e-05	0.00527222
Robo2	28.9986	1.59857	5.28e-05	0.00540633
Sod3	371.953	1.01873	5.33e-05	0.00540633
Jam2	136.203	0.676321	5.36e-05	0.00540633
Vsir	85.741	0.911669	5.48e-05	0.00549011
Zeb2	121.514	0.899892	5.56e-05	0.00553353
Nol4l	17.4519	1.54132	6.03e-05	0.00595169
Aldh3a2	4808.31	-0.682187	6.26e-05	0.00613913
Msn	307.382	0.807135	6.44e-05	0.00626654
Enpp1	445.668	-0.462285	6.83e-05	0.00660257
Fabp2	425.984	-0.761757	7.14e-05	0.0068441
C2cd2	2288.67	-0.381969	7.18e-05	0.0068441
Stk40	568.674	-0.463756	7.46e-05	0.00706248
Rbp4	35537.9	-0.361649	7.56e-05	0.00710522
B430305J03Rik	4.12027	5.46008	7.82e-05	NA
Csf1	161.433	0.742306	7.91e-05	0.0073824
Rab11fip5	36.8196	0.998965	8.22e-05	0.00760849
Diaph2	277.631	-0.528775	8.32e-05	0.00760849
Psmd12	985.588	-0.296317	8.36e-05	0.00760849
Notumos	47.9444	-0.983591	8.38e-05	0.00760849
Sdsl	194.99	0.888119	8.79e-05	0.00792897
Aldh1b1	1850.77	1.57497	9.15e-05	0.00820426
Evc	35.7909	1.59314	9.26e-05	0.00824738
Nid1	195.657	0.889471	9.61e-05	0.0084555
Slc16a5	104.174	1.24211	9.63e-05	0.0084555
Tbx3	586.631	-0.978356	9.68e-05	0.0084555
Nt5e	81.6013	1.01636	9.81e-05	0.00851589
Gldc	4413.81	0.664379	9.92e-05	0.00855157
Smtn	95.9782	0.819039	0.000100125	0.00855157
Gucy1b1	73.6745	0.968454	0.000100407	0.00855157
Ugt2b34	6836.85	-0.362627	0.0001018	0.0086163
Ahr	609.883	-0.600104	0.000102557	0.00862681
Cdh5	290.371	0.741025	0.000107919	0.0090205
Myo7a	272.043	0.60844	0.000108561	0.0090205
Wls	55.7886	1.00528	0.000110976	0.0091653
Cd63	67.7801	0.79834	0.000115326	0.00945997
Cyp2c50	12449	-0.902578	0.000115933	0.00945997
Des	74.2792	0.893635	0.000121773	0.00987741
Prodh	2548	-0.584936	0.000133257	0.0107449
Cav1	77.7773	0.79315	0.000138079	0.0110682
Psma5	805.755	-0.320866	0.000139821	0.0111424
Ntn1	202.912	1.02204	0.000141817	0.0112357
Il33	27.452	1.42131	0.000149371	0.0117618
Hpse	71.8526	0.772998	0.000150184	0.0117618
Msh3	221.212	-0.410508	0.000153279	0.011883
Fcna	410.766	0.895304	0.000153475	0.011883
Lrtm2	23.9939	3.2027	0.000154861	0.0119225
Cobll1	788.068	-0.381623	0.000157637	0.0120069
Lama5	105.187	0.590464	0.000158214	0.0120069
Arvcf	210.202	0.722002	0.0001586	0.0120069
Gm36419	85.637	-1.07026	0.000160867	0.0121113
Kazald1	17.6406	1.47172	0.000164468	0.0122836
Clip2	65.6201	0.703186	0.000164959	0.0122836
App	1035.62	0.595858	0.000166107	0.0123018
Cyp2c54	4527.62	-1.00755	0.000170401	0.0125191
Tagln2	140.837	0.832593	0.000170878	0.0125191
Gls2	7018.91	0.724999	0.00017396	0.0126767
Lfng	38.407	0.949596	0.000175517	0.0127222
Cyth4	66.5995	0.979969	0.000180297	0.0129995
Aspscr1	1196.13	-0.356051	0.000181489	0.0130166
Apaf1	46.3416	0.977246	0.000185809	0.0132567
Tmsb10	122.353	0.841558	0.00018863	0.0133878
Tnc	19.0458	1.58568	0.000193411	0.0135582
Tagln	135.668	1.03493	0.000194486	0.0135582
Sparc	647.225	0.779527	0.000195295	0.0135582
Ednrb	154.781	1.0209	0.000195428	0.0135582
Rhobtb3	105.945	-0.647524	0.000196005	0.0135582
Colec11	326.944	0.868453	0.000197255	0.0135757
Ccnd2	101.658	0.897865	0.000201263	0.0137819
Phtf1os	6.56015	3.92208	0.000206333	0.0140516
Fblim1	21.6247	1.37729	0.000207262	0.0140516
Ddit4	105.99	1.23008	0.000209953	0.0141635
Itga9	243.106	0.910983	0.000210995	0.0141637
Arhgef17	64.2987	1.22429	0.000212335	0.0141838
Ftcd	8008.38	0.34239	0.000222775	0.0147039
Mtarc2	4678.5	-0.332578	0.000223788	0.0147039
Gucy1a1	89.2031	1.00778	0.000225167	0.0147039
Col4a2	432.886	0.77073	0.000226195	0.0147039
Septin11	291.529	0.778589	0.000226503	0.0147039
Ifitm1	65.0499	0.912283	0.000227519	0.0147039
Bmp10	50.2759	1.3382	0.000227675	0.0147039
Sdc1	4878.22	0.656661	0.000231037	0.0148506
Ddah2	30.6974	1.28902	0.0002374	0.015188
Arrdc3	2505.89	-1.6319	0.00023946	0.0152461
Niban2	178.615	0.729059	0.000240545	0.0152461
H2-DMa	35.017	1.13361	0.000249152	0.0157185
Syt9	14.0911	2.11799	0.000256855	0.0161298
Exoc3l2	145.3	0.77953	0.000261659	0.0163057
Hdac7	121.214	0.851129	0.000262049	0.0163057
Gdf2	197.805	0.800479	0.000263261	0.0163066
Armcx2	32.099	1.20061	0.000266057	0.0164053
Ly6e	3841.45	0.604673	0.000273619	0.0167955
Setd7	211.553	0.842156	0.000275202	0.0168169
Sec62	2088.62	-0.199376	0.000283638	0.0171914
Col4a1	579.674	0.912436	0.000285156	0.0171914
Mapre2	206.974	0.728186	0.000285722	0.0171914
Slco2a1	1899.7	0.396344	0.000286376	0.0171914
Tspan12	2228.8	-0.389643	0.000288699	0.0172548
Fam124a	141.175	0.842732	0.000291498	0.0173461
Loxl4	84.7489	1.69184	0.000297807	0.0176444
Stk10	56.4326	1.05862	0.000300632	0.0176547
Glis2	27.4026	1.10125	0.000301801	0.0176547
Rbp1	312.35	1.70844	0.000301868	0.0176547
Phyh	20999.8	-0.412661	0.000308339	0.0178839
Tnfaip8l1	365.964	-0.906212	0.000308412	0.0178839
Gne	2274.19	-0.505895	0.000315234	0.0181694
Hip1	93.5857	0.758382	0.000317303	0.0181694
Arhgap19	54.9376	0.811478	0.000317334	0.0181694
Unc13d	14.4046	1.78513	0.000325043	0.0184592
Sult2a8	10511	-0.728739	0.000325105	0.0184592
Tmem243	703.896	-0.390551	0.000330281	0.0186753
Coq10a	326.281	-0.50475	0.000331912	0.0186899
Adgre4	42.9756	1.0597	0.0003345	0.0187582
Vipr1	399.764	0.809203	0.000342879	0.0191292
Rasip1	76.3282	0.701774	0.000343923	0.0191292
Filip1l	60.0563	0.790835	0.000349247	0.0193463
Colec10	294.926	1.02168	0.000357323	0.0196227
Ptdss1	691.177	-0.355397	0.000359252	0.0196227
Tmem200b	43.4495	1.46083	0.000359464	0.0196227
Pecam1	230.047	0.771042	0.000359997	0.0196227
Fbxl21	59.3325	-0.882778	0.000366304	0.0198305
Adgre5	221.897	0.672126	0.000367546	0.0198305
Pnpla8	2075.23	-0.277211	0.000368175	0.0198305
Cd164	4701.42	-0.301544	0.000378846	0.0203249
Ccdc102a	14.2008	1.68459	0.000381619	0.0203934
Npr2	1035.94	-0.829671	0.00038906	0.0205843
Egln3	290.737	-0.58513	0.000389112	0.0205843
Csf2ra	62.2392	0.734836	0.00039115	0.0205843
1190005I06Rik	73.5937	-0.666388	0.000391233	0.0205843
Atp11c	2681.58	-0.647966	0.000397019	0.0208084
Lipc	1791.36	-0.372107	0.000407529	0.0212315
Axl	253.927	0.819187	0.000408209	0.0212315
Frem2	3.06081	4.41361	0.000409175	NA
Pdha1	1863.95	-0.19988	0.00041078	0.021284
B3gnt9	14.9963	1.62607	0.000414496	0.0213952
Cdh2	1770.11	-0.345484	0.000417131	0.02145
Gem	31.9719	1.50543	0.000418951	0.0214626
Lama1	65.5839	1.10963	0.000424308	0.0216556
Septin8	83.1113	0.741638	0.000443847	0.0225683
Mfge8	181.226	0.653562	0.000450969	0.0227691
Cdkn1a	80.5233	1.3077	0.000453241	0.0227691
Tmem97	1354.28	-0.359706	0.000454253	0.0227691
Rab38	22.3304	1.25445	0.000454731	0.0227691
Timp3	346.837	0.786516	0.000459822	0.0227691
Tcf21	62.101	0.990723	0.000460696	0.0227691
Xkr9	250.803	-0.507899	0.000460785	0.0227691
Pcdhga8	3.80987	5.35037	0.000460814	NA
Ugp2	3946.23	-0.493536	0.000461163	0.0227691
Gnb5	7.72764	2.55959	0.000470562	0.0230881
Mfsd4b1	611.131	-0.512413	0.000472699	0.0230881
Sh3bgrl3	72.1836	0.773573	0.000472708	0.0230881
Adam15	46.0108	1.10664	0.000475397	0.0231365
Col3a1	485.137	1.04783	0.000496875	0.0240958
Fbxo9	926.373	-0.285918	0.000507093	0.0245041
Wfdc17	58.6567	0.866076	0.000510885	0.0245887
Abcc5	98.6884	0.816941	0.00051421	0.0245887
Ikbip	34.8023	0.929525	0.000515848	0.0245887
Pcolce	132.893	0.702129	0.000516719	0.0245887
Rnasel	32.7656	1.01704	0.000517865	0.0245887
Sema6d	211.468	0.691398	0.000520944	0.024649
Pygm	18.71	1.27634	0.000545096	0.0257025
Papss1	307.737	0.423186	0.000547264	0.0257157
Nuak1	79.3588	0.594366	0.000559271	0.0261896
Slc25a16	1097.59	-0.339163	0.000561901	0.0262227
Gm3734	227.888	-0.991664	0.000593528	0.0276041
Ccdc71l	97.1276	0.625392	0.000604133	0.0278764
Cbfa2t3	59.2642	0.695055	0.000604981	0.0278764
Pilra	24.0433	1.1907	0.00060552	0.0278764
Tuba1a	92.8864	0.938202	0.00061135	0.0280501
Ptprb	905.116	0.551324	0.000617002	0.0282144
Rbms3	64.19	1.05014	0.000625563	0.0285102
Ccdc68	16.947	1.38646	0.000640198	0.028987
Akr1b8	30.4902	1.1102	0.000641034	0.028987
Sult1d1	1127.13	-0.850817	0.000642407	0.028987
Rdx	3332.23	-0.296661	0.000649876	0.0292273
Psmb1	1485.36	-0.188892	0.00065393	0.0293128
Sh3bgrl2	687.135	-0.336609	0.000668292	0.0298584
Arhgap42	947.411	-0.334157	0.000676393	0.0301216
Myh11	88.9427	1.59165	0.000682977	0.0303157
Trappc1	308.337	-0.328636	0.000692412	0.0306347
Mrc2	35.7192	1.23652	0.000699991	0.0308264
Nck2	50.5916	0.975183	0.000701982	0.0308264
Nav1	90.7262	0.950194	0.000703531	0.0308264
Oas2	29.5214	1.06935	0.000708464	0.0309431
Epb41l2	179.319	0.730079	0.000718559	0.0312837
Adamts1	165.701	0.628564	0.000723759	0.0314097
Car2	66.8644	0.634073	0.000728207	0.0315025
Ptges3	981.581	-0.305779	0.000730565	0.0315044
Plxna4	42.3215	0.905202	0.000740347	0.031776
Septin4	131.4	0.921452	0.000741735	0.031776
Ccdc80	113.32	0.930473	0.000743858	0.031776
Dbn1	22.5527	1.44143	0.000748001	0.0318531
Slc49a4	681.985	-0.29109	0.000762748	0.0323469
Lgals3bp	1050.85	0.441347	0.000764344	0.0323469
Hmox1	213.728	0.627217	0.000766786	0.0323498
Ltb	9.57679	2.29754	0.000778106	0.0327261
Pakap	149.748	0.633646	0.000784279	0.0328842
S100a11	51.9659	0.969088	0.000789278	0.0329923
Ldb2	40.2634	0.959025	0.000792446	0.0330234
Cxcl12	4546.23	0.423097	0.000801719	0.033308
Cyp2c68	1914.87	-0.800897	0.000812729	0.0336628
Olig1	158.167	-0.768899	0.000823973	0.0340251
Chuk	2121.62	-0.386468	0.0008348	0.0340819
Rhoc	114.892	0.66322	0.000835456	0.0340819
5830444B04Rik	5.67711	2.57546	0.000835543	0.0340819
Fbp1	14015.6	0.371332	0.000840142	0.0340819
Maml3	56.8429	0.69228	0.000842114	0.0340819
Plxnd1	456.201	0.794012	0.000842167	0.0340819
Rcn1	84.5169	0.607915	0.000844065	0.0340819
Socs1	6.27688	2.55015	0.000845356	0.0340819
Mmrn1	8.46755	3.23856	0.000865332	0.0347657
Dmpk	265.154	0.592643	0.000867422	0.0347657
Lratd1	22.0287	1.5676	0.000875513	0.0349871
Kcnj8	53.6589	0.961694	0.000896957	0.0357393
Slc43a2	177.305	0.862531	0.000901544	0.0358173
Col1a2	202.192	0.959629	0.000905906	0.035886
Gsta3	17766.2	-0.536252	0.000916738	0.0361921
Slc35e3	390.722	-0.582509	0.000918945	0.0361921
Ptprd	1693.33	-0.375525	0.000931707	0.0365397
Tgfb2	11.4072	1.67014	0.000933135	0.0365397
Lmod1	8.45598	2.31619	0.000941188	0.0367495
Psma1	1100.51	-0.22738	0.000970423	0.0377827
Psmd7	964.939	-0.215559	0.000980136	0.0380522
Dsel	10.3439	1.69266	0.000983278	0.0380657
Dnaja1	3026.6	-0.413089	0.000987528	0.0381219
Cd93	79.1595	0.957889	0.00100933	0.0388537
Thbs2	41.0259	1.39208	0.00102381	0.0392194
Ncoa2	916.74	-0.298642	0.00102459	0.0392194
Gja4	66.9681	0.9379	0.00103294	0.0394282
Serpina1e	166027	0.538788	0.00103845	0.039528
Adgrf5	441.82	0.656154	0.00106409	0.0403908
Glud1	16601.8	-0.213999	0.00107234	0.0405909
Syt1	195.911	-0.901502	0.00108197	0.0408422
Zfp871	1244.18	-0.517883	0.00109727	0.0413051
Aox3	16107.6	0.283342	0.00110718	0.0413752
Emp1	23.2937	1.25241	0.0011075	0.0413752
Tmem268	125.135	0.697585	0.00110824	0.0413752
Spry1	82.7859	0.849178	0.00111193	0.0413997
Igfbp5	186.532	0.685102	0.0011245	0.0417536
Aldh2	29405.7	-0.267541	0.00113803	0.0421251
Pkm	252.115	0.679776	0.00114069	0.0421251
Ptprc	100.664	0.888007	0.00114875	0.042229
Bnip3l	1050.46	-0.267703	0.0011497	0.042229
Impdh1	45.2833	0.771504	0.00115588	0.0422849
Farp2	414.067	-0.296718	0.00115858	0.0422849
Fam210a	1501.05	-0.333539	0.00116053	0.0422849
Cs	1882.38	-0.271928	0.00118478	0.0430532
D630039A03Rik	212.748	-0.732204	0.00119132	0.0431757
Hapln1	19.327	2.1922	0.00119467	0.0431823
Pcdh7	13.9961	1.55148	0.00120294	0.0433663
Pkdrej	30.0755	-1.35894	0.00121845	0.0438097
Spon1	18.646	1.63973	0.00124663	0.0447049
Nipal1	77.211	3.425	0.00125262	0.0448019
Prickle2	24.4419	1.49467	0.00125915	0.0449172
Ubl3	911.972	-0.234381	0.00127942	0.0454007
Olfml3	41.7513	1.04724	0.00128356	0.0454007
Niban1	63.1268	0.975244	0.00128761	0.0454007
Myct1	43.3086	0.771342	0.00128894	0.0454007
Celf2	193.78	-0.51611	0.00129105	0.0454007
Bend4	7.22152	2.15978	0.00129499	0.0454007
Fgfr2	624.198	0.350784	0.00129914	0.0454007
Abhd2	1553.97	0.696865	0.0013016	0.0454007
Myl9	44.5935	1.12543	0.00130268	0.0454007
Mrc1	436.668	0.685117	0.00132844	0.0461804
Marco	73.897	1.47818	0.00133586	0.046286
Carmil1	396.086	-0.345145	0.00133828	0.046286
Sectm1a	6.10342	3.16704	0.00135098	0.0466071
Dysf	67.3293	0.839227	0.00135646	0.046678
Rsad2	88.3228	0.639054	0.00137743	0.0472726
1600014C10Rik	2226.67	-0.381072	0.00138068	0.0472726
Tbc1d15	738.784	-0.288353	0.0013985	0.0476833
Rab3il1	65.7266	0.692237	0.00139967	0.0476833
Fstl1	88.5047	0.919693	0.00141788	0.0481832
Myo5a	7.99892	2.47947	0.00142789	0.0484026
Rffl	451.979	-0.433763	0.00143955	0.048453
Spacdr	197.684	0.651084	0.00144089	0.048453
Gm46430	150.422	-0.650908	0.00144161	0.048453
Ly6d	18.5212	1.801	0.00144459	0.048453
Tmem63a	300.156	0.386007	0.00144715	0.048453
Papln	57.3881	1.21889	0.0014547	0.0484776
Suds3	1344.07	-0.211047	0.001455	0.0484776
Emilin1	334.247	0.712625	0.00147066	0.0488285
Acaa1b	16460.2	-0.466976	0.0014727	0.0488285
Nfam1	51.4558	0.871046	0.001484	0.04895
Nbeal2	214.96	0.571134	0.00148642	0.04895
Gatm	104.134	0.55153	0.00148714	0.04895
Jarid2	196.477	0.381333	0.00149284	0.0490192
Ncapg	3.71356	3.02829	0.00151317	NA
Ehd3	751.595	0.626594	0.0015297	0.0501088
Sparcl1	91.9527	1.45563	0.00154782	0.0505176
Adk	8155.8	-0.224146	0.0015496	0.0505176
Bco1	101.383	0.801697	0.00155753	0.0506549
Fitm1	538.809	-0.728044	0.00156285	0.0507034
Wfdc1	44.3618	1.03784	0.00156859	0.0507034
Adgra2	93.7035	0.814951	0.00157018	0.0507034
Amotl1	150.054	0.798327	0.00157814	0.05084
Igfbp7	1008.56	0.721274	0.00160772	0.0516708
Fbln7	12.5934	1.71017	0.00162208	0.0519121
Vopp1	49.2504	0.894451	0.00162285	0.0519121
Ppp1r37	1237.64	-0.2499	0.0016382	0.0522805
Pxdn	155.34	0.878211	0.001644	0.0523428
Abca7	148.604	0.471016	0.00165992	0.0524054
Tbx20	41.3118	0.870896	0.00166262	0.0524054
Dhrs1	1904.07	-0.33322	0.00166436	0.0524054
Iqgap1	163.213	0.609222	0.00166438	0.0524054
Dock10	59.0227	1.00169	0.00167019	0.0524054
Fbn1	56.7641	1.20985	0.00167148	0.0524054
Nedd9	70.7145	0.824046	0.00167288	0.0524054
Matn2	18.3698	1.20738	0.00169419	0.0529513
Mgp	15.4366	1.55262	0.00173684	0.0539461
Gm15343	138.413	0.524133	0.00173706	0.0539461
Reln	911.702	0.863394	0.0017379	0.0539461
Kyat3	2372.73	-0.464852	0.00174599	0.0540176
Cttnbp2nl	68.3892	0.698696	0.00174869	0.0540176
Ano6	128.573	0.672894	0.00175235	0.0540176
Sfrp1	13.4245	2.41402	0.00175606	0.0540176
Rnf115	447.763	-0.294501	0.00176293	0.0541069
Zfp945	113.345	-0.485337	0.00178082	0.0545332
Ripor3	33.1002	1.07222	0.00178514	0.0545428
Gm14308	11.4351	-2.86189	0.00179538	0.0547331
Clstn1	75.745	0.952302	0.00180583	0.0549287
Rasl11a	3.96776	3.14032	0.00184182	NA
Socs5	122.462	0.721242	0.00185437	0.0562794
Mpc1	1927.13	-0.266265	0.00187483	0.0567741
Zdhhc14	86.5751	0.777214	0.00191713	0.0577744
Adamtsl1	20.3295	1.2947	0.00191816	0.0577744
Prelp	674.088	0.882381	0.00192059	0.0577744
Supt20	294.549	0.327165	0.00192495	0.0577783
Pth1r	156.251	0.969273	0.00193257	0.0578795
Plcb4	34.7466	1.02413	0.00193708	0.0578873
Ptbp3	959.522	-0.314655	0.00196068	0.0583632
Trim68	37.9057	0.818474	0.00196157	0.0583632
Wsb1	511.715	0.638428	0.0019674	0.0584091
Gm2a	1849.07	0.386717	0.00197254	0.0584343
Arl5b	544.758	-0.497685	0.00198218	0.0585141
Atl3	2217.22	-0.319615	0.00198382	0.0585141
Zdhhc9	1568.47	-0.249617	0.00199749	0.0587901
Fkbpl	46.2102	0.704044	0.00200326	0.0588327
Adrb3	116.971	-1.00028	0.00202826	0.0594388
Dnajb6	704.873	-0.303426	0.00203474	0.0595008
Rab3ip	365.775	-0.41497	0.00204962	0.0596842
Ptpre	52.7588	1.16973	0.00204977	0.0596842
Coasy	2193.91	-0.210446	0.00206747	0.0600382
Tie1	218.756	0.568782	0.00207074	0.0600382
Grap	34.3874	0.98724	0.00208579	0.0602961
Zfp954	62.4251	-0.646461	0.00209216	0.0602961
Zfp708	19.15	-2.41087	0.00209485	0.0602961
Rgl1	179.044	0.612072	0.00209769	0.0602961
Engase	112.73	0.537941	0.00210176	0.0602961
Phldb2	842.678	-0.228546	0.00212267	0.0606719
Itgal	120.73	0.717438	0.00212376	0.0606719
Cep76	107.317	0.548004	0.00214924	0.0611926
Slc19a2	2102.76	-0.546281	0.0021539	0.0611926
Abhd5	482.349	-0.350482	0.00215546	0.0611926
Slc16a9	33.7917	0.886115	0.00216526	0.0613431
Cyp2c69	11.7287	-2.31676	0.00217782	0.0614726
Glo1	6092.68	-0.258567	0.00217886	0.0614726
Zfp750	242.294	0.575542	0.00218738	0.0615856
Ghr	7900.36	-0.354649	0.00219562	0.0616901
Cyp4f16	44.2698	0.982979	0.00221085	0.0619903
Adgrg2	11.5387	-1.91954	0.00224501	0.0628186
Ctdspl	113.187	0.569139	0.00225287	0.0629094
Hsd3b7	9044.69	-0.399721	0.00225904	0.062953
Chd8	667.003	0.268153	0.00227013	0.0631328
P3h3	38.1362	1.02245	0.00228625	0.0633307
Gm42428	24.4265	1.92321	0.00228732	0.0633307
Trim35	73.8443	0.659798	0.00229376	0.0633307
St3gal2	35.3979	1.02169	0.00230048	0.0633307
Eloc	390.092	-0.31076	0.00230048	0.0633307
Sema3f	102.15	0.716438	0.00231542	0.0634965
Slfn5	113.148	0.735874	0.00231583	0.0634965
Kif3a	51.692	0.674162	0.00232979	0.063751
Osbp2	53.7622	1.10225	0.00234358	0.0639998
Adcy7	46.1832	0.882795	0.00234915	0.0640226
Eml2	200.962	0.448437	0.00235381	0.0640226
Armcx6	10.7668	1.70296	0.00237371	0.0644352
A630031M04Rik	67.3302	-0.97758	0.00240234	0.0650021
Ank2	39.4123	1.06458	0.00240413	0.0650021
Aif1	34.4072	0.871563	0.00241239	0.0650964
Ndrg2	19495.1	-0.230295	0.00242751	0.0652779
Gm34921	5.6093	-2.30706	0.00243407	0.0652779
Sntb1	1288.55	-0.310576	0.0024402	0.0652779
Phf21b	9.67483	1.57352	0.00244524	0.0652779
Mogat2	6.44789	2.25346	0.00244677	0.0652779
Egfl7	271.165	0.473116	0.00244786	0.0652779
Cfp	157.848	0.730649	0.00249565	0.0664224
Gm46620	451.66	0.796539	0.00250706	0.0665622
Hsd17b11	2170.22	-0.358178	0.00251068	0.0665622
C7	20.7444	1.78699	0.0025244	0.0667962
Gpr155	738.272	0.483401	0.00253659	0.0669887
Pde4a	66.2004	0.689868	0.00256828	0.067601
Acpp	331.323	0.694384	0.0025697	0.067601
Dcun1d5	290.161	-0.329888	0.00258264	0.0678105
Clmp	23.2688	1.16347	0.00259361	0.0679675
Gm52965	100.358	0.860655	0.00261069	0.0681825
Cd5l	709.753	0.702041	0.00261182	0.0681825
Tceal9	125.426	0.436022	0.00261829	0.0682208
Nfix	1844.95	-0.243684	0.00264701	0.0688373
Snhg18	11.725	1.4502	0.00265272	0.0688545
Ikzf1	25.4923	1.2425	0.00267944	0.069416
Akr7a5	2266.45	-0.239188	0.00272322	0.0699147
Ces3a	33407.5	-0.321492	0.00272903	0.0699147
Ushbp1	190.138	0.498922	0.00273428	0.0699147
Anxa2	156.918	0.775562	0.00273475	0.0699147
Pask	13.4737	1.42745	0.00273989	0.0699147
Rapgef5	104.988	0.69019	0.00274141	0.0699147
Htra1	29.2149	1.00165	0.00274205	0.0699147
Irx1	34.6774	-0.971158	0.00274332	0.0699147
Npl	15.3774	1.15403	0.00274487	0.0699147
Abcg1	75.4271	0.780842	0.00275503	0.0700425
Gm47283	743.711	0.554538	0.00278589	0.0706092
Hgfac	3514.39	0.335691	0.00278768	0.0706092
Anxa1	46.3375	1.24711	0.0027968	0.0707088
Clec14a	152.182	0.689229	0.00281799	0.0708648
Hip1r	498.37	-0.47569	0.00281996	0.0708648
Ppm1a	1931.65	-0.219409	0.00282692	0.0708648
Slc16a11	131.551	-0.630445	0.0028351	0.0708648
Fhl1	79.4959	1.10245	0.00283514	0.0708648
Pcdhgc4	37.4546	1.82105	0.00283517	0.0708648
Inhbb	23.7669	1.03765	0.00283937	0.0708648
Amigo2	78.0664	-0.612052	0.00285682	0.0710891
Slc46a1	736.827	-0.212429	0.00286156	0.0710891
Lyz2	531.531	0.657493	0.00286862	0.0710891
Stk38l	434.469	-0.39611	0.00286923	0.0710891
Vim	262.897	0.749123	0.00289163	0.0715141
Tspan3	54.9193	0.856715	0.00290124	0.0716217
Arhgef6	38.2412	1.06487	0.00296446	0.072926
Atp5g1	2161	0.192279	0.00296478	0.072926
Itpripl2	96.4473	0.840721	0.00298282	0.0731921
Josd1	630.44	-0.23079	0.00298634	0.0731921
Ifi203	111.405	0.557752	0.00301105	0.0736652
Podxl	124.286	0.894949	0.00303249	0.0740569
Psmd1	1652.86	-0.205746	0.0030398	0.0741026
Tead1	176.991	0.523336	0.00307182	0.0747495
Fgfr1	452.066	0.860652	0.00308633	0.0749686
Tuba1b	1043.03	0.29898	0.00309366	0.0750131
Plek2	8.98249	1.70026	0.00310665	0.0751689
Sort1	576.878	-0.430532	0.00311112	0.0751689
Itpr3	36.3608	0.960681	0.00312159	0.0752884
Mx1	10.0032	1.71533	0.00314442	0.0757049
Cdh19	3.25977	4.51148	0.00315975	NA
Kctd12	176.898	0.594914	0.0031633	0.0760252
Ptgs1	144.496	0.574529	0.00321568	0.0767941
Lgi2	7.53916	1.87963	0.00321867	0.0767941
Ms4a6b	9.71659	2.01557	0.00322425	0.0767941
Efemp1	120.581	0.759445	0.00322578	0.0767941
Rarg	87.7597	0.835083	0.00322979	0.0767941
Irf7	378.748	0.496482	0.00323472	0.0767941
Phldb1	102.923	0.561788	0.00324027	0.0767941
Dclk3	160.254	0.72933	0.00324528	0.0767941
Lrrfip1	640.171	0.328423	0.00325015	0.0767941
Obsl1	13.3446	1.52112	0.00325165	0.0767941
Mme	600.387	-0.437197	0.00325767	0.0768033
Kcne4	4.14417	2.85634	0.00328557	NA
Lpin2	3252.25	-0.633452	0.00330598	0.0776317
Acer2	172.825	0.649679	0.0033078	0.0776317
Lypla1	2281.7	-0.261185	0.0033099	0.0776317
4933406I18Rik	5.52071	1.9749	0.00334614	0.0783468
Cnn2	79.7779	0.83166	0.00336198	0.0785827
Tpp2	597.471	-0.239806	0.00337924	0.0787548
Pdgfra	88.9587	0.973748	0.0033809	0.0787548
Eif4ebp1	531.758	-0.301146	0.00342875	0.0797332
Ube2e2	169.341	-0.486297	0.00344619	0.0800021
Pygb	81.4587	0.955168	0.00345745	0.0800667
Chic1	91.0551	0.821851	0.00346072	0.0800667
Wtip	27.0145	0.942017	0.00347724	0.0803124
Plxnb1	1686.18	0.383178	0.0034913	0.0804288
Ttc33	235.379	-0.370605	0.00349408	0.0804288
Mief2	257.272	-0.35862	0.00353673	0.0811538
Myh9	3720.5	0.409187	0.00354236	0.0811538
Tpm4	336.821	0.431734	0.00354344	0.0811538
Rtn4rl2	2.81965	4.28481	0.00357212	NA
Shisa3	5.02703	1.98772	0.00358686	NA
Nudc	794.866	-0.236842	0.00360252	0.0823684
Tmprss2	94.1226	0.642844	0.00362371	0.0826214
Bag4	594.785	-0.255757	0.00362571	0.0826214
Fnip1	537.154	-0.540377	0.00363817	0.0826686
Vwf	140.492	0.82594	0.00363992	0.0826686
Fam81a	98.9129	1.13331	0.00364693	0.08269
Akr1c20	913.168	-0.459019	0.00365498	0.0827349
Psmc6	1077.61	-0.204264	0.00367121	0.0829644
Rab8b	51.4707	0.825342	0.00368039	0.0830343
Tnrc18	897.039	0.307644	0.00371423	0.0836593
Cyp4a12a	4872.04	-0.593527	0.00373905	0.0840793
Tead4	2.15564	3.88094	0.00377	NA
Timp2	229.103	0.704698	0.00377125	0.0846635
Ap3m1	1590.81	-0.320213	0.00378655	0.0847638
Ang	2696.95	-1.00967	0.00378815	0.0847638
Abcg3	19.8527	1.07362	0.00380808	0.0850701
Slc17a4	468.385	-0.427496	0.00382436	0.0852939
Gbp9	72.9391	0.697163	0.00390815	0.0870202
Sgce	70.4561	1.05058	0.00393092	0.0873843
Marcksl1	112.399	0.809101	0.003953	0.0877322
Gm12602	10.1076	1.74105	0.00396724	0.087905
Slc16a6	162.347	0.818303	0.0039825	0.0879696
Ccn2	139.039	1.11864	0.00398307	0.0879696
Rragc	589.815	-0.261543	0.00399782	0.0880584
Adamtsl2	136.173	0.893765	0.00400001	0.0880584
Fyn	107.173	0.579913	0.00403906	0.0887747
Gdf10	90.6479	0.966556	0.0040522	0.0887841
Kctd10	226.834	0.426277	0.00405252	0.0887841
Sp100	108.58	0.714216	0.0040649	0.0889124
Herc4	867.197	-0.233312	0.00410103	0.0895589
Arl4c	34.6552	0.97741	0.00411778	0.0895591
Uba7	206.125	0.459847	0.00411912	0.0895591
Zfp600	9.78873	-1.99259	0.00412076	0.0895591
Afap1	23.0764	1.22881	0.00415413	0.0901408
Lbh	138.035	0.842287	0.00416831	0.0903046
Pear1	111.953	0.683623	0.00417928	0.090371
Gucd1	2179.78	-0.234502	0.00418647	0.090371
Speg	15.2679	1.36788	0.00419127	0.090371
Elk1	111.898	0.507175	0.00420218	0.090463
Ifit1	87.9775	0.7167	0.00424351	0.0911001
Irf5	410.31	0.552483	0.00424862	0.0911001
Aph1c	20.3824	1.06563	0.00425807	0.0911001
Capn5	57.5729	0.729729	0.00426647	0.0911001
H2-Aa	316.006	0.68162	0.0042692	0.0911001
Prss23	68.2826	0.890485	0.00427188	0.0911001
Gvin2	128.65	1.04642	0.0042792	0.0911135
Gch1	2369.22	-0.35575	0.00432674	0.0919466
Aqp1	1149.84	0.528543	0.00433534	0.0919466
Rhot1	590.658	-0.229768	0.00433857	0.0919466
Pcnp	873.316	-0.210436	0.00435324	0.0921142
Cyp2b10	186.04	1.09426	0.00436289	0.0921754
Npc1	2452.85	-0.538714	0.00438527	0.0925048
Heg1	226.678	0.553114	0.00441096	0.0928107
Gpat3	105.821	0.777423	0.00441339	0.0928107
Slc7a8	57.5021	0.814591	0.00444237	0.093276
Acot12	1511.39	-0.384813	0.00445856	0.0934404
Tnfsf13b	4.02514	2.80886	0.00446627	NA
Rida	6980.87	0.356913	0.00446699	0.0934404
Man2b2	931.652	0.376608	0.00447137	0.0934404
Tead2	8.0321	1.67226	0.00447762	0.0934404
Cwc15	578.769	-0.239009	0.00452587	0.0943028
Thbs1	32.2473	1.23635	0.00454542	0.0945656
Galnt4	265.737	-0.36692	0.00455696	0.0946611
Bach2os	5.11791	2.0223	0.00457688	0.0948669
Csf1r	442.281	0.666503	0.00458494	0.0948669
Id4	22.8613	1.12425	0.00458775	0.0948669
Gm11454	9.20408	2.85822	0.00459755	0.0949255
Eps8	35.9108	0.92561	0.00462226	0.0952117
Sp3	558.633	-0.292935	0.00462766	0.0952117
St13	2161.12	-0.207184	0.00463238	0.0952117
N4bp2	494.857	-0.415344	0.00464121	0.0952497
Angptl6	134.075	0.898855	0.00466141	0.0955203
Lamc1	303.835	0.520997	0.00466901	0.0955324
Itgb2	76.2355	0.772263	0.00469208	0.0958604
Cyp4a12b	1439.39	-0.50848	0.00474208	0.096737
Ccdc120	17.6397	1.19585	0.00479808	0.0977331
Entpd1	43.4214	0.831145	0.00481562	0.097944
Gimap3	26.9236	1.09033	0.00483625	0.098217
Snx5	605.355	0.265672	0.00484608	0.0982701
Psmb7	1672.56	-0.170763	0.0048591	0.0983633
Mospd2	445.724	-0.380204	0.00486665	0.0983633
Ccdc162	89.248	-0.628631	0.00487233	0.0983633
Il2rg	23.7177	0.866469	0.00488301	0.0984331
Azin1	1388.1	-0.336305	0.00491065	0.0988441
Wdr45	549.036	-0.335375	0.00493968	0.0992817
Ppp1r16b	47.3379	0.989133	0.00501725	0.100544
Cyba	77.0576	0.604666	0.00501725	0.100544
Amotl2	557.343	-0.409831	0.0050296	0.100644
Gm10143	3.39079	5.18156	0.00509981	NA
Mtx3	385.225	-0.499768	0.00510409	0.101815
Fam171b	25.7707	1.40127	0.00510904	0.101815
Rabggta	521.247	-0.258462	0.00511056	0.101815
Cd55	117.985	0.565124	0.00514193	0.10228
Shfl	1497.65	0.361361	0.00514891	0.10228
Gm16559	69.1184	-0.958696	0.00516482	0.102447
Dpt	59.9239	1.10596	0.00518673	0.102699
Cdo1	14976.1	-0.523699	0.00519258	0.102699
Retreg2	3008.71	-0.197283	0.00522837	0.103256
Col16a1	44.9251	1.03501	0.00524089	0.103354
Rab37	4.17128	2.28672	0.00526671	NA
Cmklr1	30.0677	0.991162	0.00527571	0.103823
Syne1	691.077	0.442172	0.0052799	0.103823
Lrrc32	151.442	0.729014	0.00530023	0.104072
Svep1	19.9005	0.885813	0.00533272	0.10456
Tle4	213.897	0.366098	0.00538767	0.105485
Thsd7a	6.20872	2.19152	0.00539611	0.105499
Slc25a1	3583.48	-0.199905	0.00542958	0.106001
Flnc	2.0786	3.82247	0.00542971	NA
P3h2	17.4478	1.41078	0.00543865	0.106027
Steep1	480.238	-0.303056	0.0054781	0.106643
Ppm1h	40.0335	0.994787	0.00548668	0.106658
Frmd4a	86.0299	0.77039	0.00550458	0.106853
Grsf1	1453.35	-0.218743	0.0055278	0.107151
Prkar2b	6.44531	1.70514	0.00554316	0.107296
Arhgef2	61.1154	0.862322	0.00560723	0.108251
Slc18a2	23.1104	-1.15142	0.00560839	0.108251
Vcp	6714.18	-0.132825	0.00562687	0.108364
Arel1	964.293	-0.197473	0.00563013	0.108364
Sema6a	71.2279	0.726177	0.00565985	0.108719
Zfand5	746.404	-0.304267	0.00566561	0.108719
Col6a2	92.0773	0.991864	0.00569556	0.108719
Apobr	19.4559	1.0394	0.00570016	0.108719
Samd5	13.5723	1.49005	0.00570229	0.108719
Cdk6	491.968	-0.434955	0.00570407	0.108719
Eif2s2	1158.43	-0.233282	0.00571374	0.108719
Scn8a	17.5614	1.1421	0.00571501	0.108719
Bdh1	3352.92	-0.377566	0.00572038	0.108719
Atp13a3	2623.95	-0.262804	0.0057726	0.109064
Gsn	356.013	0.81102	0.00577505	0.109064
Gpc6	9.91868	2.45479	0.00578062	0.109064
Tmem106b	2623.54	-0.396301	0.00578078	0.109064
Ltn1	567.556	-0.262788	0.00578152	0.109064
Ddah1	1959.72	-0.583574	0.00579258	0.109064
Mfsd3	160.296	-0.41834	0.00579641	0.109064
Gm3776	81.3768	1.35354	0.00580982	0.109064
Spp1	915.455	0.503801	0.00581056	0.109064
Wipf1	64.497	0.942981	0.00585967	0.109578
Gm31992	23.4732	-1.06166	0.00585987	0.109578
Arrb1	182.436	0.659507	0.00586204	0.109578
Cfi	10684.4	0.34174	0.00589851	0.10997
Gpat2	37.2186	1.0973	0.00589919	0.10997
Gm16638	10.1065	1.73865	0.00592969	0.110387
Masp1	2977.42	0.149177	0.00594274	0.110387
Bex3	12.9799	1.35676	0.00594585	0.110387
Prkcb	17.9681	1.04799	0.00595618	0.110428
F11r	1026.8	0.228394	0.00598119	0.110736
Bmp2	231.092	0.481052	0.00598905	0.110736
Glyat	3382.96	-0.318251	0.00600907	0.110956
Sh3bp5	788.965	0.251684	0.00602968	0.111121
Col1a1	159.184	0.77049	0.00603433	0.111121
Pax5	6.13381	2.72928	0.00604985	0.111257
Lamb2	114.786	0.750797	0.00608271	0.111441
Myo1c	716.576	0.28394	0.00608324	0.111441
Lrat	218.971	0.780401	0.00608442	0.111441
Tinagl1	294.121	0.556587	0.00613344	0.112188
Dzip1l	8.0679	1.7737	0.00615382	0.112339
Cd300a	40.7353	0.833843	0.00615816	0.112339
Disp2	25.1889	1.16443	0.00617453	0.112487
Spryd7	369.754	-0.319714	0.00620698	0.112709
Gprin3	277.449	-0.501292	0.00621018	0.112709
Hcn2	11.6103	1.24195	0.00621151	0.112709
Cyp1b1	13.8702	1.27756	0.00622022	0.112717
Rnf144a	96.0378	0.808256	0.00623313	0.112801
Gm11437	62.6298	1.16459	0.00624346	0.112838
Zfp28	13.942	1.13391	0.00625998	0.112986
Pipox	3775.98	-0.199518	0.00627365	0.113044
Pla2g4b	21.9147	1.40366	0.00627977	0.113044
Daam2	66.9907	0.806555	0.00631442	0.113324
Adprh	125.654	0.520139	0.00631492	0.113324
Ubr3	2090.9	-0.217197	0.0063273	0.113324
Hgf	62.2132	0.835859	0.00632858	0.113324
Cept1	789.759	-0.323459	0.00634757	0.113332
Ttc28	37.4539	1.02942	0.0063502	0.113332
Ace	22.3954	1.60843	0.00635399	0.113332
Spi1	58.1647	0.710226	0.00637207	0.113506
4930523C07Rik	140.339	-0.496668	0.00639042	0.113684
Dhx36	638	-0.27027	0.00643096	0.114256
Gm44597	45.8399	-0.986239	0.00644692	0.114391
Zc3h12c	98.7507	-0.682335	0.00645732	0.114426
Capg	27.8877	0.782551	0.00649463	0.114938
Nid2	192.59	0.674061	0.00650584	0.114987
Klf11	246.761	-0.654507	0.00652172	0.115119
Hebp1	2555.46	-0.235274	0.00654716	0.115418
Gm15690	28.0469	1.34799	0.00657193	0.115705
Bbox1	1844.68	-0.356823	0.00660541	0.116011
Soga1	39.8919	0.826394	0.00660635	0.116011
Pgap1	263.956	-0.545551	0.00665125	0.116618
Ugt2b35	3773.34	-0.427392	0.0066681	0.116618
Stk39	36.7704	1.07102	0.00666979	0.116618
Plbd1	496.632	-0.639875	0.00667511	0.116618
Nlrc3	6.92557	2.09834	0.00670108	0.116921
Gm32511	8.74387	-1.58507	0.00671283	0.116977
Pcdhb9	2.2691	3.32289	0.00672643	NA
Srsf4	760.523	-0.334726	0.00673662	0.117241
Map3k6	24.6699	1.06143	0.0067601	0.117398
Adam23	157.094	0.636536	0.00676286	0.117398
Psma3	1425.15	-0.219484	0.00680419	0.117825
Pdgfrb	167.217	0.91871	0.00680473	0.117825
Sdc3	597.022	0.58969	0.00682476	0.118022
Hspa8	10334.1	-0.387677	0.00685116	0.118218
Adhfe1	1864.42	-0.228475	0.00686056	0.118218
Hook3	1041.33	-0.339141	0.00687156	0.118218
Meis3	6.26819	1.76013	0.00687388	0.118218
Hsd11b1	6820.14	0.280202	0.00687948	0.118218
Trerf1	12.2576	1.28704	0.00689686	0.118278
Rhoj	39.5124	1.06195	0.00690033	0.118278
Ston1	107.511	0.679836	0.00691049	0.118303
Hint2	753.761	-0.241491	0.0069224	0.118358
Slit3	3.59163	3.43954	0.00693293	NA
Hyal2	719.021	-0.271475	0.00694463	0.11859
Adamts2	91.7968	0.95605	0.00696579	0.118802
Gm13561	4.13093	2.27233	0.00699597	NA
Susd4	882.427	-1.09207	0.0070059	0.119337
Jag1	99.7413	0.56671	0.00703347	0.119624
Decr2	2559.74	-0.329608	0.00704033	0.119624
Cadm3	60.1206	0.815945	0.0070521	0.119675
Gm45472	2.10101	4.49425	0.0070786	NA
Zfp867	65.3388	-0.680545	0.00713748	0.120973
P2rx5	2.5378	3.49016	0.00719877	NA
Gimap8	53.068	0.685599	0.00724676	0.122673
Tmem204	105.213	0.718407	0.00726269	0.12279
Slc11a1	80.8066	0.742564	0.00728234	0.12297
Foxn3	1066.68	-0.298851	0.00730191	0.123147
Rcsd1	55.3619	0.757639	0.00740178	0.124677
Antxr1	18.2301	1.66922	0.00745733	0.125458
Tek	144.086	0.655673	0.00748199	0.125718
Lgals1	276.715	0.575274	0.0075249	0.126138
Col5a1	152.605	0.825207	0.00752895	0.126138
Sirpa	189.089	0.649765	0.00754061	0.126138
P3h4	14.2432	1.18161	0.00754404	0.126138
Asl	6948.17	0.365312	0.00756746	0.126375
Dchs1	47.4682	0.988671	0.00762704	0.127214
Tapt1	1006.49	-0.26548	0.00763794	0.12724
Pard3	1209.7	-0.232119	0.00765856	0.127428
Stradb	660.007	-0.343261	0.00769289	0.127843
Tns3	667.578	0.339798	0.00772398	0.128097
Srgn	73.5112	0.800316	0.007727	0.128097
Sulf2	265.064	0.544652	0.00774954	0.128256
Guf1	242.346	-0.33333	0.00776185	0.128256
Oxr1	978.502	-0.185731	0.00777288	0.128256
4732465J04Rik	231.276	-0.414882	0.00777423	0.128256
Irf8	95.6883	0.579676	0.00779163	0.128259
Plpp1	135.056	0.743098	0.00780512	0.128259
Plekhn1	14.3358	1.49887	0.00780618	0.128259
Vamp8	1017.85	-0.210715	0.00781204	0.128259
Tnfrsf11a	9.84197	1.59541	0.0078256	0.128327
Plekha2	48.7061	0.960808	0.00787972	0.128868
Slc22a23	1763.66	-0.335294	0.00788614	0.128868
Klhl23	14.2924	1.33567	0.00789504	0.128868
Fcgrt	2298.51	-0.242905	0.00790466	0.128868
Plpp3	2182.5	-0.41738	0.0079059	0.128868
Rd3	37.8676	-0.678693	0.00794222	0.129305
C1qa	410.446	0.590351	0.00798326	0.129818
Runx3	5.05246	2.37715	0.00803219	NA
Rbbp4	1614.68	-0.279097	0.00807955	0.131151
Sgms2	1045.56	-0.345855	0.00808645	0.131151
Plac8	53.3595	0.57452	0.00809405	0.131151
Tmem168	322.587	-0.29898	0.00812955	0.131569
Meis2	65.8444	0.654277	0.00814646	0.131687
Ppp1r18	48.2283	0.735269	0.00819137	0.132129
Lgmn	731.03	0.366468	0.00819322	0.132129
N4bp2l1	479.43	-0.559714	0.00823031	0.132506
Gja1	57.7579	0.552392	0.00823602	0.132506
Zfp449	7.35046	2.06401	0.00824842	0.132549
Arrb2	187.967	0.381231	0.00829494	0.132914
Snhg14	51.6761	-0.632189	0.00829783	0.132914
Rnf150	17.1868	1.13001	0.00830042	0.132914
Nrxn2	31.4284	0.887231	0.00834736	0.133509
Tle1	817.172	-0.29128	0.00837321	0.133749
Psmd2	3219.37	-0.150217	0.00838675	0.133749
Themis	30.0916	1.52201	0.0083966	0.133749
Prkd3	4076.18	-0.396401	0.00841026	0.133749
Nebl	18.5274	1.29726	0.00841145	0.133749
Spryd3	293.137	0.314667	0.00845106	0.13382
Slc30a1	778.919	-0.244833	0.00845695	0.13382
Eln	59.0596	0.870593	0.00845863	0.13382
Arhgef15	100.872	0.690556	0.0084602	0.13382
Tex264	852.916	-0.26952	0.00847103	0.13382
Etnppl	3098.39	1.32696	0.00847485	0.13382
Cd38	147.633	0.538086	0.00854827	0.134802
Ctss	224.586	0.609121	0.00856149	0.134802
C1qtnf12	10.9112	1.29518	0.00856674	0.134802
Gm28836	6.61239	-2.5127	0.00860408	0.135234
Abi3	95.9913	0.66612	0.0086828	0.136314
Efemp2	47.6754	0.984437	0.00873996	0.137053
Trib2	28.4598	0.899098	0.00875744	0.13717
Macroh2a2	14.6704	1.05859	0.00876979	0.137205
Slc15a3	91.3162	0.816156	0.00879213	0.137356
Pdk1	1004.19	-0.441719	0.00879958	0.137356
Atp2b2	52.0185	1.63455	0.00881997	0.137517
Evl	37.7399	0.661581	0.0088805	0.138127
Acsm5	1940.2	-0.377735	0.00888509	0.138127
Tbcel	1683.59	-0.412357	0.00889781	0.138127
Tmem250-ps	1086.91	0.18635	0.00891091	0.138127
Col14a1	655.81	1.06569	0.00892342	0.138127
Ap5b1	53.5591	0.605948	0.00892602	0.138127
Atp8b2	49.4979	0.838115	0.00893414	0.138127
Pitpnm2os2	2.13024	-3.27251	0.0089352	NA
Osbpl5	39.1378	0.790688	0.00894018	0.138127
Hck	48.411	0.955375	0.00895528	0.138174
Chpt1	2875.06	-0.302651	0.00896827	0.138174
Golm1	33.6221	0.838808	0.00898302	0.138174
Lgr5	115.173	-0.738154	0.00899681	0.138174
Ggct	91.4922	0.429095	0.00900201	0.138174
Scai	58.1409	-0.585171	0.00900405	0.138174
Rfxank	314.714	0.624595	0.00903261	0.138328
Mustn1	57.4051	0.795437	0.0090344	0.138328
Gm45187	5.2086	2.65386	0.00905131	0.138414
Clic5	96.3327	0.786296	0.00906032	0.138414
Camta1	52.7973	0.604793	0.00910068	0.138874
Tbx2	56.6198	0.829054	0.00912662	0.138912
Gdf6	12.8441	1.27906	0.00912662	0.138912
Pdzd8	490.472	-0.255621	0.00914041	0.138912
Zfp141	118.426	-0.423746	0.00915982	0.138912
Cyp17a1	99.2752	1.09201	0.00916092	0.138912
Gck	1571.04	-0.512034	0.00916431	0.138912
Rad54b	8.38509	1.66576	0.00921025	0.139453
Igkv5-43	1.82903	3.64847	0.00924636	NA
Pecr	2682.52	-0.225562	0.00925993	0.139981
Fchsd1	28.3604	0.983526	0.00926566	0.139981
Oxct1	65.1323	0.827612	0.00927662	0.139992
Klhdc8a	61.3296	0.540872	0.00929587	0.140127
Por	3358.78	-0.476247	0.00930992	0.140184
Gfod1	49.8917	1.13785	0.00933158	0.140355
Ptpdc1	25.6509	0.98424	0.00936629	0.140722
Pcdh18	15.3981	1.24408	0.00938629	0.140867
Vav1	35.924	1.07762	0.00940751	0.14103
Fermt1	8.30523	2.03823	0.00944786	0.141479
Zfp366	21.2964	0.94256	0.00950916	0.142241
Gm47096	1.98016	3.74957	0.00958933	NA
Sgk2	1111.92	-0.399996	0.00959932	0.143432
Marchf5	1154.02	-0.248989	0.00961585	0.143498
Cxcl16	93.4441	0.590852	0.00962478	0.143498
Poc1a	28.5741	-0.784315	0.0096572	0.143734
Trim17	2.438	-3.49337	0.00965808	NA
Slc35a3	965.697	-0.409029	0.00966173	0.143734
Mast4	122.394	0.469057	0.00969487	0.14407
Dab2	175.726	0.368649	0.00979424	0.145388
Rap1gap	76.9458	0.628291	0.00981534	0.145543
Palmd	615.074	-0.423342	0.00993475	0.147153
Ccl6	79.493	1.19008	0.00996674	0.147467
Tlr8	6.41448	2.40198	0.0100071	0.147904
Arg1	19855.1	0.286969	0.0100688	0.148654
Adamts5	51.2733	0.818747	0.0100938	0.148862
Gm39318	2.02355	3.7881	0.0101059	NA
Sppl2b	285.41	0.313645	0.0101097	0.148936
1700023H06Rik	2.93097	-3.17509	0.0101334	NA
Mtrr	81.7314	-0.462094	0.0101472	0.149266
Ctbp2	13.6261	1.28309	0.0101541	0.149266
Rgs1	19.7726	1.31586	0.0101829	0.149289
Dera	875.561	-0.2005	0.0101854	0.149289
Serpinh1	189.628	0.704114	0.0101927	0.149289
Dlat	871.957	-0.374834	0.0101994	0.149289
Alox12	10.8811	1.17671	0.0102116	0.149307
Erg28	1034.63	-0.339941	0.0102383	0.149352
Epor	11.994	1.19639	0.0102414	0.149352
Thnsl2	787.252	-0.33028	0.0102476	0.149352
Mtpap	230.399	-0.321807	0.010266	0.14946
Slc2a13	5.52802	2.16885	0.0102935	0.149647
Acsm1	5539.92	-0.279186	0.0103008	0.149647
Mpeg1	1080.68	0.577891	0.0104091	0.15106
AI467606	3.02902	2.68952	0.0104972	NA
C1galt1	830.191	-0.295967	0.0105001	0.152217
Dgat2	6831.19	-0.301193	0.0105118	0.152226
Pced1b	35.4949	-0.791084	0.0105305	0.152335
Marcks	221.473	0.618377	0.0106005	0.152945
Pik3r3	63.9614	0.85966	0.0106021	0.152945
Rab43	2495.36	-0.353188	0.010616	0.152945
Chst15	156.505	0.722362	0.0106259	0.152945
Plxna1	260.639	0.395037	0.0106288	0.152945
Kdr	629.978	0.643291	0.0106583	0.153191
Tent5c	188.232	0.663568	0.0106684	0.153191
Lpcat2	20.1998	1.32079	0.0106913	0.153358
Hamp	8428.12	0.491369	0.0107329	0.153793
Rskr	1.9365	-3.77707	0.0107488	NA
Clec4g	519.588	0.483208	0.0107926	0.154377
Ly6a	80.9347	0.655844	0.0107963	0.154377
Arrdc2	170.625	-0.397152	0.0108388	0.154822
Hmgb1	1304.85	-0.187889	0.0108512	0.154838
Gphn	1228.44	-0.257782	0.010873	0.154986
Sh3tc1	78.08	0.770276	0.0109169	0.155449
Relt	2.61991	2.93844	0.010922	NA
Xaf1	64.4753	0.772204	0.0109587	0.155881
Mtfr1l	1049.55	-0.203285	0.0110043	0.156366
Pex19	1615.98	-0.249739	0.0110373	0.156672
Csrp1	135.456	0.617516	0.011139	0.157951
Tiam1	24.0106	1.0621	0.0111688	0.158209
Plxnc1	244.825	0.567441	0.0112011	0.158502
Rims4	4.10329	2.53541	0.0112188	NA
Derl1	2365.41	-0.178092	0.0112381	0.15886
Spon2	186.577	0.561453	0.0112706	0.159155
Hand2	75.21	0.863741	0.0112932	0.159309
Wdtc1	2534.24	-0.275927	0.011347	0.159903
Isg15	76.3077	0.453272	0.0113684	0.159909
1700022N22Rik	8.09149	1.57797	0.0113709	0.159909
Pfkp	44.6319	1.11631	0.0114146	0.160323
Usp53	119.257	-0.465343	0.0114239	0.160323
Snx20	8.75712	1.45537	0.011454	0.160447
Map4k4	164.66	0.673617	0.0114563	0.160447
Syde1	54.837	0.733659	0.0114776	0.160505
Slc25a33	240.714	-0.298248	0.0114847	0.160505
Tanc1	212.824	0.390269	0.0114958	0.160505
Ets1	317.884	0.642448	0.0115447	0.160922
Spred3	11.7754	1.26097	0.0115492	0.160922
Kirrel	51.4037	1.00417	0.0116143	0.161603
Sec14l1	220.445	0.44736	0.0116219	0.161603
Jagn1	312.603	-0.341686	0.0116405	0.161698
Flt1	163.733	0.614317	0.0116557	0.161744
Etfdh	3902.37	-0.175661	0.0116969	0.162151
Pafah2	1981.95	-0.176453	0.0117181	0.16228
Ahcyl	15.3361	-1.62639	0.0117399	0.162416
Hprt	692.358	-0.22688	0.0117773	0.162767
Eci2	2360.87	-0.594798	0.0119029	0.164338
Gask1a	184.615	0.74829	0.0119583	0.164935
Ifi204	60.7437	0.820394	0.0120111	0.165496
Ctf1	60.9695	-0.75752	0.0120514	0.165883
Mcc	656.204	-0.422977	0.0120759	0.165976
Sh3d19	1604.97	-0.216908	0.0120847	0.165976
Rapgef4	1891.6	-0.503929	0.0120947	0.165976
Col6a1	131.544	0.825462	0.0121385	0.16641
Hhip	28.6063	1.08844	0.012174	0.16672
Gm49864	5.54521	2.15889	0.0121856	0.16672
Tm7sf2	2460.71	-0.358104	0.0122416	0.167287
Rnf43	482.174	-0.47046	0.0122516	0.167287
Arhgap45	139.913	0.437107	0.0122763	0.167457
St6gal1	1894.05	0.33478	0.0122994	0.167604
Cpt1b	37.2448	-0.86103	0.0123905	0.168676
Thbd	59.3281	0.791908	0.0124157	0.168851
Bpnt2	716.68	-0.261786	0.0124322	0.168906
Cavin1	141.71	0.607574	0.0124906	0.169256
Aqp4	75.3712	0.881484	0.0124934	0.169256
Igsf5	347.564	-0.3037	0.0124951	0.169256
Tmem205	4155.41	-0.232727	0.0125212	0.16944
Tox	48.421	-0.916235	0.0125474	0.169626
Kansl1l	160.314	-0.389752	0.0125682	0.169739
Wfdc12	3.40054	3.36947	0.0125987	NA
Pycard	15.1334	0.983485	0.0126928	0.171252
Kcmf1	845.101	-0.237695	0.0127177	0.171355
Adrm1	1302	-0.225115	0.0127342	0.171355
Gm5431	5.6714	1.73657	0.0127431	0.171355
Bmp6	97.3303	0.685822	0.0127507	0.171355
Igbp1	532.661	-0.210423	0.0128004	0.171853
Mef2c	26.0408	0.88924	0.0128421	0.172199
Psd4	85.0676	0.586079	0.0128578	0.172199
Car14	554.294	0.540669	0.0128641	0.172199
Crebrf	373.153	-0.583455	0.0129569	0.173196
Plagl1	15.5599	1.85345	0.012964	0.173196
Madd	360.189	-0.270096	0.0130424	0.174074
Xiap	1567.9	-0.325192	0.0130749	0.174337
Acta2	76.5146	1.29709	0.0131346	0.174961
Anxa3	47.6747	0.846014	0.0131734	0.175114
Otulinl	19.085	1.02887	0.013178	0.175114
Zbp1	84.8837	0.871556	0.0131855	0.175114
Mmp9	6.42524	1.95041	0.0132047	0.175114
Klf13	618.628	-0.322913	0.0132104	0.175114
Slc22a28	290.044	-0.326546	0.013232	0.175231
Ppara	1344.55	-0.465386	0.0133193	0.176216
Cntfr	27.3425	0.897576	0.0133474	0.176417
Rcn3	75.1046	0.878664	0.0133956	0.176882
Zap70	154.193	0.530991	0.0134383	0.177274
9030025P20Rik	95.5176	-0.509611	0.0134695	0.177428
Tmem223	309.401	-0.247075	0.0134946	0.177428
Psmb4	1777.69	-0.173499	0.0135	0.177428
Herpud2	479.643	-0.212189	0.0135021	0.177428
Gm47467	131.533	-0.475103	0.0136322	0.178965
Rfwd3	408.304	0.355419	0.0136632	0.179159
Afap1l2	16.6502	0.872452	0.0136733	0.179159
Cep128	14.2959	-1.23032	0.0137416	0.179882
Gm43031	26.7508	-0.756073	0.0137969	0.180312
Uri1	584.828	-0.210228	0.0138009	0.180312
Dpp4	1836.03	-0.227444	0.0138352	0.180587
Armcx4	30.5916	0.717224	0.0138836	0.181045
Slc25a4	66.6684	0.754088	0.0139351	0.181542
Heyl	35.284	1.13677	0.0140503	0.182752
Hmcn1	19.5326	1.29573	0.0140683	0.182752
Pfas	187.644	0.370311	0.0140843	0.182752
Tmem44	42.1238	0.741522	0.0140858	0.182752
Disp1	54.5756	0.615209	0.014095	0.182752
Sema6c	29.2839	0.883418	0.0141784	0.1835
Fkbp5	213.018	0.537604	0.0141796	0.1835
Zfp36l2	810.246	-0.386262	0.0142106	0.183534
Pdilt	103.32	-0.616777	0.0142188	0.183534
S100a1	892.661	0.224566	0.0142226	0.183534
Ube2d3	3513.02	-0.163772	0.0142377	0.183555
Cd300lg	171.628	0.524489	0.0142645	0.183727
Msln	10.2389	1.60184	0.0143241	0.18432
A630001G21Rik	3.24069	3.27479	0.0143445	NA
Col4a6	4.91835	2.14255	0.0143496	NA
Cotl1	159.696	0.579972	0.0144087	0.185233
Cyp2g1	16.9051	-1.23608	0.0144312	0.185348
Cyp2c40	56.9132	-2.42571	0.0144594	0.185421
Ak3	5455.85	-0.197509	0.0144642	0.185421
Anxa5	1100.25	0.367927	0.0145115	0.185725
Tbc1d10a	233.974	-0.360122	0.0145217	0.185725
Rgp1	777.621	-0.212232	0.0145287	0.185725
Itga6	33.3879	1.10008	0.0145519	0.185828
Tsen2	94.1647	-0.418976	0.0145641	0.185828
Loxl2	57.8041	0.997147	0.0146202	0.18637
Cops2	765.236	-0.226647	0.0147526	0.187828
Cad	275.062	0.453418	0.0147621	0.187828
Atp1b2	7.76077	1.81162	0.0148531	0.188809
Prpf3	141.91	0.369401	0.0148778	0.188946
Snhg10	2.50291	2.84707	0.0149157	NA
Clic1	211.706	0.462324	0.0149379	0.189533
Gm29253	8.91193	-2.23912	0.0149558	0.189583
Emp2	189.242	-0.597099	0.015001	0.18998
Ksr2	4.45142	2.63212	0.0150253	NA
Rtl8a	106.493	0.431787	0.0150516	0.190443
Olfm3	80.6799	0.646329	0.0150775	0.190595
Nynrin	40.2522	0.797501	0.0151128	0.190864
A4galt	4.17332	2.04951	0.0151566	NA
Hecw2	30.8233	0.704712	0.0151879	0.191471
Abi2	55.1469	0.606329	0.0151983	0.191471
Nsdhl	1847.7	-0.427356	0.015203	0.191471
Scarf2	91.0282	0.702617	0.0152911	0.192396
Col6a3	146.932	0.958194	0.0153184	0.192396
Eef1a1	56050	-0.155886	0.0153188	0.192396
Rmnd1	353.841	-0.388816	0.0153507	0.192588
Dynlt1a	7.79502	1.51936	0.0153624	0.192588
Prkcq	7.95529	1.45725	0.0153814	0.192649
Macrod1	541.129	-0.344813	0.015421	0.192862
Pnpla3	6.70682	3.0952	0.0154303	0.192862
Ppib	3083.34	0.188839	0.0154465	0.192862
Nt5dc1	283.623	-0.270139	0.0154689	0.192862
Haus2	160.817	-0.417309	0.0154692	0.192862
Ttc7b	312.028	-0.327864	0.015487	0.192878
Mest	18.0101	0.827212	0.0154988	0.192878
Cercam	4.40848	2.17317	0.0155213	NA
Tut4	309.568	-0.422265	0.0155257	0.193037
Slc25a51	1499.55	0.453512	0.0155484	0.193067
9130016M20Rik	1217.58	-0.341336	0.0155564	0.193067
Spaar	3.59804	2.27658	0.015575	NA
Scamp5	282.18	0.339917	0.0156511	0.193729
C1qtnf1	123.895	0.544847	0.0156561	0.193729
Sgk1	313.258	0.832523	0.0156586	0.193729
Rps6ka3	216.412	0.426095	0.0156757	0.193729
Ephb3	4.52565	2.18362	0.0156757	NA
Mgat4a	16.1576	1.17261	0.0156808	0.193729
Psmd9	496.542	-0.255418	0.0157498	0.194405
Rcl1	1686.82	-0.25668	0.0157806	0.194578
Caprin2	30.3185	0.886487	0.0157924	0.194578
Cpeb4	1071.55	-0.30923	0.0158471	0.194972
Arhgef25	23.8994	0.852573	0.015853	0.194972
Usp14	589.313	-0.23957	0.0159121	0.195447
Olfm2	12.8051	1.06368	0.0159203	0.195447
Cx3cl1	15.4547	1.19659	0.0159759	0.195501
Ms4a6c	14.4471	0.981487	0.0159814	0.195501
Foxa3	643.509	0.316277	0.0159826	0.195501
Adcy4	60.4786	0.589575	0.0159954	0.195501
Gnat1	234.782	0.700354	0.0160175	0.195501
Zbtb8a	32.9654	0.69927	0.0160291	0.195501
Mtfr1	1051.81	-0.214826	0.0160292	0.195501
4833411C07Rik	140.12	-0.525122	0.0160395	0.195501
Agmo	903.683	-0.267188	0.0160539	0.195502
Alg5	406.974	-0.241309	0.016126	0.19612
Wrn	195.79	-0.343605	0.0161385	0.19612
Crbn	387.467	-0.293241	0.016149	0.19612
Rbmx	223.716	0.306419	0.0161624	0.19612
Gm4316	60.9801	0.560453	0.0161791	0.19612
Gata4	355.89	0.44457	0.0162038	0.19612
Pex6	1721.25	-0.257437	0.0162054	0.19612
Kcnk13	5.36208	1.93707	0.0162493	0.196477
Abcc2	9985.05	-0.441029	0.0162921	0.196712
Crtap	71.8276	0.524092	0.0162977	0.196712
Ngp	2.30209	4.63147	0.0163072	NA
Itm2c	516.697	0.30378	0.0163628	0.197323
Ly6c1	4.27959	3.24356	0.0163992	NA
Ch25h	1.26645	3.77869	0.0164099	NA
Gimap5	11.8152	1.04737	0.0164365	0.197949
Sox17	28.9738	0.99056	0.0164437	0.197949
Tgm2	2935.21	0.432607	0.0165064	0.198528
Gm13421	71.6007	0.538982	0.0165452	0.198595
Echdc2	2449.85	-0.160973	0.0165597	0.198595
Atp2a3	24.713	1.43493	0.0165663	0.198595
Tbkbp1	172.856	0.441083	0.0165702	0.198595
Aph1b	68.7465	0.905713	0.0165981	0.198754
Raet1e	73.2664	1.12237	0.0166129	0.198757
Hook2	361.202	-0.300499	0.0166518	0.199047
Itsn1	601.729	0.269805	0.0166704	0.199095
Loxl1	31.9603	1.01962	0.016732	0.19951
Palm	29.6878	0.859142	0.0167361	0.19951
Aff3	5.61697	2.02662	0.0167491	0.19951
Urod	974.604	-0.194614	0.0168734	0.200816
Suz12	448.341	-0.258634	0.0169543	0.201603
Dse	89.4029	0.726837	0.0170055	0.202034
Ugt2b1	8671.78	-0.520917	0.0170823	0.20277
Acsm3	1310.54	-0.351469	0.0171309	0.203113
Nrxn1	42.2125	1.02236	0.0171409	0.203113
Fli1	25.335	1.03333	0.0172069	0.203718
Stap1	7.96215	1.65945	0.0172576	0.203979
Mtss2	52.6243	0.741503	0.017281	0.203979
Ppp2r3a	307.294	-0.275889	0.0173231	0.203979
Gja5	8.07388	1.57113	0.0173265	0.203979
Piezo1	136.528	0.553228	0.0173281	0.203979
Nckap5l	13.7649	1.41645	0.0173313	0.203979
Lhfpl2	124.761	0.627388	0.0173361	0.203979
Rfx4	71.7126	-0.620109	0.0173598	0.203979
Tpcn2	46.3648	0.571336	0.0173745	0.203979
Sh3pxd2b	28.9637	0.820589	0.0173888	0.203979
Dusp6	1140.54	-0.69351	0.0173937	0.203979
Gm43597	50.2431	-0.601894	0.0174254	0.204
Unkl	428.69	-0.287966	0.0174254	0.204
Slc25a35	24.4628	0.868063	0.0174544	0.204057
Gtf2e1	274.328	0.40458	0.0174603	0.204057
Nrg4	98.4129	0.644042	0.0175067	0.204225
Wasl	1058.97	-0.228227	0.0175214	0.204225
Cd68	70.1168	0.70446	0.0175293	0.204225
Gba2	206.635	-0.447177	0.0175346	0.204225
2500002B13Rik	11.03	1.58469	0.0175674	0.204433
Ly86	22.6644	0.874432	0.0176039	0.204493
Ints6l	59.6929	0.552879	0.0176189	0.204493
Soat1	45.8814	0.648743	0.0176219	0.204493
Erbin	1287.02	-0.304761	0.0176326	0.204493
Tln2	237.423	0.460791	0.0177542	0.205728
Garnl3	2.66823	2.95452	0.0178004	NA
Acbd5	3703.23	-0.263027	0.0178039	0.206128
Srpx2	29.6534	0.812198	0.0178444	0.206372
Igf2	5.32009	1.75214	0.0178552	0.206372
Cnpy4	72.3341	0.437328	0.0178833	0.206522
Zkscan3	1026.53	-0.307511	0.0180466	0.208231
Laptm5	190.243	0.526357	0.0181115	0.208803
Pcdhgc3	115.8	0.782209	0.0181391	0.208945
Tmem108	4.48826	2.39525	0.0181958	NA
Cnot6l	729.736	-0.250808	0.0182096	0.209579
Dennd2c	9.58333	1.24998	0.0182396	0.209748
Fah	9477.28	-0.158186	0.0182853	0.210096
Pi16	1.95095	4.3899	0.0183401	NA
Fndc1	7.27857	1.82363	0.0183714	0.210741
Cop1	717.939	-0.186019	0.0183792	0.210741
Src	35.9602	0.829735	0.0183878	0.210741
Ackr3	18.1524	0.948354	0.0184368	0.210977
Pip4k2a	63.3705	0.685326	0.0184394	0.210977
Tmem9	215.01	-0.284865	0.0184807	0.211117
Adgrl1	99.6175	0.603041	0.0184826	0.211117
Gm45301	3.72427	-3.01821	0.0184881	NA
Abcc1	31.0761	1.027	0.0185695	0.211932
Tmem33	1024.76	-0.195879	0.0186325	0.212306
Actn4	3325.17	0.224378	0.0186382	0.212306
I830077J02Rik	8.80333	1.38436	0.0186594	0.212306
Tmem164	141.525	0.486897	0.0186646	0.212306
Vasp	232.707	0.345731	0.0187383	0.212967
Syk	60.2298	0.664734	0.0187985	0.213473
Fam167b	46.0333	0.648928	0.018829	0.213636
Cd300ld	48.8961	0.718125	0.0188443	0.213636
Pkn2	666.197	-0.196559	0.0188759	0.213817
Hk3	39.2728	0.817696	0.0189129	0.214046
Psme1	1113.37	-0.18838	0.0189489	0.214046
Adamts12	8.50922	1.39986	0.0189552	0.214046
Rilp	276.353	-0.349836	0.018959	0.214046
Tcim	175.408	0.784661	0.0189828	0.214138
F13b	2928.99	-0.216793	0.0190066	0.214229
Nr1d2	1086.79	-0.45451	0.019055	0.214482
Cyp2c37	4801.54	-0.900345	0.0190606	0.214482
Hexb	176.813	0.358952	0.0191686	0.215354
Gm4724	34.9407	0.771428	0.0191696	0.215354
Hlcs	311.56	0.405018	0.0192045	0.215568
Gna14	60.9433	-0.609868	0.0192577	0.215987
Tlr5	211.877	-0.457044	0.0193159	0.216336
Eif3m	735.033	-0.184946	0.0193205	0.216336
Ybx3	299.471	0.273552	0.019382	0.216846
Gm15587	1.9432	3.71562	0.0194077	NA
Rftn1	29.7307	1.06673	0.0194388	0.217303
Prdx1	10542.9	-0.194978	0.0194949	0.217752
Gc	93177.4	0.140277	0.0195735	0.218316
Pak1	20.7777	1.07865	0.0195934	0.218316
Selenoo	1263.84	-0.236394	0.0195935	0.218316
Tom1	404.608	-0.232552	0.0197135	0.219469
Ubap1	606.141	-0.214739	0.0197368	0.219469
Hspg2	468.935	0.597907	0.0197453	0.219469
Fgd5	92.2685	0.635166	0.0197785	0.219659
Stab1	695.911	0.478256	0.0198072	0.219784
Chmp5	620.566	-0.175422	0.0198319	0.219784
Atf1	382.323	-0.229013	0.0198381	0.219784
Nxt2	354.321	-0.297832	0.0198798	0.21991
Vezt	240.673	-0.342272	0.0198818	0.21991
Pnp	1648.61	-0.273559	0.0199188	0.220141
Gm47431	2.84678	-3.08146	0.0199351	NA
Sar1b	2494.86	-0.231746	0.0199362	0.220144
Atp1a2	16.4806	1.17901	0.0199531	0.220144
Notch4	53.1476	0.856799	0.0199841	0.220144
Dgcr6	504.47	-0.242104	0.0199975	0.220144
Pcgf1	57.5089	-0.535665	0.0199999	0.220144
Fut10	9.55862	1.31176	0.0200729	0.220769
Slc22a17	19.9691	1.16054	0.0201046	0.22094
Neu3	39.6379	1.02747	0.0201209	0.220941
Zbtb44	741.184	-0.324156	0.0201747	0.221353
Rasgrp2	234.764	0.404973	0.020192	0.221365
Igflr1	4.99102	-3.11583	0.0202587	NA
4933433G19Rik	5.1807	-2.23727	0.0202646	0.221888
Slc16a2	3093.92	-0.229337	0.0202853	0.221888
Cyp2d9	21172.9	-0.557137	0.0203045	0.221888
Tax1bp1	2149.43	-0.196558	0.020306	0.221888
Tlr6	11.336	1.07309	0.0203329	0.221888
Kcnj15	2.38036	3.40244	0.0203359	NA
Npr1	187.65	0.465827	0.0203543	0.221888
Lrrc58	1004.41	-0.195539	0.0203569	0.221888
Pik3cg	8.36678	1.94409	0.0203703	0.221888
Slc43a3	400.969	0.453982	0.0203875	0.221888
Mmrn2	130.207	0.700171	0.0204104	0.221888
Bace2	71.1426	0.604323	0.0204188	0.221888
Epb41l4b	1578.96	-0.277615	0.0204689	0.222255
Amdhd1	4044.4	0.309411	0.0204907	0.222314
Agt	8898.47	0.170269	0.0205291	0.222497
Mapk8ip3	488.059	0.250298	0.0205402	0.222497
Gm26947	2.39483	2.7974	0.0205688	NA
Gm16548	148.118	-0.409323	0.020609	0.222702
Tlcd4	3010.79	-0.360734	0.0206192	0.222702
Plac9	66.1716	0.696031	0.0206351	0.222702
Phlda3	16.0961	1.03653	0.0206486	0.222702
Pea15a	231.16	0.51065	0.0206677	0.222702
Ezr	88.9667	0.466384	0.0206701	0.222702
Arhgap31	104.415	0.693221	0.0206735	0.222702
Itm2b	12713.9	-0.183461	0.0207259	0.22309
Esam	99.2005	0.623114	0.0207832	0.223474
Trib3	108.944	-0.821324	0.0208093	0.223474
Igtp	348.804	0.333828	0.0208185	0.223474
Ywhae	3142.29	-0.171175	0.0208429	0.223474
Dip2a	73.0891	0.527837	0.0208553	0.223474
Ehd4	120.226	0.441554	0.02086	0.223474
C5ar1	9.36277	1.11826	0.0209348	0.2241
Lair1	29.5495	1.22329	0.0209756	0.224359
Hspa2	28.8862	-0.66519	0.021028	0.224627
Asap2	354.327	0.602149	0.0210335	0.224627
Plxna3	13.0568	0.949973	0.0210781	0.224786
Arpc1b	567.092	0.264639	0.0210814	0.224786
Tmem163	1.89671	3.01805	0.0211589	NA
Pttg1	285.302	-0.238644	0.0211849	0.225593
Shank3	101.495	0.524916	0.021196	0.225593
Arhgap23	289.166	0.450838	0.0212084	0.225593
Vtcn1	16.4171	1.10897	0.0212257	0.225593
Adgrl4	146.403	0.527834	0.0212553	0.225593
Clca3a1	76.1581	0.622367	0.0212564	0.225593
Iqce	121.028	0.340075	0.0213083	0.225967
Rdh5	255.374	0.328842	0.0213261	0.22598
Gnpat	828.423	-0.189075	0.0213691	0.22617
Gimap4	91.7351	0.472758	0.0213772	0.22617
AI506816	79.6406	0.842567	0.021464	0.226913
Lmcd1	14.4192	1.24646	0.0214943	0.227056
Slc10a1	6987.84	-0.34713	0.0215502	0.227307
Dab2ip	308.273	0.336024	0.0215513	0.227307
Prune2	3.49785	2.22813	0.0216049	NA
Uchl5	177.864	-0.272255	0.0216327	0.227873
Anxa4	654.533	-0.216087	0.0216385	0.227873
Lum	89.2173	0.670473	0.0217044	0.228038
Pld1	250.965	0.403048	0.0217054	0.228038
Tagap1	156.908	-0.330782	0.0217094	0.228038
Unc5b	82.9764	0.707948	0.0217268	0.228038
Htra3	25.9221	1.02992	0.0217379	0.228038
Map3k13	365.811	-0.644891	0.0217714	0.228148
Gpld1	4913.21	-0.236956	0.0217818	0.228148
Hjurp	1664.14	-0.378465	0.021846	0.228644
Prok1	78.7215	0.604541	0.0218643	0.22866
Lrp3	367.697	-0.269726	0.0219446	0.229324
Trmt10b	35.7975	0.589523	0.0219876	0.229591
Cd276	111.785	-0.491815	0.0220038	0.229591
Selenoi	1221.21	-0.275169	0.0220848	0.23026
Dym	429.662	-0.320156	0.0221689	0.230928
Gm44317	2.34873	-3.42929	0.02217	NA
She	55.0147	0.62626	0.0221828	0.230928
Slco3a1	74.342	0.423115	0.0222632	0.231588
Gm15609	2.77233	3.03674	0.0222858	NA
Map1a	4.8011	2.09094	0.0223478	NA
Txk	2.17188	3.25166	0.0223794	NA
Gypc	103.955	0.551049	0.0223823	0.23265
Gm45792	17.9682	-1.16569	0.0224668	0.233198
Dolpp1	216.175	-0.347794	0.0224801	0.233198
Olfm1	52.2567	0.868052	0.0224864	0.233198
Prxl2c	879.93	-0.193798	0.0225432	0.23321
Kiz	167.053	-0.322506	0.0225756	0.23321
Efnb2	36.7147	0.970298	0.0225804	0.23321
Atxn7l3	518.288	-0.198882	0.0225897	0.23321
Ltbp1	49.4866	0.719916	0.0225918	0.23321
Top2b	704.528	-0.261361	0.0226016	0.23321
Gbp4	48.2922	0.676036	0.0226123	0.23321
Cdc42ep3	23.5842	0.978612	0.0226291	0.23321
Agrn	817.87	0.241344	0.0226537	0.23321
Olfml1	223.072	-0.3263	0.0227009	0.23321
Clec4f	847.401	0.489971	0.0227079	0.23321
Txnrd1	2864.06	-0.176119	0.0227086	0.23321
Cyp26a1	300.139	-0.645965	0.0227101	0.23321
Adi1	2263.13	-0.208677	0.0228091	0.233896
Dtx1	9.30435	1.26899	0.0228112	0.233896
Msrb1	4704.98	-0.185697	0.0228524	0.234126
Ptk7	28.7765	1.15138	0.022868	0.234126
F8	143.006	0.569079	0.0228969	0.234246
Gxylt2	1.07713	3.52543	0.0229488	NA
Zdhhc8	122.918	0.411878	0.022955	0.234661
Rps6ka2	22.6984	0.910526	0.0229719	0.234661
Tor3a	86.4621	0.63761	0.0230257	0.235034
Gm15998	229.777	0.698032	0.0230477	0.235083
Olfr1030	3.19474	-2.94466	0.0231495	NA
Man1c1	39.6383	0.657451	0.0231638	0.236091
Mecom	8.60548	1.81592	0.0232015	0.236233
Myrip	2.33131	2.74495	0.023212	NA
Slc9a3r2	280.36	0.361549	0.0232177	0.236233
Siglec1	61.8131	0.884045	0.0232298	0.236233
Gm15401	42.098	0.79471	0.0232589	0.236353
Mastl	17.1217	-0.917303	0.0233424	0.237024
Gngt2	37.7666	0.748039	0.0233891	0.237171
Cyp4b1	193.478	0.738551	0.0233916	0.237171
Pnma1	3.20595	2.79702	0.0234094	NA
Il18bp	120.91	0.464903	0.0234396	0.237317
Fabp4	61.6394	0.739849	0.023463	0.237317
Hikeshi	174.51	-0.357904	0.0234692	0.237317
Sirt3	1017.36	-0.242565	0.0234757	0.237317
Amd1	816.972	-0.398747	0.0235964	0.238361
Usp35	30.7948	0.739166	0.0236353	0.238388
Clec4a3	10.244	1.24867	0.0236409	0.238388
Epsti1	21.7135	0.89838	0.0236516	0.238388
S100a9	10.193	1.04587	0.0237094	0.238794
Gbp5	19.4486	0.909466	0.023861	0.240143
Map4	774.758	0.276258	0.0238835	0.240192
Osmr	47.783	0.883313	0.0239632	0.240747
Ttc5	152.695	0.356924	0.023974	0.240747
Mmd2	147.959	1.43503	0.0240282	0.241078
Tmem229b	18.2666	1.27158	0.0240511	0.241078
Esrrb	13.9404	1.04239	0.0240601	0.241078
Far1	38.9894	0.870767	0.0241101	0.241255
Trim45	14.5426	1.02867	0.0241131	0.241255
Serpina3g	60.2314	0.539825	0.0242199	0.242146
2010315B03Rik	218.016	-0.362479	0.0242398	0.242167
Astn2	15.3019	1.13776	0.024261	0.242201
Zc3h14	685.252	-0.200971	0.0243501	0.242913
Gm14964	7.49042	1.32161	0.0243786	0.243019
Abcd3	9537.29	-0.274273	0.0244252	0.243306
C5ar2	16.8992	0.978332	0.0244723	0.243597
Bdh2	253.766	0.466962	0.0245967	0.244656
Trf	277269	0.249872	0.024624	0.244749
Prrc2c	932.323	0.221614	0.0247761	0.246019
Tst	2837.58	-0.205985	0.0247879	0.246019
Caps2	1.43083	3.94116	0.0247998	NA
Plekho2	68.1387	0.628505	0.0249516	0.247247
Megf6	10.8685	1.42251	0.0249601	0.247247
Gm45871	49.6323	-0.563507	0.0249734	0.247247
Amot	135.851	0.351928	0.0249853	0.247247
Stat1	842.87	0.241205	0.0250123	0.247247
Frzb	23.2196	0.840274	0.025057	0.247247
Psmc1	1456.02	-0.163119	0.0250667	0.247247
Ahsa2	573.543	-0.253484	0.0250782	0.247247
Siglece	29.7787	0.757991	0.0251088	0.247247
Hunk	106.883	0.539944	0.0251119	0.247247
Jag2	5.5705	2.3603	0.0251402	0.247247
Il4ra	565.435	0.259058	0.0251405	0.247247
Hpgd	1005.56	-0.533402	0.0251475	0.247247
Rims3	24.4	0.839528	0.0251947	0.247435
Hand2os1	68.5882	0.528915	0.0252029	0.247435
9130230L23Rik	3.14902	-3.23635	0.0252427	NA
Stx2	230.21	0.359673	0.0252496	0.247715
Klkb1	4999.24	-0.226368	0.0252682	0.24772
Rab13	58.7382	0.486493	0.0252975	0.247829
Alcam	865.776	0.220652	0.0253204	0.247874
Cd74	828.001	0.616462	0.0253674	0.248156
Cyp2r1	236.103	-0.285209	0.0253897	0.248197
Mnd1	53.7139	-0.487612	0.0254681	0.248672
Evc2	21.1478	1.18912	0.0255023	0.248672
Etv6	385.464	0.26753	0.0255088	0.248672
9930021J03Rik	373.618	-0.294968	0.0255114	0.248672
Gm20536	6.60756	-3.16747	0.0255579	0.248948
Naa25	379.918	-0.245436	0.0255776	0.248962
1110028F11Rik	8.0909	-1.40509	0.0256152	0.249037
Rpl35a	1443.25	-0.17473	0.0256401	0.249037
Cavin3	10.2104	1.37481	0.0256402	0.249037
Gltp	39.4207	0.709257	0.0256596	0.249048
Gm19412	2.50107	3.47542	0.0256785	NA
Spats2l	12.7392	1.56302	0.0256787	0.249056
Vapa	1025.46	-0.191821	0.0257455	0.249465
Ccn1	459.252	-0.709462	0.0257684	0.249465
Serpina7	620.858	-0.596531	0.0257758	0.249465
Ldah	749.687	-0.193727	0.025826	0.249774
Fkbp4	2497.99	-0.210949	0.0258624	0.249859
Il27ra	15.165	0.903322	0.0258715	0.249859
Gli1	4.03841	1.98114	0.0258715	NA
Pdcd11	481.245	0.315231	0.0258957	0.249868
Glrx	429.061	-0.289167	0.0259091	0.249868
Chchd10	4629.53	-0.19795	0.0259312	0.249904
Cyyr1	88.3339	0.549128	0.0260924	0.25123
Clec4a1	17.2996	1.15073	0.0261388	0.25123
Gm40916	7.05166	1.31711	0.0261408	0.25123
Dcbld1	54.9829	0.488741	0.0261494	0.25123
Gstz1	9301.28	-0.185973	0.026163	0.25123
Glg1	886.421	0.183413	0.026194	0.25123
Kat2b	1391.49	-0.241028	0.0261978	0.25123
Npr3	32.0025	0.936893	0.0262323	0.251383
Gpr18	2.28805	2.69477	0.0262485	NA
Grpel2	617.607	-0.421718	0.026319	0.252
Wdr26	1757.26	-0.209164	0.0263336	0.252
Angptl2	179.423	0.718443	0.0263541	0.252019
Ciz1	343.287	0.24916	0.0263907	0.252192
Moxd1	143.09	3.9945	0.0264312	0.25224
Cd163	168.352	0.586769	0.0264327	0.25224
Nudt18	210.667	0.352958	0.0265278	0.25297
Wwp1	1354.06	-0.230183	0.026627	0.253732
Slc15a5	90.5228	-0.710738	0.0266449	0.253732
Gsta1	94.7648	1.05718	0.026696	0.25397
Supt7l	151.879	0.473521	0.0267421	0.25397
Nt5c3	248.581	-0.353744	0.0267427	0.25397
Isyna1	159.119	0.914494	0.0267749	0.25397
Psmc2	1203.41	-0.15587	0.026789	0.25397
Pcdh12	79.255	0.622391	0.0268066	0.25397
Tnxb	251.158	0.790502	0.0268232	0.25397
Cyp2j5	8200.81	-0.14659	0.0268473	0.25397
1110002J07Rik	8.56201	-1.19961	0.026851	0.25397
Kdm2a	1073.31	-0.160262	0.0268721	0.25397
Cggbp1	669.925	-0.202592	0.026908	0.25397
Adamtsl4	37.0705	0.603946	0.0269189	0.25397
Zfp937	14.5903	0.860549	0.0269274	0.25397
Gm30117	54.374	-0.676591	0.0269377	0.25397
Atp6v1h	816.635	-0.197323	0.0269495	0.25397
Esm1	19.6619	2.90044	0.0269739	0.254024
Gipc2	1.71633	4.20881	0.0270017	NA
C1qb	348.791	0.549185	0.0270991	0.255027
Map3k9	1.83787	2.97594	0.0271265	NA
Gm17041	2.07794	3.82619	0.0271313	NA
Sprr2a2	2.94343	2.64806	0.0271704	NA
Gm26967	21.3071	-0.983368	0.0271975	0.255729
Dll4	58.4329	0.906618	0.0272112	0.255729
Nucks1	1007.82	-0.190901	0.0273023	0.256196
Myzap	14.7445	1.03112	0.0273173	0.256196
B230398E01Rik	2.22961	3.27726	0.0273207	NA
Tspan33	268.172	0.375281	0.0273323	0.256196
Adcyap1r1	30.9061	1.10632	0.027337	0.256196
St6galnac4	18.1557	1.11911	0.0273643	0.256196
Lpin3	102.44	0.338543	0.0273737	0.256196
AW011738	50.9731	0.691968	0.0274264	0.256506
Csf3r	19.7654	0.890232	0.0274497	0.256506
Gbe1	1555.71	-0.339833	0.0274633	0.256506
Hpd	23960.6	-0.33601	0.0275302	0.256955
Defb1	7.1768	1.66228	0.0275541	0.257002
Tec	289.9	-0.248526	0.0276173	0.25732
Ostc	631.9	0.319868	0.027626	0.25732
Znrf3	197.455	-0.333172	0.0277204	0.257764
Tiam2	415.304	0.540434	0.0277251	0.257764
Mkrn2	354.409	-0.241705	0.0277304	0.257764
Dok3	23.5821	0.871209	0.0277841	0.257871
Mybbp1a	958.219	0.462816	0.0277882	0.257871
Dcbld2	39.2932	0.631334	0.0277986	0.257871
Trps1	5.45156	1.95265	0.0278257	0.257946
Pcdhga4	2.97646	3.13442	0.0279279	NA
Ifih1	612.546	0.21626	0.0279457	0.258882
Parp8	12.0715	1.03654	0.0279853	0.259073
Elk3	135.931	0.557165	0.0280251	0.259265
Gpd2	594.947	-0.463819	0.0280736	0.259463
Lsm10	124.795	-0.488313	0.0280845	0.259463
Dpf1	4.29023	2.58673	0.0281144	NA
Neurl3	92.7905	0.547044	0.0281312	0.259718
Zfp963	46.5025	-0.644835	0.0281556	0.259719
Ccdc3	38.2593	1.0967	0.0281694	0.259719
Prkag3	2.54957	-2.91332	0.0281922	NA
Nox4	721.383	-0.260475	0.0282268	0.260072
Adh4	2349.8	-0.317351	0.0282732	0.260323
Prkar1a	2439.7	0.148393	0.0283311	0.26068
Gstm6	1415.01	-0.520861	0.0284158	0.261284
Cab39l	892.282	-0.154985	0.0284822	0.261553
Acbd3	336.721	0.26661	0.0284835	0.261553
Rem1	6.73408	1.53121	0.0285141	0.261562
Fcgr1	21.4627	0.748652	0.0285229	0.261562
Pitpnm1	87.8918	0.545851	0.0285583	0.261705
Amy1	2622.93	-0.266507	0.0285925	0.261705
Septin6	16.2902	1.31782	0.0286291	0.261705
Itch	951.481	-0.203675	0.0286318	0.261705
Rftn2	11.3153	1.19158	0.0286345	0.261705
AI987944	223.839	-0.301409	0.028679	0.261764
Rnf14	986.362	-0.222511	0.0286794	0.261764
E030013I19Rik	1.63521	3.47736	0.0286972	NA
Hnmt	332.098	-0.258139	0.0288049	0.262645
Btnl9	72.9486	0.632999	0.0288305	0.262645
Mapk8	295.156	-0.241638	0.0288487	0.262645
Sema3d	27.7585	0.698159	0.028853	0.262645
Mob3a	73.9845	0.536851	0.0288727	0.262649
Selenon	41.0914	0.606817	0.0289378	0.263066
Hsdl1	138.693	-0.372971	0.0290051	0.263363
Sult1b1	328.03	-0.5016	0.0290092	0.263363
Rad23b	3013	-0.142379	0.0290671	0.263589
Med26	96.6054	0.35273	0.0290728	0.263589
Tmed1	158.64	-0.32399	0.0291338	0.263953
Dhrs7	365.685	-0.386943	0.0291517	0.263953
Nbdy	10.3553	1.47443	0.0291914	0.264138
Osbpl8	507.431	-0.394571	0.0292664	0.26464
Cse1l	557.319	-0.228205	0.0293474	0.264998
Bora	20.4189	0.845356	0.0293498	0.264998
Aebp1	29.8351	0.643867	0.0293817	0.264998
Phactr2	57.6959	0.645096	0.0293837	0.264998
Gm2897	1.73502	2.88442	0.0294052	NA
Pcgf3	487.443	-0.303935	0.0294246	0.265191
B930025P03Rik	11.7386	-1.7413	0.0294743	0.265304
Pla2g7	39.6132	0.988332	0.029476	0.265304
Cbll1	126.32	-0.416026	0.0295035	0.265369
Prrg3	15.8299	1.15068	0.0295625	0.265369
Copg1	1576.03	0.153081	0.0295735	0.265369
Grn	2551.44	0.345582	0.029592	0.265369
Nuak2	155.174	-0.407901	0.0295939	0.265369
Cela1	362.827	-0.432508	0.0296157	0.265369
Ipo7	1305.29	-0.205663	0.0296196	0.265369
Fech	2868.61	-0.206217	0.0296551	0.265513
Ankrd44	72.1457	0.576695	0.0297594	0.266272
Desi1	613.979	-0.200121	0.0298382	0.266629
Cavin2	149.551	0.677344	0.0298384	0.266629
Msr1	125.446	0.603827	0.0298728	0.26676
Capza1	491.441	-0.234245	0.0299701	0.266947
Tgfbr2	572.674	0.311973	0.0299819	0.266947
Cct4	1107.89	-0.169192	0.0299884	0.266947
Ednra	68.1777	0.740746	0.0300011	0.266947
Slc3a1	1915.51	0.864025	0.0300115	0.266947
Slc25a17	880.652	-0.18067	0.0300152	0.266947
Exoc3l4	14.166	0.991815	0.030038	0.266947
Plaat3	87.6236	-0.483917	0.0300504	0.266947
Il34	17.295	1.05388	0.0300976	0.267192
G6pdx	63.495	0.707731	0.0301258	0.267269
Gm5577	1.4175	-3.3105	0.0301475	NA
Cited2	433.648	-0.437079	0.0301496	0.267306
Abi3bp	62.3454	0.754266	0.030203	0.267605
Pde7b	139.88	0.460238	0.030262	0.267953
Eng	906.103	0.520534	0.0305714	0.270327
Ubap2	402.537	-0.206904	0.0305722	0.270327
Ppp3ca	619.227	-0.190319	0.0305896	0.270327
Shmt2	3315.82	-0.194375	0.0306386	0.270349
Slc25a36	45.0365	0.783167	0.030649	0.270349
Srp54c	359.089	-0.245043	0.0306516	0.270349
Rai1	279.765	0.247963	0.0307981	0.27126
Gal3st1	18.9039	0.947562	0.0308036	0.27126
Pitpnb	1136.07	-0.177583	0.0308199	0.27126
Nrros	67.5506	0.439574	0.0308345	0.27126
Xrn2	610.913	-0.206525	0.0308748	0.2714
Slc25a37	755.926	-0.310618	0.0308902	0.2714
Cxcr6	6.48381	1.97076	0.0309566	0.271808
Pdcd2l	117.475	-0.352805	0.0309883	0.271911
Tsg101	536.808	-0.201594	0.0310293	0.272095
Bod1	299.539	-0.237736	0.031111	0.272637
Acadl	2420.28	-0.315473	0.031312	0.274221
Ckap2	2.87471	2.23834	0.0313249	NA
Pgm2	63.0845	0.534925	0.0313981	0.274799
Nbn	255.167	-0.282747	0.0314908	0.275433
Rev1	195.023	-0.305079	0.0315597	0.275746
Mettl7a1	3915.39	-0.306306	0.0315671	0.275746
Fut8	52.2705	0.659804	0.0315993	0.275851
Lhx2	58.2013	0.735494	0.031626	0.275857
1110002L01Rik	121.047	-0.493544	0.0316404	0.275857
Mgrn1	1086.77	-0.158102	0.0317127	0.276203
Snupn	69.6568	0.433335	0.0317207	0.276203
Fdps	6456.2	-0.373306	0.0317467	0.276253
Zfp282	104.013	0.398563	0.0318279	0.276783
Eif3f	978.057	-0.149021	0.031888	0.277129
Olfr920	2.29194	2.6856	0.0319151	NA
Rmnd5a	2483.59	-0.189439	0.0319602	0.277579
Rab36	73.2224	0.590668	0.0320079	0.277773
Foxf1	37.6706	0.734396	0.0320271	0.277773
Car8	1091.95	-0.31766	0.032054	0.277773
Msi2	415.178	0.237963	0.032064	0.277773
Gys2	1771.14	-0.419102	0.0320994	0.277782
Pank3	1068.74	-0.381384	0.0321436	0.277782
Pde3a	33.0948	0.70898	0.0321698	0.277782
Asap1	307.604	0.340321	0.0321703	0.277782
4732491K20Rik	5.55915	1.68771	0.0321775	0.277782
Slc22a1	5102.74	-0.252292	0.0321874	0.277782
Mir22hg	642.415	-0.304477	0.0322311	0.277909
Reep5	210.52	0.456878	0.0322429	0.277909
Zrsr1	893.519	-0.252975	0.0322903	0.278142
Slc4a9	1.62649	4.12419	0.0324193	NA
Gm49762	1.21572	-3.76562	0.0324434	NA
Gbgt1	2.61391	2.92523	0.0325034	NA
Exoc4	324.794	0.25671	0.0325429	0.280141
Gm12265	64.7839	0.853031	0.0326121	0.280429
Hvcn1	23.4334	0.864671	0.0326176	0.280429
Smyd2	284.75	0.262182	0.0326846	0.280828
Mcam	58.2693	0.730099	0.032712	0.280886
Ggt5	34.9437	0.856957	0.0327521	0.281053
Cd34	19.1751	1.29223	0.0327976	0.281185
Itpr2	788.689	0.391188	0.0328102	0.281185
Kif3c	27.2192	1.11115	0.0328293	0.281185
Gys1	40.9391	0.516137	0.0329083	0.281684
Raver1	364.564	0.210648	0.032956	0.281912
Wnt9b	30.8365	0.799471	0.0329789	0.281912
Crtc3	317.776	0.357417	0.032997	0.281912
Cpxm2	4.34838	2.14162	0.0330163	NA
Fam172a	189.511	-0.328552	0.0331127	0.282506
Magi3	483.103	-0.312271	0.033119	0.282506
Gm36041	90.0547	-0.858478	0.0331289	0.282506
Limd2	189.165	-0.362828	0.0331494	0.282506
Actl6a	336.729	-0.256542	0.0332075	0.282824
Zfp981	4.17567	-1.58433	0.0332252	NA
Fbxo31	763.116	-0.326997	0.033347	0.2837
Bnip3	1611.16	-0.349593	0.033352	0.2837
Sncg	1.47665	3.31646	0.0333645	NA
Lpcat1	38.5574	0.718026	0.0333971	0.283906
Gm42664	2.08772	3.17547	0.0334642	NA
Dgkz	679.822	0.288456	0.0334775	0.284269
Nemp1	127.295	0.470169	0.0334815	0.284269
Gm47806	2.54822	-2.89788	0.0336007	NA
Cd22	13.4758	1.76736	0.0336701	0.285693
Septin9	1496.78	0.257865	0.0337081	0.285729
Rtn1	18.9995	1.11296	0.0337172	0.285729
Cdk10	275.734	-0.242764	0.0337411	0.285729
Zbtb20	1874.02	-0.270326	0.0337629	0.285729
Txnip	1493.16	-1.09162	0.0337792	0.285729
4930516B21Rik	19.0216	-0.899238	0.033835	0.285918
Arih1	914.732	-0.201238	0.0338436	0.285918
Adar	468.755	0.313206	0.0339995	0.287058
Gzmb	2.80702	2.57322	0.0340073	NA
Crybg1	473.575	0.232439	0.0340336	0.287104
Tgfb1	90.7444	0.556093	0.0340889	0.287104
Txn1	2111.9	-0.191787	0.0341224	0.287104
Psma4	1517.83	-0.182422	0.034128	0.287104
Hic1	44.3328	0.720425	0.0341286	0.287104
Bhlha15	4.28797	1.89702	0.0341293	NA
Stk16	950.199	-0.149598	0.0341314	0.287104
Itih1	12860.2	0.193811	0.034376	0.28872
1700025G04Rik	35.9549	0.722352	0.0343777	0.28872
Pyroxd1	159.118	-0.349845	0.0343975	0.28872
Zfp335os	10.014	-1.39224	0.0344083	0.28872
Dop1b	918.479	0.307222	0.0345958	0.290109
Porcn	61.1906	0.382516	0.0346309	0.290109
Adgrg6	30.0575	1.22335	0.0346376	0.290109
Ccl19-ps2	2.71122	2.50785	0.0346677	NA
Kcna2	45.1774	0.739866	0.034679	0.290277
Slfn4	1.558	4.06795	0.0347164	NA
Mpp7	96.7147	-0.444995	0.0347397	0.290606
Gusb	471.192	0.240526	0.0348071	0.290956
Rpl5	3189.77	-0.130179	0.0348242	0.290956
Acbd6	411.594	-0.202861	0.0348853	0.291288
1810013L24Rik	576.005	-0.323925	0.0349459	0.291616
Ireb2	1497.01	-0.273866	0.0350861	0.292352
Lyar	130.596	-0.360869	0.0350876	0.292352
Sec24a	1642.1	-0.335864	0.0351135	0.292352
Ggh	153.124	0.282043	0.03512	0.292352
Dock2	32.8101	0.746654	0.0351736	0.29262
Gm47705	1.66039	3.47004	0.0352478	NA
Acaa1a	3769.86	-0.302986	0.0352565	0.29313
Cul3	862.641	-0.183076	0.0352966	0.293177
Acsl1	15144.1	-0.27629	0.0353052	0.293177
Ccs	2077.58	-0.278885	0.0353384	0.29324
Nqo1	88.5573	0.465722	0.0353765	0.29324
Mmp12	8.93278	1.26718	0.0353773	0.29324
Epha7	22.7698	0.936633	0.0354297	0.293496
Pcbp2	2350.55	-0.161632	0.0354995	0.293768
Gm16008	8.25133	-1.5304	0.0355057	0.293768
Rhobtb2	159.772	-0.356772	0.0355452	0.293916
Gm31763	1.42771	-3.30682	0.0355572	NA
Ptgfrn	76.8441	0.429256	0.035615	0.294234
Eml6	32.9567	1.22247	0.0356268	0.294234
Ptp4a2	1934.27	-0.146667	0.03569	0.294482
Sod1	8369.95	-0.191372	0.0357	0.294482
Igfbp3	228.857	1.25972	0.0357414	0.294645
Psmd11	1561.56	-0.190045	0.0357823	0.294688
Asgr2	2756.6	-0.165454	0.0358082	0.294688
Niban3	3.1359	2.36639	0.0358083	NA
Thada	161.044	-0.310497	0.0358115	0.294688
1700087I21Rik	15.659	0.942007	0.0359028	0.295233
Slc44a1	764.932	0.345438	0.035921	0.295233
Igkv1-117	4.82802	1.57641	0.0359617	NA
Marchf8	1916.42	-0.181843	0.0359655	0.295343
Sgms1	169.746	-0.405397	0.0360089	0.295343
Sox18	70.2034	0.710533	0.0360314	0.295343
Pemt	3428.5	-0.211245	0.0360407	0.295343
Ltbp4	737.448	0.863937	0.0360428	0.295343
Tmem86a	69.7723	0.53356	0.0360923	0.295404
Cnot6	622.2	-0.243756	0.0360937	0.295404
Fam43a	66.9983	0.508754	0.0361262	0.295493
Gm5524	279.237	-0.326227	0.0361942	0.295868
Dact1	78.3823	0.627116	0.0362154	0.295868
Gm30931	10.6139	-0.938048	0.0362499	0.295972
Dis3l2	268.992	-0.255855	0.036348	0.296546
Coq3	295.191	-0.225807	0.0363835	0.296546
Ppp4r2	677.976	-0.253125	0.0363945	0.296546
Gm33195	2.9419	3.11844	0.0363966	NA
Ppp6r3	1277.72	-0.156026	0.0364072	0.296546
Cops5	735.518	-0.149572	0.0364418	0.29665
Rsrc1	255.437	-0.231427	0.036477	0.296677
Wipi2	1336.21	-0.159294	0.0364886	0.296677
Sqor	2219.68	0.2989	0.0365968	0.297379
Ube2h	1926.28	-0.229039	0.0366407	0.297559
F10	6501.85	0.11687	0.036744	0.298203
Gm11342	1.52728	-3.42447	0.0367449	NA
Galnt16	1.46452	3.30334	0.0367509	NA
Hdgf	2454.58	-0.137748	0.0367798	0.298203
Paics	3694.88	-0.225071	0.0367955	0.298203
Bicra	142.419	0.298901	0.0368076	0.298203
Ube2q2	360.825	-0.251375	0.0368682	0.298516
Rac1	1933.49	-0.150552	0.036986	0.298686
Paip2	909.584	-0.192154	0.0369873	0.298686
Kazn	14.9754	0.841564	0.0369914	0.298686
Fxyd1	2150.93	-0.161977	0.0369949	0.298686
Arap3	171.734	0.444841	0.0370055	0.298686
Dynlt2a2	8.26267	-1.12483	0.0370207	0.298686
Hsd17b7	2140.05	-0.332089	0.0370611	0.298835
Zfp326	179.742	0.256427	0.0370893	0.298886
Atp4a	27.6547	1.09853	0.0371646	0.299298
Pir	227.668	-0.383235	0.0371843	0.299298
Gm26698	2.27908	2.22545	0.037235	NA
Celsr1	452.343	0.464255	0.0372841	0.299861
Xirp1	62.3569	0.969892	0.0372983	0.299861
Abcb7	661.505	-0.289978	0.037331	0.299947
Ptrh1	17.3871	0.850204	0.0374576	0.30078
Itgam	14.1557	1.06888	0.0374883	0.30078
Plekha5	535.125	0.175469	0.037501	0.30078
Slc22a3	97.4538	0.450241	0.0375446	0.300953
Erc2	115.39	-0.334486	0.0376049	0.301185
Abcb4	3995.31	-0.357662	0.0376177	0.301185
Krt7	10.5535	1.04801	0.0376814	0.301289
Ctsb	8316.05	0.187966	0.0376875	0.301289
Nfyb	452.372	-0.401775	0.0377134	0.301289
Tmem106a	121.103	0.348634	0.0377338	0.301289
Ttc8	63.2392	-0.47092	0.0377669	0.301289
Lonrf1	93.1352	0.629783	0.0377843	0.301289
Agpat1	151.446	0.325352	0.0377855	0.301289
Svip	229.029	-0.239094	0.0378173	0.301366
Ncoa7	19.8852	0.924149	0.0379276	0.302068
Bglap3	7.96054	-2.20504	0.0379585	0.302138
Smoc2	85.0326	0.823635	0.0380269	0.302506
Ift88	87.8951	0.364205	0.038081	0.30276
Pdxk	965.057	-0.313424	0.0381142	0.302846
Tbc1d10c	2.68146	-2.2366	0.0381744	NA
Bcl2	20.2144	0.95112	0.0381913	0.303175
Fam219a	135.623	0.328043	0.0382	0.303175
5730471H19Rik	12.4118	1.24065	0.0382294	0.303232
Gm32017	1.72191	-2.92791	0.038244	NA
Hnrnpm	1230.5	0.14664	0.0382988	0.303443
Clk4	524.654	-0.323131	0.0383006	0.303443
Ptpn23	387.604	0.251445	0.0383333	0.303522
Ddr1	38.5927	0.742104	0.038355	0.303522
Fcgr2b	520.571	0.46188	0.0384045	0.303737
Hibch	937.504	-0.206126	0.0384359	0.303809
Prdm1	5.02768	2.37728	0.038473	NA
Trip4	1039.27	-0.194778	0.0385216	0.304138
Scimp	7.63465	1.2655	0.0385515	0.304138
Ada	22.008	0.659303	0.0385651	0.304138
Tomm70a	1792.6	-0.207354	0.0385765	0.304138
Mycn	5.88187	-2.11624	0.0385892	0.304138
Gm30177	1.41846	-3.30349	0.038696	NA
Cxcl10	26.2796	0.961552	0.0386973	0.304814
Pou2af1	5.61612	1.55925	0.0387234	0.304843
Gm47578	93.6663	-0.608941	0.0387546	0.304912
Spp2	827.676	-0.324615	0.0388516	0.3055
Olfr1029	4.37673	-1.96068	0.0388997	NA
Eif4e3	85.8654	0.672769	0.0389265	0.305912
Amigo3	58.1002	0.509504	0.0390003	0.306315
Ms4a4b	4.5032	1.7785	0.0390313	NA
Lactb2	5053.99	-0.197362	0.0393819	0.309028
Ddt	3297.61	-0.220541	0.039391	0.309028
Gm40893	2.4917	-2.44898	0.0394385	NA
Tmtc4	72.5311	-0.515948	0.0394753	0.30927
Lyve1	62.2377	1.17887	0.0394934	0.30927
Bcl2l13	806.985	-0.227359	0.0394997	0.30927
Col8a1	9.73308	1.59214	0.0395126	0.30927
Tubgcp4	399.269	-0.258611	0.0396115	0.309679
Aldh16a1	1118.07	-0.204747	0.0396199	0.309679
Ocrl	139.833	0.291684	0.0396332	0.309679
Atp9a	1168.31	-0.228032	0.0396604	0.309715
Mrpl49	411.728	-0.205376	0.0397342	0.309971
Mettl9	639.502	-0.162912	0.0397387	0.309971
1700067K01Rik	1.33649	3.15159	0.0397829	NA
Dcun1d4	709.157	-0.218298	0.0397848	0.310124
Folr2	88.1057	0.584837	0.0398039	0.310124
Gm20337	11.0474	-0.89995	0.0399409	0.310858
Pofut1	292.599	0.246491	0.0399436	0.310858
Lcp1	1483.35	-0.207704	0.0400758	0.311391
Prom1	15.7905	1.14509	0.0400793	0.311391
Slc35e2	780.556	-0.277652	0.0400807	0.311391
Cnpy2	791.158	-0.187191	0.0401136	0.311469
Usp5	1128.76	-0.119316	0.0401644	0.311685
Cerk	72.3591	0.630463	0.0404163	0.313458
Ccdc107	402.687	-0.241813	0.0404387	0.313458
Ahcy	25950	-0.215857	0.0405127	0.313694
Acat2	1859.45	-0.296606	0.0405182	0.313694
Gjc2	15.6807	0.819407	0.0405382	0.313694
Zfp462	19.6467	0.990742	0.040613	0.314094
Tcp1	1775.77	-0.142854	0.0408628	0.315846
Cdc7	1.17961	3.65678	0.0409673	NA
Aars	4496.45	-0.241779	0.0409742	0.316393
Casp6	332.784	-0.357254	0.0409799	0.316393
Ablim1	747.794	0.318904	0.0410957	0.317016
Cox5b	1529.26	0.141409	0.0411071	0.317016
Cep131	86.928	0.367559	0.0411794	0.317393
Gclm	3390.17	-0.191483	0.0412545	0.31776
Pcolce2	26.1785	0.674822	0.0412735	0.31776
Gm2415	22.4066	0.902865	0.041317	0.317915
Slc22a30	3242.46	-0.265275	0.0413874	0.318277
Opa3	625.764	-0.19537	0.0414343	0.318458
Lcorl	133.505	-0.444678	0.0414803	0.318561
Sars	845.962	0.159045	0.0414945	0.318561
Tmem72	28.1292	-0.785476	0.0415498	0.31864
Serpinf2	16758.9	0.168136	0.0415627	0.31864
Gm47818	7.4276	2.66248	0.041575	0.31864
A230020J21Rik	2.57414	2.4148	0.0416517	NA
Pex5	2417.9	-0.162129	0.041655	0.319074
Ptprt	4.98149	2.14054	0.0416883	NA
Fign	102.194	-0.517847	0.0416901	0.319163
Tmem252	10.9037	1.10397	0.0417168	0.319189
Cwc25	175.327	0.264492	0.0417452	0.319227
Psme4	2035.58	-0.19625	0.0418046	0.319474
Hp1bp3	1575.33	-0.17316	0.0418245	0.319474
Osbpl6	2.04299	3.15454	0.0418449	NA
Ipcef1	2.53188	2.00742	0.0418538	NA
Adgrg1	49.6423	0.627789	0.0418985	0.319555
Zfand6	1150.49	-0.234646	0.0418991	0.319555
Thrb	609.847	-0.236977	0.0419245	0.319555
Ckap4	38.4664	0.592684	0.0419288	0.319555
Zfp1	70.3669	-0.436278	0.0420161	0.320041
Nucb2	41.9428	1.00222	0.0420586	0.320186
Lilrb4a	76.9942	0.683966	0.0422177	0.321217
Cnbp	3390.36	-0.165197	0.0422595	0.321356
Tars	2505.95	0.284112	0.042311	0.321568
Rpl18a	3163.77	-0.129483	0.0423432	0.321634
Pparg	130.555	-0.413936	0.0424324	0.321955
Cdkn2aip	199.358	-0.276396	0.042455	0.321955
Sema4c	51.3215	0.663459	0.0424563	0.321955
Galns	177.222	0.268045	0.0425084	0.322131
Abca9	52.3278	0.500655	0.0425269	0.322131
Cd1d2	1.64172	2.79855	0.0425415	NA
Npdc1	68.1401	0.492852	0.0425553	0.322167
Naa60	1247.44	-0.180279	0.0426257	0.322521
Agl	1063.86	-0.230874	0.0426595	0.322598
Dhx32	638.432	-0.181755	0.0427411	0.323036
Qsox2	105.972	0.377927	0.0427979	0.323285
Ndufa13	1075.41	0.185967	0.0428659	0.32362
Gm26850	5.60232	-1.75116	0.0429467	0.323916
Caskin2	326.908	0.340436	0.0429527	0.323916
Stox2	15.0289	1.24298	0.0429993	0.324065
H2-Ab1	295.217	0.643005	0.04302	0.324065
Lactb	811.043	-0.17873	0.0431846	0.324863
Mmp2	43.621	0.686459	0.0431969	0.324863
Derl3	88.4027	1.38031	0.0431974	0.324863
Bclaf1	715.44	-0.251098	0.0432504	0.325082
Ube2b	1153.94	-0.182895	0.0433319	0.325515
Bak1	197.776	0.391102	0.043404	0.325721
Klrc1	2.34252	3.36829	0.0434059	NA
Pcmtd2	627.188	-0.296239	0.0434072	0.325721
Zswim6	49.8881	0.705939	0.0434522	0.325879
Rps7	2698.9	-0.121403	0.0435077	0.326116
Limch1	11.0712	1.16222	0.043551	0.326258
Chil1	1.44649	3.96259	0.0435686	NA
Csf2rb2	21.1919	0.826271	0.0435745	0.326258
Ak1	2.26541	2.20562	0.0435955	NA
Gm47248	2.40476	4.05644	0.0436015	NA
Sephs1	561.519	-0.212154	0.0436015	0.326281
Gm11611	1.62203	-2.83398	0.0437052	NA
Gm29408	2.49206	2.34869	0.0437359	NA
Hk2	19.6728	0.847956	0.0437482	0.32714
Nipsnap3b	965.101	-0.208077	0.0437644	0.32714
Mid1ip1	1381.07	-0.315709	0.0438174	0.327357
Kif1b	3381.19	-0.218964	0.0438637	0.327524
Medag	2.47824	2.33849	0.0438721	NA
Gcnt4	154.492	0.354352	0.0440421	0.328622
Krt18	3144.44	0.199723	0.044059	0.328622
Nudt4	2721.85	-0.16481	0.0441053	0.328787
Col15a1	193.136	0.692584	0.0441652	0.329054
Etl4	211.128	0.353201	0.0443209	0.330033
Gm45713	21.5341	1.22085	0.0443576	0.330041
Zkscan6	62.3644	0.466605	0.0443922	0.330041
Afm	3767.53	0.297466	0.0443973	0.330041
Ssbp4	55.8473	0.62059	0.0444188	0.330041
Espl1	2.5338	2.87677	0.0444622	NA
Ranbp10	1646.13	-0.161751	0.0444868	0.330366
Crcp	260.432	0.248692	0.0446601	0.331282
Slc35d1	2308.78	-0.157214	0.0446826	0.331282
Mterf4	177.679	-0.293554	0.0446831	0.331282
Ppic	28.0632	0.798417	0.0447402	0.331525
BC055324	6.16867	1.51245	0.0447687	0.331556
Gm10804	9.39366	-1.52736	0.044853	0.332
Tspan6	2.29544	2.23424	0.0448836	NA
Shpk	874.678	-0.193834	0.0450421	0.332908
Ccni	2180.71	-0.170603	0.0450458	0.332908
Cyb5b	9659.71	-0.255285	0.0450489	0.332908
R3hdm4	572.267	-0.187683	0.0450943	0.332953
Trmt1	459.313	-0.186366	0.0451101	0.332953
Cacna1i	1.86168	2.99582	0.0451114	NA
Hspa12a	27.4865	0.621172	0.0451312	0.332953
Dipk1a	126.425	-0.405107	0.0451721	0.332953
Kank2	852.432	0.266572	0.0452306	0.332953
Gm50475	6.82954	1.34923	0.0452368	0.332953
Cyp3a25	9530.39	-0.231785	0.0452376	0.332953
Mbd4	18.7907	0.918266	0.0452505	0.332953
Dab1	3.71846	2.0924	0.0452673	NA
Fermt3	48.8485	0.717159	0.0453079	0.333195
Spire1	8.75027	1.37209	0.0453746	0.333505
Esyt3	2.28651	-3.41392	0.0454905	NA
Flt4	294.583	0.580946	0.045571	0.334463
Cyp51	4628.17	-0.304546	0.0455713	0.334463
Mocs1	1692.45	-0.190665	0.0456124	0.334463
Frmd6	92.8852	0.440355	0.0456371	0.334463
Ltbp3	56.7419	0.718595	0.0456564	0.334463
Wdr91	332.758	-0.311961	0.045688	0.334463
Pkd2	441.818	0.244347	0.0456938	0.334463
Zbtb7c	63.6184	0.810261	0.0457012	0.334463
Dpys	2981.55	-0.193734	0.0457483	0.334628
Gm10644	66.0199	0.481163	0.0458474	0.335173
Lclat1	944.231	0.17992	0.0458851	0.335269
Fat1	1087.44	0.289457	0.0459326	0.335332
Mfsd11	203.723	-0.233317	0.045943	0.335332
4930594M22Rik	21.452	0.678957	0.0459868	0.33541
Ephb4	538.314	0.326036	0.0460029	0.33541
Adgre1	125.12	0.636818	0.0460513	0.335584
Akr1c13	1166.01	-0.224942	0.0460911	0.335694
Gm11695	2.60206	2.46088	0.0460951	NA
Cracdl	3.20743	1.56836	0.0461549	NA
Arfgef1	1381.24	-0.212432	0.0461793	0.336157
[truncated: 33,240 more rows]
