# Supplementary material for: Hepatic stellate cells control liver zonation, size and functions via R-spondin 3
Source: Nature. 2025 Mar 12;640(8059):752–61. doi: 10.1038/s41586-025-08677-w (PMC12003176; doi:10.1038/s41586-025-08677-w)
Supplement: Supplementary file 4 — Supplementary Tables 1–12. [file 41586_2025_8677_MOESM4_ESM.zip › 2024-02-04354B-s4/2024-02-04354B-Suppl Table 8.xlsx]

## Sheet: Sheet1
Supplementary Table 8 . In silico metabolomic analysis in HSC-depleted Rspo3ΔHSC and CTNNB1ΔHep livers.
		HSC depletion JEDI (GSE211370)			Hepatocytes from Rspo3fl/fl and Rspo3ΔHSC mice			CTNNB1 (GSE68779)
Pathway name		Pathway score	adj. p value		Pathway score	adj. p value		Pathway score	adj. p value
Acyl-CoA hydrolysis		0.9531	2.75e-20		0.9531	1.14e-20		0.9531	1.01e-32
Acylglycerides metabolism		0.9091	3.97e-06		0.8182	0.000133		0.8182	1.65e-7
Alanine, aspartate and glutamate metabolism		0.525	0.1509		0.775	2.45e-06		0.275	0.7105
Arachidonic acid metabolism		0.8175	4.46e-23		0.6204	1.01e-07		0.3796	0.001
Arginine and proline metabolism		0.49	0.0829		0.53	0.0058		0.27	0.6138
Beta oxidation of branched-chain fatty acids (mitochondrial)		1	2.52e-05		0.9231	0.000269		0.0769	1
Beta oxidation of di-unsaturated fatty acids (n-6) (mitochondrial)		1	1.32e-07		1	6.32e-08		0.1053	1
Beta oxidation of di-unsaturated fatty acids (n-6) (peroxisomal)		1	1.32e-07		1	6.32e-08		0.7368	4.76e-5
Beta oxidation of even-chain fatty acids (mitochondrial)		0.9661	7.02e-20		1	1.08e-23		0.3898	0.0297
Beta oxidation of even-chain fatty acids (peroxisomal)		0.94	4.15e-15		0.94	2.04e-15		0.7	1.88e-10
Beta oxidation of odd-chain fatty acids (mitochondrial)		0.8684	1.56e-08		0.9474	3.22e-12		0	1
Beta oxidation of phytanic acid (peroxisomal)		0.9524	6.53e-07		0.9048	4.49e-06		0.619	0.0014
Beta oxidation of poly-unsaturated fatty acids (mitochondrial)		1	1.04e-08		1	4.66e-09		0	1
Beta oxidation of unsaturated fatty acids (n-7) (mitochondrial)		1	7.81e-07		1	3.88e-07		0.0588	1
Beta oxidation of unsaturated fatty acids (n-7) (peroxisomal)		1	0.002		1	0.0013		0.75	0.016
Beta oxidation of unsaturated fatty acids (n-9) (mitochondrial)		1	2.37e-08		1	1.16e-08		0.0476	1
Beta oxidation of unsaturated fatty acids (n-9) (peroxisomal)		1	4.15e-15		1	2.14e-15		0.7632	3.11e-10
Bile acid biosynthesis		0.5703	3.09e-08		0.5932	4.28e-11		0.4106	5.43e-9
Bile acid recycling		0.7879	2.18e-05		0.9697	8.77e-12		0.7576	5.96e-9
Biopterin metabolism		0.6667	0.0117		0.9259	3.2e-08		0.3704	0.2646
Butanoate metabolism		0.5556	0.4857		0.7778	0.0445		0.2222	1
Carnitine shuttle (cytosolic)		0.9649	3.88e-19		0.9649	1.91e-19		0	1
Carnitine shuttle (endoplasmic reticular)		0.5344	0.0025		0.5344	0.0011		0.458	2.79e-7
Carnitine shuttle (mitochondrial)		0.9464	3.45e-34		0.9643	6.33e-38		0.4464	8.88e-6
Cholesterol biosynthesis 1 (Bloch pathway)		0.1481	1		0.9259	3.2e-08		0.1111	1
Cholesterol biosynthesis 2		0.5	0.8348		1	0.0479		0.25	1
Cholesterol biosynthesis 3 (Kandustch-Russell pathway)		0.125	1		1	9.76e-07		0.1875	1
Cholesterol metabolism		0.3387	1		0.8226	1.44e-11		0.129	1
Chondroitin / heparan sulfate biosynthesis		0.2	1		0.2222	1		0.6667	1.64e-8
Chondroitin sulfate degradation		0.5227	0.139		0.3864	0.8701		0.6136	1.11e-6
Cysteine and methionine metabolism		0.5319	0.0971		0.6596	0.00039		0.1489	1
Eicosanoid metabolism		0.6667	7.51e-05		0.5667	0.008		0.35	0.1314
Estrogen metabolism		0.9242	1.67e-18		0.9242	6.63e-19		0.6818	1.04e-12
Ether lipid metabolism		0.6875	0.0479		0.375	0.9275		0.625	0.0063
Fatty acid activation (cytosolic)		1	1.84e-26		1	6.37e-27		0.1194	1
Fatty acid activation (endoplasmic reticular)		1	8.84e-22		1	4.12e-22		0	1
Fatty acid biosynthesis		0.2597	1		0.5325	0.0147		0.2727	0.6378
Fatty acid biosynthesis (even-chain)		0.1	1		1	3.36e-12		0.0667	1
Fatty acid biosynthesis (odd-chain)		0	1		1	8.23e-12		0	1
Fatty acid biosynthesis (unsaturated)		0.75	0.000183		1	5.66e-13		0.25	0.922
Fatty acid desaturation (even-chain)		0.25	1		1	3.5e-05		0.8333	1.71e-4
Fatty acid elongation (even-chain)		0.75	0.0042		1	2.89e-08		0.25	0.9629
Fatty acid elongation (odd-chain)		0.75	0.0395		1	3.5e-05		0.25	1
Fatty acid oxidation		0.6679	1.75e-36		0.729	6e-57		0.1966	1
Folate metabolism		0.3231	1		0.5846	0.0023		0.0154	1
Formation and hydrolysis of cholesterol esters		1	6.63e-71		0.6667	3.38e-13		0.3333	0.0135
Glutathione metabolism		0.5294	0.3792		0.8235	0.000808		0.2941	0.7515
Glycerolipid metabolism		0.1316	1		0.8947	4.59e-19		0.8684	1.75e-29
Glycerophospholipid metabolism		0.5472	0.0032		0.6132	6.62e-06		0.5189	5.43e-9
Glycine, serine and threonine metabolism		0.7059	1.03e-06		0.6618	1.36e-05		0.1324	1
Glycolysis / Gluconeogenesis		0.4865	0.3494		0.7568	1.74e-05		0.2973	0.5982
Inositol phosphate metabolism		0.5806	0.000734		0.5591	0.0014		0.3871	0.0059
Keratan sulfate biosynthesis		1	2.78e-23		0.339	1		0.6441	7.46e-10
Keratan sulfate degradation		0.6579	1.41e-05		0.6184	0.00011		0.9079	3.44e-33
Leukotriene metabolism		0.8882	1.19e-39		0.8765	1.18e-38		0.3353	0.0135
Linoleate metabolism		0.4857	0.368		0.4857	0.2717		0.4286	0.0426
Miscellaneous		0.4824	0.1462		0.4235	0.4729		0.3647	0.0272
Nicotinate and nicotinamide metabolism		0.7297	0.000148		0.5135	0.1526		0.3514	0.2533
Nucleotide metabolism		0.32	1		0.696	1.39e-11		0.224	1
Omega-3 fatty acid metabolism		0.7467	4.93e-09		0.64	2.54e-05		0.2133	1
Omega-6 fatty acid metabolism		0.8305	6.43e-11		0.9153	2.74e-16		0.339	0.1867
Oxidative phosphorylation		1	0.000336		1	0.00022		0.4	0.4989
Phenylalanine, tyrosine and tryptophan biosynthesis		0.5625	4.95e-05		0.5188	0.0012		0.275	0.4405
Propanoate metabolism		0.6087	0.0818		0.6957	0.0061		0.1304	1
Protein degradation		0.4722	0.4265		0.0556	1		0.4444	0.0243
Purine metabolism		0.6126	1.28e-05		0.6847	1.04e-09		0.3333	0.0607
Pyrimidine metabolism		0.5385	0.0204		0.6538	5.69e-06		0.2436	0.922
Pyruvate metabolism		0.7941	1.19e-05		0.6765	0.0015		0.4706	0.0135
Retinol metabolism		0.5233	0.03		0.4651	0.1588		0.4651	2.82e-5
Riboflavin metabolism		0.3333	1		0.5	0.6947		0.8333	0.0175
Starch and sucrose metabolism		0.2895	1		0.6316	0.0046		0.6842	8.28e-8
Tricarboxylic acid cycle and glyoxylate/dicarboxylate metabolism		0.6596	0.000734		0.7872	1.01e-07		0.1915	1
Tryptophan metabolism		0.6316	0.0818		0.6842	0.0184		0.4211	0.201
Valine, leucine, and isoleucine metabolism		0.6552	0.000195		0.7586	4.18e-08		0.0862	1
Vitamin D metabolism		0.5294	0.1742		0.5294	0.1261		0.5	0.0051
Vitamin E metabolism		0.6471	0.000778		0.6471	0.000409		0.3333	0.2533
Xenobiotics metabolism		0.5506	0.000183		0.6646	8.76e-12		0.481	4.82e-10
