# Supplementary material for: Hepatic stellate cells control liver zonation, size and functions via R-spondin 3
Source: Nature. 2025 Mar 12;640(8059):752–61. doi: 10.1038/s41586-025-08677-w (PMC12003176; doi:10.1038/s41586-025-08677-w)
Supplement: Supplementary file 4 — Supplementary Tables 1–12. [file 41586_2025_8677_MOESM4_ESM.zip › 2024-02-04354B-s4/2024-02-04354B-Suppl Table 9.xlsx]

## Sheet: Supplementary Table Biocrates l
Supplementary Table 9. Biocrates 500XL metabolomics data from livers of Rspo3fl/fl and Rspo3ΔHSC mice (log-transformed)
	Rspo3 flox liver 1	Rspo3 flox liver 2	Rspo3 flox liver 3	Rspo3 flox liver 4	Rspo3 flox liver 5	Rspo3 HSCko liver 1	Rspo3 HSCko liver 2	Rspo3 HSCko liver 3	Rspo3 HSCko liver 4	Rspo3 HSCko liver 5		logFC (Rspo HSCko vs flox)	AveExpr	t	P.Value	adj.P.Val	B
C0	7.70736	7.70736	7.56986	7.70736	7.70044	7.54689	8.09803	7.32193	7.66534	7.52356		-0.047324	7.65481	-0.377251	0.714424	0.891803	-5.27626
C2	6.56377	6.55919	6.44128	6.65249	6.57592	6.75489	7.02237	6.82018	6.71425	6.20945		0.145698	6.63138	1.10727	0.295901	0.718566	-4.85071
C3	3.14405	3.70044	3.21723	3.09761	3.38405	3.28836	3.35614	2.67582	3.43696	3.38128		-0.0809629	3.26819	-0.484966	0.638883	0.858499	-5.23748
C3-DC (C4-OH)	2.25096	3.14405	2.89918	2.75061	2.34483	2.65076	2.63459	2.6893	2.98732	2.66676		0.0478232	2.70184	0.282025	0.78408	0.930575	-5.30274
C4	2.17632	1.72247	2.07724	1.76553	1.69599	2.38681	2.6893	1.95977	2.08746	1.76129		0.289414	2.03222	1.61241	0.140133	0.64792	-4.38374
C4:1	0.0114956	0.0114956	0.0100637	0.0100637	0.0100637	0.0086303	0.0100637	0.0100637	0.0100637	0.0114956		-0.000573067	0.0103499	-0.0201386	0.984357	0.993593	-5.33643
C5	0.886745	0.790772	0.865523	0.572405	0.745022	0.898402	1.24489	0.676267	0.751035	0.821302		0.106285	0.825236	0.975799	0.353781	0.728521	-4.95295
C5-DC (C6-OH)	0.586885	0.611645	0.474047	0	0.580145	0.623867	0.740712	0.594549	0.599318	0.558757		0.172896	0.536992	1.51679	0.162441	0.665757	-4.47945
C5-OH (C3-DC-M)	2.0321	2.06005	1.87971	1.73552	1.87971	1.89142	2.06005	1.848	2.12763	1.89918		0.0478381	1.94134	0.602173	0.561404	0.832451	-5.18503
C6 (C4:1-DC)	0.75446	0	0	0	0	0.659925	0.908429	0	0	0		0.162779	0.232281	0.705177	0.497923	0.80678	-5.13051
C7-DC	0.62293	0.569491	0	0.418999	0.817214	0	0.466758	0.377401	0	0		-0.316895	0.327279	-1.9553	0.0811218	0.566839	-4.02209
C14	0.421156	0	0	0	0.435095	0.444667	0.465713	0	0	0		0.0108259	0.176663	0.074867	0.941901	0.986318	-5.3342
C14:1	0.177599	0	0.172488	0.180148	0.221568	0.195348	0.187768	0	0	0		-0.0737373	0.113492	-1.16948	0.271216	0.718566	-4.79912
C16	1.26903	0.762987	0.962734	1.03562	1.41143	1.49057	1.09761	0.567545	0.745022	0.832688		-0.141674	1.01752	-0.766809	0.462153	0.785239	-5.09429
C16:1	0.318461	0	0.335712	0.302173	0.335712	0.343692	0.428678	0	0	0		-0.103938	0.206443	-0.939192	0.371306	0.728521	-4.97967
C18	0.669934	0.411426	0.437228	0.473008	0.786596	0.768078	0.440421	0.309176	0.371838	0.537048		-0.0703263	0.520475	-0.672018	0.517864	0.813162	-5.14889
C18:1	0.818851	0	0.637842	0.561693	0.773996	0.827819	0.784085	0	0	0		-0.236096	0.440429	-1.02747	0.330095	0.718566	-4.91391
C18:1-OH	0.501821	0	0	0	0.574344	0	0	0	0	0		-0.215233	0.107617	-1.71147	0.119957	0.626002	-4.28188
C18:2	0.732052	0.409255	0.546956	0.493647	0.78073	0.625738	0.50284	0.267835	0.305679	0.399445		-0.172221	0.506418	-1.83696	0.098213	0.60647	-4.14954
Trigonelline	3.37434	3.43429	3.08746	3.40735	3.45943	3.54844	2.62059	4.15381	3.23879	3.0018		-0.0398937	3.33263	-0.159746	0.876486	0.981251	-5.3257
TMAO	2.58496	2.92979	2.44626	2.488	2.64847	2.87578	2.50589	3.60881	2.86196	2.01792		0.154576	2.69678	0.604968	0.559623	0.832451	-5.18365
Ala	11.2685	12.4998	12.1874	12.3278	12.0345	11.9315	12.3365	12.6309	12.9155	12.0674		0.312769	12.22	1.20268	0.258726	0.718566	-4.7708
Asn	6.07682	6.62644	6.70044	5.92362	6.48543	6.29278	5.848	6.40939	6.0045	6.38024		-0.175566	6.27477	-0.986885	0.348596	0.727109	-4.94471
Asp	9.17991	9.69523	9.11114	9.53138	9.75989	9.57932	9.22641	9.94691	10.8368	9.49586		0.361557	9.63629	1.2555	0.239823	0.718566	-4.72467
Cys	9.19229	9.07948	9.37287	8.07682	8.56986	9.31741	9.07146	9.98014	8.43879	9.42206		0.387711	9.05212	1.21	0.256037	0.718566	-4.76448
Gln	11.7026	11.819	11.5859	11.1737	11.7636	11.7457	10.6555	11.6193	11.6698	11.3966		-0.191582	11.5132	-0.890906	0.395369	0.736705	-5.01368
Glu	9.44294	10.4398	9.69	10.403	10.3309	9.92926	10.0954	10.4346	11.0375	9.83605		0.205236	10.164	0.734197	0.480869	0.795284	-5.11378
Gly	11.0539	11.2837	11.2906	10.8796	11.1611	10.9687	10.8734	11.0049	10.5971	10.8297		-0.279005	10.9943	-2.74755	0.0218485	0.478857	-3.14531
His	8.29462	8.96867	9.10329	8.75489	8.49185	8.51175	8.71768	8.69349	8.82655	8.40939		-0.0908921	8.67722	-0.579049	0.576265	0.838886	-5.1962
Ile	6.63662	7.75489	7.86419	6.74147	6.97728	7.04439	6.83289	7.53916	6.52199	7.06609		-0.193984	7.0979	-0.679997	0.513022	0.813125	-5.14454
Leu	7.74819	8.47573	8.5157	7.52356	7.87036	7.90689	7.62936	8.48382	7.67243	7.93074		-0.102065	7.97568	-0.435965	0.672774	0.871807	-5.25627
Lys	7.52356	8.92184	8.66178	8.32643	8.15482	8.49586	8.55842	8.88264	8.60733	8.30378		0.25192	8.44365	1.05303	0.31883	0.718566	-4.89404
Met	5.31107	5.73606	5.21335	5.55766	5.57289	5.58796	5.2211	6.3837	5.91648	5.45615		0.234875	5.59564	1.12683	0.287956	0.718566	-4.8347
Phe	6.20945	6.85798	6.96578	6.06824	6.38024	6.42291	6.20163	6.64818	5.97728	6.43962		-0.158417	6.41713	-0.801408	0.442823	0.772598	-5.07283
Pro	7.53138	8.6865	8.37938	7.66534	7.87036	8.0607	7.9542	9.10066	8.20457	8.16993		0.271418	8.1623	0.970967	0.356059	0.728521	-4.95653
Ser	6.96578	8.14975	8.16491	7.93074	7.96	7.05528	7	7.87652	7.49185	7.19967		-0.509571	7.57945	-1.98769	0.0769565	0.562998	-3.98684
Thr	7.09803	7.99435	8.04439	6.89482	7.29462	7.19967	6.72792	7.48382	6.71425	7.16993		-0.406128	7.26218	-1.5682	0.150082	0.650357	-4.42833
Trp	4.76022	5.25927	5.21723	4.45943	4.99548	4.82782	4.62059	4.94017	4.2854	4.89724		-0.224085	4.82629	-1.24635	0.243015	0.718566	-4.73276
Tyr	5.95187	6.71425	6.35226	5.79442	6.15381	6.19967	6.09592	7.09803	6.30195	6.57592		0.26098	6.32381	1.16033	0.274738	0.718566	-4.80682
Val	7.40939	8.43045	8.68299	7.34873	7.76818	7.92481	7.94251	8.27612	7.2384	7.84549		-0.0824809	7.88671	-0.278846	0.786444	0.931404	-5.3035
1-Met-His	2.72683	2.65535	2.68032	2.52105	2.87971	2.67582	2.57289	2.84599	2.86196	2.5509		0.0088579	2.69708	0.103	0.920143	0.986318	-5.33206
3-Met-His	1.22651	1.34483	1.47508	1.32769	1.39506	1.21412	2.04963	1.41143	1.72683	1.36737		0.200042	1.45386	1.36853	0.203188	0.718566	-4.62185
5-AVA	2.9782	2.01436	1.774	1.39506	1.43829	2.82375	2.55827	3.15543	3.1375	1.51096		0.717201	2.27858	1.85035	0.0961224	0.60647	-4.13524
AABA	4.49825	4.52356	4.19377	4.47897	4.6837	4.79181	5.56986	5.41954	5.07895	4.51096		0.598574	4.77494	3.03675	0.0135293	0.478857	-2.8318
Ac-Orn	0	0	0	0	0	0.690641	0.838347	0.975997	0.483364	0		0.59767	0.298835	3.7303	0.00440705	0.396402	-2.12737
ADMA	1.01436	1.18903	1.09761	1.1635	1.13093	1.40054	1.30451	1.45943	1.4489	1.16993		0.237575	1.23787	3.70534	0.00458443	0.396402	-2.15133
alpha-AAA	4.8125	6.93074	7.56986	7.7211	6.3345	6.58946	6.84549	8.45533	8.5157	6.65821		0.739101	7.04329	1.16209	0.274057	0.718566	-4.80534
Anserine	1.43829	1.18903	1.15704	1.1177	1.54102	1.40599	1.07039	1.5656	1.23266	1.36737		0.0397852	1.30851	0.35027	0.733913	0.903287	-5.28452
BABA	1.67356	1.56071	1.33342	1.23266	2.12433	2.18903	1.28688	1.64155	1.43296	2.04264		0.133676	1.65177	0.613976	0.553903	0.832451	-5.17917
Betaine	9.20212	9.29462	9.62205	9.49785	9.01959	8.32643	10.2228	8.7879	9.79116	8.74147		-0.153296	9.2506	-0.44394	0.667202	0.870045	-5.25334
Cit	4.44626	4.73335	4.87774	4.64386	4.67243	4.71699	4.9542	5.57894	4.65535	4.59694		0.225755	4.7876	1.24604	0.243126	0.718566	-4.73303
Cystine	0.741575	0.284514	0.378512	0.348232	0.325386	0.389567	0	0.378512	0	0.279768		-0.206075	0.312607	-1.78742	0.10632	0.60647	-4.20217
HArg	0.503858	0.643394	0.57628	0.648005	0.680774	0.637842	0.768925	0.805705	0.92524	0.879706		0.193021	0.706973	3.14051	0.0114061	0.478857	-2.72172
HCys	3.67807	4.79181	4.38543	3.57289	3.98185	4.78136	4.51728	5.15381	4.51728	4.30012		0.571956	4.36799	2.27401	0.0480477	0.52497	-3.67084
Met-SO	0.751892	0.975997	0	0.790772	0.866315	0.738119	0.759582	1.23879	0.805705	0		0.0314435	0.692717	0.127577	0.901191	0.986318	-5.32964
Orn	5.52356	7.26679	7.01123	6.15987	6.71425	6.63807	7.18982	8.18982	7.35755	7.01123		0.742162	6.90622	1.9723	0.0789098	0.562998	-4.0036
PAG	0.70044	1.27501	1.13093	0.865523	0.843984	0.595504	0.720716	1.04963	1.02857	0.955313		-0.0932304	0.916562	-0.712557	0.493551	0.804359	-5.12631
ProBetaine	4.63227	4.30012	4.30743	4.54226	4.53605	3.63227	5.59395	4.07895	4.90689	3.848		-0.0516146	4.43782	-0.149282	0.884508	0.981251	-5.32708
Sarcosine	5.04439	6.47086	6.0917	4.74416	5.3505	6.17991	6.31651	7.11894	5.69488	6.24793		0.77131	5.92598	2.0963	0.0644272	0.562732	-3.86775
SDMA	0.772308	0.776525	0.678973	0.835924	0.90458	0.96643	0.9568	0.874207	0.938098	0.789938		0.111432	0.849378	2.05468	0.0689789	0.562998	-3.91353
t4-OH-Pro	5.1334	5.29278	5.15785	5.44956	4.97728	5.48543	5.56986	6.14364	5.87529	5.01346		0.415359	5.40985	2.14663	0.0593068	0.539816	-3.81217
Taurine	9.67419	9.59991	9.68124	9.56224	9.53528	9.47573	9.54496	9.53722	9.67419	9.56986		-0.0501794	9.58548	-1.01492	0.335734	0.718566	-4.92353
TrpBetaine	0.0200577	0.0100637	0.0129262	0.0100637	0.0100637	0	0	0	0	0		-0.012635	0.00631749	-0.443214	0.667709	0.870045	-5.25361
CA	0.695994	0.204141	0.147958	0	0.524064	0.648005	0.226509	0	0.181421	0.580145		0.0127847	0.320824	0.0764439	0.94068	0.986318	-5.3341
GCA	0.362891	0.0962619	0.155749	0.0827026	0.192825	0.210389	0.293959	0.418999	0.167358	0.360645		0.112184	0.234178	1.61496	0.139576	0.64792	-4.38114
GCDCA	0.0129262	0.0086303	0	0.00575927	0.0114956	0.0129262	0.00575927	0.0200577	0	0.0071955		0.00142544	0.008475	0.0496591	0.961441	0.988155	-5.33555
GDCA	0.0172093	0	0.00432161	0	0.0143553	0.00575927	0.0186342	0.0071955	0	0.0114956		0.00143968	0.00789708	0.0500011	0.961175	0.988155	-5.33553
GLCAS	0.00575927	0	0	0	0	0	0	0	0	0		-0.00115185	0.000575927	-0.0404569	0.968581	0.988155	-5.3359
GUDCA	0	0	0.0086303	0	0.0100637	0	0	0.0129262	0	0		-0.00115356	0.00316202	-0.0402906	0.96871	0.988155	-5.33591
TCA	6.52982	5.01346	4.90207	4.52356	5.41278	6.27426	7.18982	6.76818	5.25927	6.46271		1.11451	5.8336	2.54766	0.03048	0.478857	-3.36623
TCDCA	3.88753	2.16993	1.89142	2.25096	2.53854	3.82782	3.79701	4.66676	2.96717	2.74631		1.05334	3.07434	2.3141	0.0449566	0.512872	-3.62622
TDCA	2.89918	0.893751	1.0635	1.77821	2.57531	1.81967	3.44758	1.47508	1.15704	2.40599		0.219084	1.95153	0.416852	0.686213	0.881823	-5.26308
TLCA	0.187768	0.0579701	0.0496308	0.041243	0.0813396	0.0867838	0.240009	0.145351	0.0662614	0.0731347		0.0387178	0.102949	0.800675	0.443227	0.772598	-5.0733
TMCA	5.85798	6.07682	5.65535	4.77083	5.70044	6.41616	6.17792	6.17393	6.21723	6.76818		0.738401	5.98148	3.16446	0.0109666	0.478857	-2.69651
beta-Ala	6.98868	7.59246	7.33092	7.3837	7.08746	7.3837	7.25739	7.61471	8.16491	7.05528		0.218553	7.38592	1.06794	0.312397	0.718566	-4.88229
Dopamine	0	0.381837	0	0	0	0	0	0	0	0		-0.0763674	0.0381837	-1.00195	0.341641	0.720668	-4.93339
GABA	3.26604	4.39232	4.1375	3.38819	3.22033	3.74416	3.71149	4.16189	4.73877	3.45943		0.282273	3.82201	0.917207	0.382128	0.735082	-4.99533
Putrescine	1.67807	2.45154	1.66903	1.93357	1.93357	2.13422	3.20163	1.62293	2.03914	1.80323		0.227073	2.04669	0.787742	0.450393	0.77478	-5.08141
Serotonin	1.5008	1.03562	0.941858	1.43829	1.31034	1.24489	1.53605	1.14405	1.28096	1.26303		0.0484121	1.26959	0.39735	0.700046	0.889344	-5.26973
Spermidine	5.19771	5.36107	4.89239	4.94017	5.57592	5.42962	4.8679	5.22882	5.09592	5.22882		-0.0232351	5.18183	-0.155757	0.879542	0.981251	-5.32624
Spermine	2.43829	2.49313	2.37851	2.43829	2.88362	2.26903	2.15056	2.27501	2.17313	2.40327		-0.272172	2.39028	-2.77026	0.0210387	0.478857	-3.12039
HipAcid	1.7137	0.594549	0.529071	0.402722	0.952334	1.37851	1.58015	1.58976	0.38405	0.892974		0.326615	1.00178	1.05754	0.316875	0.718566	-4.8905
Lac	14.1974	14.4707	14.3631	13.8674	13.7648	13.8767	14.094	14.2506	13.8662	13.9943		-0.116328	14.0745	-0.794894	0.446421	0.772598	-5.07693
OH-GlutAcid	0	0	0	0	4.64386	0	0	0	4.8125	0		0.0337284	0.945635	0.0272272	0.978852	0.993064	-5.33628
Suc	9.30606	9.75322	9.41574	9.40088	9.35535	9.33985	9.25503	9.54882	9.70044	9.50581		0.0237402	9.45812	0.22159	0.829406	0.953988	-5.31566
Cer d18:1/14:0	0	0	0	0	0	0	0.305679	0	0	0		0.0611357	0.0305679	0.964984	0.358894	0.728521	-4.96093
Cer d18:1/16:0	1.1177	1.28096	1.1635	1.29866	1.14405	1.43296	1.79077	1.27501	1.29866	1.32193		0.222894	1.31242	2.24807	0.0501576	0.52497	-3.69969
Cer d18:1/18:0	0	0	0	0	0	0	0.238787	0	0	0		0.0477574	0.0238787	0.908256	0.386598	0.735082	-5.00162
Cer d18:1/20:0	0	0	0	0.289244	0.316146	0.374066	0	0	0	0		-0.0462649	0.0979456	-0.455057	0.659471	0.868098	-5.24917
Cer d18:1/22:0	0.74932	0.963474	0.913033	1.1635	0.975997	1.18269	0.946357	0.908429	0.95977	0.856787		0.0177423	0.961936	0.208195	0.83955	0.961698	-5.3181
Cer d18:1/23:0	0	0	0	0	0	0	0.828632	0	0	0		0.165726	0.0828632	1.06192	0.314983	0.718566	-4.88705
Cer d18:1/24:0	0	0	0.522056	1	0.777367	1.1177	0.885965	0.836732	0.710173	0.653519		0.380932	0.650351	1.86897	0.0932841	0.60647	-4.11529
Cer d18:1/24:1	1.65076	1.54102	1.22651	1.81967	1.72247	2.24489	2.36457	1.53107	1.44361	1.94111		0.312963	1.74857	1.58623	0.14595	0.64792	-4.41021
Cer d18:2/16:0	0	0.404903	0	0	0	0.309176	0	0.369606	0	0.291604		0.113097	0.137529	1.03428	0.327066	0.718566	-4.90866
Cer d18:2/20:0	0	0	0	0	0	0	0	0	0.172488	0		0.0344975	0.0172488	0.806479	0.440036	0.772598	-5.06962
Cer d18:2/22:0	0	0	0.328836	0.545968	0	0.482332	0	0.481299	0	0.493647		0.116495	0.233208	0.755076	0.468832	0.787969	-5.10139
Cer d18:2/23:0	0	0	0	0	0	0.232661	0	0	0	0		0.0465322	0.0232661	0.901244	0.390126	0.735082	-5.00652
Cer d18:2/24:0	0	0.316146	0	0	0	0	0	0	0.318461	0		0.000463145	0.0634607	0.00527295	0.995904	0.99948	-5.33659
Cer d18:2/24:1	0	0	0	0.312665	0.331132	0.475085	0.379621	0	0	0		0.0421817	0.14985	0.336257	0.744115	0.910198	-5.28857
CerP d18:1/16:0	0.477159	0.476122	0.505891	0.531069	0.485427	0.597412	0.77905	0.476122	0.466758	0.617298		0.0921942	0.541231	1.52083	0.161437	0.665757	-4.47546
CE 18:1	0	0	1.19535	0	0	0	0	0	0	0		-0.23907	0.119535	-1.0712	0.311001	0.718566	-4.8797
CE 22:5	0	0	0.194087	0	0	0	0	0	0	0		-0.0388174	0.0194087	-0.846811	0.418288	0.756709	-5.04347
CE 22:6	0	0	0.458382	0.349365	0	0	0	0	0	0		-0.161549	0.0807747	-1.66144	0.129792	0.641376	-4.33363
p-Cresol-SO4	1.18269	0.732052	1.18903	0.871055	0.964214	0.577248	1.40599	0.776525	0.43082	0.703987		-0.208895	0.883362	-1.17476	0.269195	0.718566	-4.79465
DG 14:0_18:2	0	0	1.73118	0	0	0	2.09424	2.0321	1.848	1.73985		1.1966	0.944537	2.47066	0.0346513	0.478857	-3.45184
DG 16:0_16:1	0.827819	0.856787	1.38405	0.790772	0.748461	1.04264	2.40599	1.26903	1.29866	0.804054		0.442499	1.14283	1.58919	0.145282	0.64792	-4.40723
DG 16:0_18:1	2.23879	1.87578	2.78869	2.20477	2.0635	2.15381	3.90689	2.5656	2.24184	1.95233		0.329789	2.3992	0.929873	0.375866	0.729545	-4.98635
DG 16:0_18:2	3.98185	3.39506	4.14568	3.45549	3.60881	3.74416	4.66676	4.0268	3.48543	3.52356		0.171963	3.80336	0.702511	0.499509	0.80701	-5.13201
DG 16:0_20:3	0.602172	0	0	0.598365	0	0	1.01436	0	0	0		-0.0372363	0.221489	-0.159315	0.876816	0.981251	-5.32576
DG 16:0_20:4	0.869477	0.752749	0.847997	0.776525	0.621993	0.623867	1.37851	0.616358	0.627607	0		-0.124479	0.711508	-0.597486	0.564399	0.832451	-5.18732
DG 16:1_18:0	0	0	0.227741	0	0	0	0	0.204141	0	0		-0.00472007	0.0431882	-0.0744712	0.942208	0.986318	-5.33423
DG 16:1_18:1	0	0	0	0	0	0	3.52356	0	0	0		0.704712	0.352356	1.07899	0.307692	0.718566	-4.8735
DG 16:1_18:2	2.09085	1.67356	2.76977	1.9222	1.43296	2.01436	3.06867	2.0072	1.95977	1.62293		0.156717	2.05623	0.504968	0.625291	0.858499	-5.22927
DG 17:0_18:1	1.05658	0.91533	1.15056	0	1.07039	1.25701	1.98914	1.3505	1.28096	1.29866		0.59668	1.13691	2.51338	0.0322715	0.478857	-3.40432
DG 18:0_20:4	0.566572	1.01436	0.674461	0.788268	0.640621	0.798258	0.909965	1.02857	0.569491	0.714575		0.0673164	0.770514	0.631163	0.543083	0.829463	-5.17046
DG 18:1_18:1	0.885965	0	1.38957	0	0	0	1.926	0	0	0		-0.0699064	0.420153	-0.1563	0.879126	0.981251	-5.32616
DG 18:1_18:2	3.07211	2.58015	3.48543	2.87774	2.72028	2.49825	3.56071	2.7866	2.53107	2.37016		-0.197781	2.84825	-0.799011	0.444145	0.772598	-5.07435
DG 18:1_18:3	0	0	0	0	0	0	1.15056	0	0	0		0.230112	0.115056	1.07051	0.311295	0.718566	-4.88025
DG 18:1_20:1	0	0	0	0	0	0	0.0129262	0	0	0		0.00258523	0.00129262	0.0905458	0.929767	0.986318	-5.33309
DG 18:1_20:3	0	0	0	0	0	0	0.593593	0	0	0		0.118719	0.0593593	1.04556	0.322091	0.718566	-4.89989
DG 18:1_20:4	0.355016	0	0	0	0	0	0.704872	0	0.345964	0		0.139164	0.140585	0.936269	0.372732	0.728521	-4.98177
DG 18:2_18:2	3.848	3.76553	3.93546	3.49825	3.67807	3.59694	3.33342	3.63227	3.13258	3.48543		-0.308937	3.59059	-2.71974	0.0228835	0.478857	-3.17589
DG 18:2_18:3	1.35614	1.11103	1.58015	1.0072	1.25096	1.29278	1.24489	1.20163	1.08406	1.28096		-0.0402309	1.24098	-0.39238	0.70359	0.889834	-5.27137
DG 18:2_20:0	0	0	0	0.437228	0	0	0.389567	0	0	0		-0.00953219	0.0826795	-0.0850226	0.93404	0.986318	-5.33351
DG 18:2_20:4	0	0.582074	0.571434	0	0	0.335712	0.566572	0	0	0		-0.050245	0.205579	-0.292367	0.776403	0.92737	-5.30023
FA 18:2	4.63807	3.90689	3.7761	0	3.65535	4	3.57289	3.88753	3.7761	4.21723		0.695466	3.54302	0.91091	0.385269	0.735082	-4.99976
FA 20:2	1.35614	0	1.37295	1.11103	0.961253	1.1635	1.24489	0.917623	1.53605	1.60407		0.332951	1.12675	1.26874	0.235268	0.718566	-4.71291
FA 20:3	1.35614	0.866315	0.842375	0.520045	1.1375	1.18903	1.09085	1.1177	0.956057	1.11103		0.148458	1.01871	1.06748	0.312592	0.718566	-4.88265
FA 20:4n-6 (AA)	4.49825	3.8679	4.37156	3.74416	3.91648	4.03562	4.32912	3.83794	4.10434	4.41278		0.064293	4.11182	0.377455	0.714278	0.891803	-5.2762
FA 20:5n-3 (EPA)	3.848	3.19377	3.88753	3.14893	3.70044	3.28392	2.78031	3.51096	3.60881	3.53605		-0.211722	3.44987	-1.02877	0.329516	0.718566	-4.91291
FA 22:6n-3 (DHA)	5.61765	4.98641	5.44956	4.66676	5.36807	5.40939	4.72792	4.86295	5.41278	5.63807		-0.00746718	5.21396	-0.0325302	0.974734	0.992183	-5.33615
Hex2Cer d18:1/16:0	0.415759	0.457332	0.476122	0.447844	0.493647	0.452068	0.590722	0.706641	0.660837	0.559737		0.13586	0.526071	2.66004	0.0252753	0.478857	-3.24172
Hex-Cer d18:1/16:0	2.15704	2.31034	2.09085	2.24793	2.27202	2.18903	2.56071	2.45154	2.58015	2.18903		0.178456	2.30487	1.92324	0.0854528	0.58973	-4.05683
Hex-Cer d18:1/18:0	0.60502	0	0.480265	0.710173	0.90766	0.751035	0.716332	0.792439	0.786596	0.736388		0.215935	0.648591	1.49505	0.167929	0.665757	-4.50081
Hex-Cer d18:1/20:0	0.485427	0	0.381837	0.596458	0	0.496718	0.535058	0	0.543001	0		0.0222109	0.30385	0.132103	0.897707	0.986318	-5.32914
Hex-Cer d18:1/22:0	1.52607	1.53107	1.62293	1.67356	1.4489	1.48543	1.774	1.20789	1.19535	1.60407		-0.107158	1.50693	-0.939575	0.371119	0.728521	-4.9794
Hex-Cer d18:1/23:0	0	0	0	0	0	0	0.956057	0	0	0		0.191211	0.0956057	1.06633	0.313084	0.718566	-4.88356
Hex-Cer d18:1/24:0	0.446786	0	0.438293	0.52707	0.492622	0.503858	0.522056	0.313826	0.778209	0.480265		0.138688	0.450298	1.19074	0.263164	0.718566	-4.78105
Hex-Cer d18:1/24:1	1.8953	2.10434	2.24793	2.27501	1.91839	1.97453	2.68032	2.1177	2.16027	1.80323		0.0590181	2.1177	0.374621	0.716314	0.891803	-5.27709
AbsAcid	0	0	0	0	0	0	0	0.147958	0	0		0.0295916	0.0147958	0.749169	0.472218	0.787969	-5.10493
3-IPA	0.283329	0	0	0	0	0.16092	0.137504	0.14274	0.15056	0		0.0616789	0.0875053	0.937752	0.372008	0.728521	-4.98071
Ind-SO4	1.69599	1.84398	1.58496	1.53107	1.21412	1.42223	1.81967	1.43296	1.63691	1.22033		-0.0676059	1.54022	-0.488064	0.636768	0.858499	-5.23623
Indole	0	0	0	0	0	0	0	0	0	7.56224		1.51245	0.756224	1.07979	0.307352	0.718566	-4.87286
MG 18:2	3.34483	0	3.38681	3.21878	3.29572	3.28688	3.29572	0	3.11603	0		-0.709501	2.29448	-0.741306	0.476749	0.793163	-5.1096
MG 20:4	2.49313	2.47768	2.30743	2.29572	2.5435	2.16027	2.94486	2.40054	2.27501	2.30159		-0.00703876	2.41997	-0.0507271	0.960612	0.988155	-5.3355
MG 22:6	0	0	0	0	0	0	1.23879	1.09761	0	0		0.46728	0.23364	1.74833	0.113151	0.614453	-4.24336
Hypoxanthine	6.11894	6.1127	5.79181	5.21335	5.55152	6.12309	6.19574	5.39575	5.94251	6.61324		0.296402	5.90586	1.21048	0.255862	0.718566	-4.76407
Xanthine	6.51412	6.30378	5.90207	5.31832	5.75221	6.03782	6.30012	5.34341	5.97269	6.65821		0.10435	6.01028	0.371611	0.718481	0.892513	-5.27804
LPA 14:0	0	0	0	0	0	0	0.173767	0	0	0.14274		0.0633014	0.0316507	1.37536	0.201136	0.718566	-4.61548
LPA 16:0	0	0	0	0	0	0.9568	0	0.587845	0	0.586885		0.426306	0.213153	2.43395	0.0368352	0.478857	-3.49272
PA 14:0_14:1	0	1.49057	1.44361	0	0	0	1.16993	0	0	0		-0.35285	0.41041	-0.886267	0.397738	0.738657	-5.01687
PA 16:0_18:1	1.07039	0	1.13093	0	0	0	1.46467	0	0	0		-0.14733	0.366599	-0.398379	0.699312	0.889344	-5.26938
PA 16:0_18:2	1.54597	0	1.70929	1.19535	1.58976	1.4489	1.87184	0	0	1.34483		-0.274959	1.07059	-0.591106	0.56849	0.836278	-5.19042
PA 16:0_19:2	1.65992	1.75275	0	0	0	0	1.59455	1.70487	1.73985	0		0.325319	0.845194	0.59755	0.564358	0.832451	-5.18729
PA 16:1_18:1	0.468844	0	0	0	0.331132	0.536053	0.424385	0	0	0.306845		0.0934614	0.206726	0.665026	0.522129	0.815014	-5.15267
PA 16:1_18:2	0.49774	0	0.595504	0	0.496718	0	0	0.304511	0	0.318461		-0.193398	0.221293	-1.3498	0.208912	0.718566	-4.63926
PA 16:1_22:0	0	0	0	0	0	0	0	0	0	0.489543		0.0979086	0.0489543	1.03046	0.328763	0.718566	-4.91161
PA 17:0_18:2	0.56267	0	0	0	0	0.643394	0	0	0	0		0.0161449	0.120606	0.100393	0.922156	0.986318	-5.33229
PA 17:1_18:1	0.833497	0	0	0	0	0	0	0.595504	0	0		-0.0475987	0.1429	-0.248145	0.809397	0.949231	-5.31036
PA 17:1_18:2	0	0	0	0	0	0	0	0.599318	0	0.449957		0.209855	0.104928	1.68855	0.124375	0.632052	-4.30566
PA 17:2_18:1	0.565597	0	0.675364	0	0.565597	0	0	0.40163	0.517024	0.471968		-0.0831873	0.319718	-0.471336	0.648226	0.862711	-5.2429
PA 18:0_18:1	0	0.874207	0	0	0	0	1.1375	0	0	0.947853		0.24223	0.295956	0.837213	0.423396	0.761023	-5.04979
PA 18:0_18:2	1.25096	0	1.53605	0	0	1.38405	1.28096	1.23879	0	0.984042		0.420164	0.767485	1.05919	0.316158	0.718566	-4.8892
PA 18:1_18:1	0	0	0	0	0	0.74932	0.835924	0	0	0		0.317049	0.158524	1.73776	0.115064	0.614453	-4.25443
PA 18:1_18:2	0	0.921436	0.584963	0.857583	0.930548	1.09085	0.503858	0.569491	0	0.755315		-0.0750026	0.621405	-0.32087	0.755379	0.913524	-5.29284
PA 18:1_18:3	0	0	0	0	0	0	0	0	0	0.353888		0.0707776	0.0353888	0.990681	0.346834	0.726142	-4.94187
PA 18:1_20:0	0	0	0	0	0	0	0	0	0	0.469886		0.0939772	0.0469886	1.02654	0.330513	0.718566	-4.91463
PA 18:1_20:1	0	0	0	0	0	0	0	0	0	0.517024		0.103405	0.0517024	1.03527	0.326625	0.718566	-4.90789
PA 18:1_20:2	0	0.470927	0	0	0.425459	0	0	0	0	0.495695		-0.0801383	0.139208	-0.572229	0.580689	0.840864	-5.19942
PA 18:1_22:0	0	0	0	0	0	0	0	0.492622	0	0		0.0985245	0.0492622	1.03104	0.328506	0.718566	-4.91116
PA 18:2_18:2	0.674461	0	0.635987	0	0.818032	0	0.687956	0.462576	0.822934	0.650765		0.0991503	0.475271	0.466905	0.651278	0.862711	-5.24463
PA 18:2_18:3	0	0	0	0	0.334568	0	0	0	0	0		-0.0669137	0.0334568	-0.981476	0.351119	0.728521	-4.94874
PA 18:2_20:0	0	0	0	0	0	0	0	0.972325	0	0.986957		0.391856	0.195928	1.74929	0.112977	0.614453	-4.24234
PA 18:2_20:1	0	0.767231	0	0.790772	0.827006	1.21412	0	0.7433	0	0.991318		0.112747	0.533375	0.380393	0.712168	0.891803	-5.27526
PA 18:2_20:2	1.27501	1.53107	1.19535	1.26303	1.05658	1.19535	1.11103	1.42761	1.09085	1.32193		-0.0348551	1.24678	-0.358694	0.727806	0.898109	-5.282
PA 18:2_22:0	0	0	0	0	0	0	0	0	0	0.560715		0.112143	0.0560715	1.04162	0.323822	0.718566	-4.90296
PA 18:2_22:1	0	0	0	0	0	0	0	0	0	0.396159		0.0792319	0.0396159	1.00694	0.339358	0.718566	-4.92961
PA 18:2_22:3	0	0	0	0	0	0	0.50284	0	0	0		0.100568	0.050284	1.03288	0.327687	0.718566	-4.90974
PA 18:2_22:4	1.76553	0	1.27501	1.34483	0	0.941106	1.34483	1.11103	1.43829	1.3505		0.360077	1.05711	1.02262	0.332266	0.718566	-4.91764
PA 20:0_20:4	0	0	0	0	0	0	0	0	0	0.73292		0.146584	0.073292	1.05704	0.317089	0.718566	-4.89089
LPC 16:0	7.53916	7.46761	7.85798	7.63662	7.39232	7.53138	7.48382	7.54689	7.53138	7.2384		-0.112362	7.52256	-1.16747	0.271985	0.718566	-4.80081
LPC 16:1	2.16027	1.99639	2.87184	2.32193	1.82782	2.13093	3.08916	2.13422	2.68706	1.9222		0.157063	2.31418	0.601857	0.561606	0.832451	-5.18518
LPC 17:0	2.22033	1.852	2.16993	2.14078	1.85599	2.01436	1.82782	1.9486	1.74416	1.87578		-0.165661	1.96497	-1.82956	0.0993875	0.60647	-4.15744
LPC 18:0	6.60733	6.75489	6.84549	6.6865	6.48382	6.55766	5.95884	6.65821	6.41616	6.3345		-0.290531	6.53034	-2.26102	0.0490927	0.52497	-3.68528
LPC 18:1	4.57289	4.17792	5.01792	4.52356	4.19377	4.51096	5.46271	4.34341	4.45943	4.0268		0.063449	4.52894	0.238643	0.816541	0.953005	-5.31232
LPC 18:2	6.17393	5.79181	6.27798	6.08534	5.79701	5.97499	6.04876	5.76818	5.7252	5.72247		-0.177297	5.93657	-1.54127	0.156448	0.662359	-4.45521
LPC 20:3	2.82579	2.08746	2.7866	2.52105	2.09424	2.26003	3.17632	1.82375	1.97085	1.99277		-0.218282	2.35389	-0.804032	0.44138	0.772598	-5.07117
LPC 20:4	4.69488	4.33628	4.76022	4.53605	4.08746	4.1127	5.01346	3.71149	3.64386	4.12102		-0.362474	4.30174	-1.42316	0.187251	0.712062	-4.57031
LPC 24:0	0.597412	0.513996	0.534062	0.557778	0.547943	0.588805	0.467801	0.478195	0.565597	0.486457		-0.0328671	0.533805	-0.847058	0.418157	0.756709	-5.0433
LPC 26:0	0.336855	0.390668	0.321928	0.393965	0.365133	0.353888	0.389567	0	0.359521	0		-0.141114	0.291152	-1.58072	0.147202	0.64792	-4.41576
LPC 26:1	0.624803	0.425459	0.639695	0.518031	0.488515	0.558757	0.708408	0.449957	0.501821	0.339137		-0.0276845	0.525459	-0.37542	0.71574	0.891803	-5.27684
PC 28:1	0.526069	0.453122	0.425459	0.38405	0.439357	0.41684	0.491597	0.441483	0.455229	0.438293		0.00307674	0.44715	0.0821705	0.936247	0.986318	-5.33371
PC 30:0	2.25096	2.32193	2.38405	2.14405	2.35332	2.48027	2.61353	2.59694	2.68257	2.40054		0.263907	2.42282	3.90619	0.00334482	0.396402	-1.96178
PC 30:2	0.00144197	0.00144197	0.00144197	0.00144197	0.00144197	0.00144197	0.00144197	0.00144197	0.00144197	0.00144197		0	0.00144197	0	1	1	-5.3366
PC 32:0	5.49185	5.60881	5.67525	5.43296	5.65249	5.59395	6.22304	5.79442	5.59694	5.61471		0.192338	5.66844	1.56163	0.151614	0.65194	-4.43491
PC 32:1	5.31107	5.40939	6.1639	5.3505	5.19771	5.7252	6.79442	6.03342	6.54381	5.22882		0.578619	5.77582	1.88705	0.0906033	0.60647	-4.09587
PC 32:2	3.40463	3.45943	4.19377	3.76553	3.47249	3.67807	4.59694	4.2854	4.52356	3.73335		0.504294	3.91132	2.21561	0.0529251	0.52497	-3.73574
PC 32:3	1.02148	0.956057	1.14405	1.04963	0.864731	1.13093	1.24489	1.53107	1.41143	1.0072		0.257913	1.13615	2.5449	0.0306202	0.478857	-3.36929
PC 34:1	8.37504	8.19476	8.50383	8.20945	8.35755	8.48784	8.97154	8.73809	8.66178	8.18982		0.28169	8.46897	2.08464	0.0656727	0.562998	-3.88059
PC 34:2	10.1124	10.1202	9.99294	9.70908	10.1241	9.9901	9.89633	10.3095	10.0647	10.0526		0.0508805	10.0372	0.502337	0.627071	0.858499	-5.23037
PC 34:3	7.16993	7.07682	7.39232	7.09803	6.96578	7.27612	7.49185	7.5157	7.30378	7.10852		0.198622	7.23989	1.9898	0.0766922	0.562998	-3.98453
PC 34:4	3.19849	3.01614	3.48543	3.23726	2.81762	3.19692	3.97269	3.62059	3.47249	3.10601		0.322752	3.31236	1.79751	0.104622	0.60647	-4.1915
PC 36:0	1.60881	1.37851	1.29278	1.35614	1.23879	1.48027	1.52607	1.49057	1.46989	1.51096		0.120544	1.43528	1.82913	0.0994551	0.60647	-4.15789
PC 36:1	4.81762	4.92125	5.04002	4.73335	4.91169	5.03122	5.10434	5.2211	5.10852	4.70598		0.149446	4.95951	1.51974	0.161707	0.665757	-4.47654
PC 36:2	8.76155	8.93074	8.55842	8.45943	8.66888	8.73471	8.16491	8.88264	8.64024	8.73132		-0.0450405	8.65328	-0.323098	0.753744	0.913524	-5.29223
PC 36:3	8.00562	7.73471	8.0607	7.74147	7.71425	7.7211	8.57743	7.69349	7.76155	7.61471		0.0223067	7.8625	0.123454	0.904366	0.986318	-5.33009
PC 36:4	9.17742	9.07948	9.11894	8.93369	9.00282	8.84235	9.39446	8.96578	8.6865	8.9542		-0.0938114	9.01556	-0.785418	0.451689	0.77478	-5.08285
PC 36:5	7.07682	6.84549	7.25739	6.90689	6.96578	7.06609	7.14975	7.11894	7.04439	7.08746		0.0828532	7.0519	1.10478	0.296928	0.718566	-4.85273
PC 36:6	3.06523	2.848	3.71149	3.19219	2.82579	3.04264	3.67807	3.41819	3.39369	3.01078		0.180136	3.21861	0.942409	0.369741	0.728521	-4.97736
PC 38:0	2.37016	1.93734	2.27798	2.09085	2.07039	2.11437	2.488	2.10098	2.09761	1.95977		0.00279804	2.15075	0.0248561	0.980693	0.99313	-5.33634
PC 38:1	1.05658	0.945608	1.17632	0.949348	1.15056	1.12433	0.997112	1.23879	1.16993	1.1635		0.0830457	1.09721	1.2831	0.230408	0.718566	-4.70007
PC 38:3	5.44626	5.19377	5.32553	5.19377	4.98641	5.16993	5.54226	5.08321	5.02237	5.03122		-0.0593516	5.19947	-0.503702	0.626147	0.858499	-5.2298
PC 38:4	7.74147	7.78136	7.49185	7.53916	7.5157	7.43463	7.60733	7.46761	7.04439	7.53916		-0.195284	7.51627	-1.7632	0.110506	0.614453	-4.22772
PC 38:5	7.06609	6.76818	7.07682	6.84549	6.85798	6.79442	7.62936	6.78136	6.6453	6.65821		-0.0211837	6.91232	-0.11602	0.910095	0.986318	-5.33085
PC 38:6	9.20212	9.04712	9.14975	8.91588	9.02791	8.90388	9.19722	9.09276	8.81378	8.87958		-0.091112	9.023	-1.06076	0.31548	0.718566	-4.88796
PC 40:1	0.00575927	0.00575927	0.00575927	0	0.00575927	0.00575927	0	0.00575927	0.00575927	0.00575927		0	0.00460742	0	1	1	-5.3366
PC 40:2	0.777367	0.7433	0.878137	0.691534	0.768078	0.703101	0.997112	0.675364	0.750178	0.726831		-0.00116607	0.7711	-0.0174011	0.986483	0.993593	-5.33647
PC 40:3	1.41684	1.29278	1.50589	1.30451	1.34483	1.24489	1.46467	1.25701	1.25701	1.29866		-0.0685234	1.33871	-1.14101	0.282301	0.718566	-4.82297
PC 40:4	2.18269	1.9222	2.04963	2.02503	1.9486	1.89142	2.19849	1.82782	1.79494	1.91456		-0.100184	1.97554	-1.19795	0.260476	0.718566	-4.77486
PC 40:5	2.9542	2.65306	3.3505	2.8339	3.02857	3.09592	2.8679	3.01436	2.79909	2.63923		-0.0807458	2.92367	-0.605091	0.559544	0.832451	-5.18359
PC 40:6	7	7.03342	6.58195	6.79442	6.85798	6.84549	6.33807	7.13955	6.76818	6.76818		-0.0816592	6.81273	-0.570004	0.582137	0.840864	-5.20046
PC 42:0	0.695994	0.643394	0.750178	0.659011	0.612588	0.678973	0.609755	0.773996	0.738984	0.668119		0.0217324	0.683099	0.486755	0.637661	0.858499	-5.23676
PC 42:1	0.275007	0.258217	0.27739	0.226509	0.273814	0.248535	0.273814	0.283329	0.302173	0.219091		0.00320104	0.263788	0.0980257	0.923985	0.986318	-5.33249
PC 42:2	0.570463	0.484396	0.549916	0.474047	0.568519	0.531069	0.569491	0.538041	0.492622	0.473008		-0.00862154	0.525157	-0.227642	0.824834	0.953646	-5.3145
PC 42:4	0.52707	0.457332	0.573375	0.407081	0.471968	0.477159	0.722466	0.491597	0.447844	0.449957		0.0304396	0.502585	0.492362	0.63384	0.858499	-5.23448
PC 42:5	1.43296	1.31034	1.52607	1.26903	1.46989	1.30451	1.34483	1.40599	1.31615	1.31034		-0.0652939	1.36901	-1.16767	0.27191	0.718566	-4.80065
PC 42:6	1.67807	1.50589	1.85599	1.60407	1.60407	1.59455	1.43829	1.51096	1.66903	1.5008		-0.106893	1.59617	-1.49414	0.168163	0.665757	-4.50171
PC O-28:1	0.525067	0.336855	0.453122	0.413594	0.423309	0.455229	0.488515	0.422233	0.423309	0.414677		0.0104031	0.435591	0.247358	0.809988	0.949231	-5.31052
PC O-30:0	0.524064	0.531069	0	0	0.518031	0.583038	0.652601	0.592636	0.62854	0.617298		0.30019	0.464728	2.44357	0.0362502	0.478857	-3.48201
PC O-30:1	0.564622	0.43189	0.385155	0.439357	0.382944	0.395063	0.407081	0.547943	0.617298	0.366252		0.0259339	0.453761	0.420351	0.683744	0.880675	-5.26185
PC O-30:2	0.181421	0.168642	0.166073	0.145351	0.192825	0.196607	0.191563	0.183963	0.222805	0.189034		0.0259318	0.183828	0.862558	0.41	0.748958	-5.03297
PC O-32:1	1.40599	1.29278	1.4957	1.25096	1.28096	1.51602	1.7137	1.63691	1.61353	1.34483		0.21972	1.45514	2.82125	0.0193294	0.478857	-3.06461
PC O-32:2	0.539035	0.537048	0.491597	0.439357	0.533065	0.498761	0.643394	0.66175	0.680774	0.565597		0.102035	0.559038	2.21627	0.0528675	0.52497	-3.73501
PC O-34:0	1.29866	1.18903	1.22651	1.09761	1.25096	1.17632	1.60407	1.33914	1.20789	1.15056		0.0830422	1.25408	0.940848	0.370499	0.728521	-4.97848
PC O-34:1	3.64386	3.25096	3.64386	3.30743	3.2854	3.53605	4.08746	3.73335	3.76553	3.25096		0.248372	3.55049	1.60435	0.141901	0.64792	-4.39191
PC O-34:2	4.24031	3.80735	3.94486	3.926	4.03562	4.08746	3.76553	4.33628	4.07039	4.24793		0.110689	4.04617	0.954517	0.363894	0.728521	-4.96858
PC O-34:3	1.29866	1.18269	1.1635	1.14405	1.1177	1.29866	1.31034	1.5008	1.28096	1.32193		0.161219	1.26193	2.92987	0.0161428	0.478857	-2.94661
PC O-36:0	0.90766	0.801573	0.991318	0.906121	0.898402	1.0072	1.36177	1.10434	1.0635	0.951588		0.196664	0.999346	2.56173	0.0297733	0.478857	-3.3506
PC O-36:1	2.69599	2.25096	2.52356	2.36737	2.42492	2.50589	2.89142	2.73985	2.57531	2.40871		0.171674	2.5384	1.56855	0.150002	0.650357	-4.42798
PC O-36:2	4.60288	4.09592	4.20163	4.22497	4.24793	4.30012	4.09592	4.41278	4.0268	4.42626		-0.0222884	4.26352	-0.196321	0.848568	0.966089	-5.32015
PC O-36:3	3.70044	3.15543	3.45418	3.3799	3.27798	3.37851	3.49825	3.48543	3.30159	3.31904		0.00297856	3.39507	0.0306316	0.976209	0.992183	-5.3362
PC O-36:4	3.38267	2.96901	3.12433	3.15381	3.05832	3.13258	3.41549	3.15704	2.87971	3.17153		0.0136424	3.14445	0.129616	0.899622	0.986318	-5.32942
PC O-36:5	1.88362	1.70929	1.80735	1.72683	1.81558	1.91073	1.87578	2.01078	1.75275	1.95977		0.113428	1.84525	1.97039	0.0791554	0.562998	-4.00568
PC O-38:0	5.20163	5.05745	5.66676	5.18587	5.01792	4.85798	5.81762	5.09592	5.17393	4.96809		-0.0432166	5.20432	-0.226499	0.825697	0.953646	-5.31472
PC O-38:1	1.45943	1.34483	1.48543	1.32769	1.35614	1.42223	1.34483	1.50589	1.45943	1.45943		0.0436595	1.41653	0.905562	0.387951	0.735082	-5.00351
PC O-38:2	2.88753	2.58496	2.52857	2.64616	2.57531	2.52857	2.40327	2.36457	2.35896	2.78031		-0.157371	2.56582	-1.59933	0.143013	0.64792	-4.39699
PC O-38:3	2.30159	1.83188	2.1177	1.98914	1.926	1.89918	2.68257	1.8953	1.78241	1.97085		0.0128031	2.03966	0.0751763	0.941662	0.986318	-5.33418
PC O-38:4	3.76553	3.23879	3.33056	3.36177	3.28688	3.20006	3.58496	3.14405	2.72901	3.36177		-0.192736	3.30034	-1.20505	0.257854	0.718566	-4.76876
PC O-38:5	3.28983	2.91456	3.19535	3.04789	3.0197	3.07211	3.49825	3.01792	2.89336	3.17632		0.0381255	3.11253	0.327062	0.750838	0.913524	-5.29114
PC O-38:6	3.13422	2.72247	2.94673	2.8953	2.91073	2.9222	3.03914	3.11936	2.78241	2.98732		0.0481937	2.94599	0.564479	0.585739	0.841718	-5.20303
PC O-40:1	4.99548	4.6837	5.0917	4.82782	4.9542	4.52356	4.88264	4.56071	4.39917	4.6893		-0.299501	4.76083	-2.86978	0.0178332	0.478857	-3.01174
PC O-40:2	2.29278	1.9486	2.28983	2.15056	2.33628	2.04264	2.09761	1.97453	1.88753	2.14078		-0.174994	2.11611	-2.11248	0.0627364	0.556661	-3.8499
PC O-40:3	1.52105	1.27501	1.33914	1.30451	1.40054	1.23879	1.4957	1.18903	1.17632	1.29278		-0.0895248	1.32329	-1.22657	0.250034	0.718566	-4.7501
PC O-40:4	2.10098	1.7866	1.75275	1.81558	1.82782	1.68257	2.12102	1.42223	1.42223	1.87184		-0.152764	1.78036	-1.09012	0.303007	0.718566	-4.86458
PC O-40:5	2.09424	1.76129	1.93357	1.87184	1.82782	1.89918	2.28392	1.95606	1.79909	1.79494		0.0488841	1.92219	0.478141	0.643553	0.862701	-5.24021
PC O-40:6	3.37434	2.83592	2.99095	3.04089	3.06867	2.9542	2.93923	3.01436	2.65992	3.06695		-0.135227	2.99454	-1.25113	0.241343	0.718566	-4.72854
PC O-42:0	1.57531	1.52105	1.76129	1.56071	1.45418	1.41143	1.88753	0	1.42223	1.44361		-0.34155	1.40373	-1.12981	0.28676	0.718566	-4.83224
PC O-42:1	1.66903	1.60881	1.7866	1.60881	1.70044	1.54102	1.9855	1.41684	1.58015	1.48543		-0.0729499	1.63826	-0.719337	0.489556	0.80131	-5.12242
PC O-42:2	1.30451	1.04264	1.44361	1.18269	1.29278	1.16993	1.3505	1.10434	1.1177	1.07724		-0.0893078	1.20859	-1.08972	0.303178	0.718566	-4.8649
PC O-42:3	2.52356	2.17313	2.58256	2.37016	2.35614	2.01078	2.59455	2.24793	1.95977	1.92979		-0.252547	2.27484	-1.85367	0.0956108	0.60647	-4.13169
PC O-42:4	1.30451	0.984772	1.40599	0.963474	1.20789	1.04963	0.994942	1.05658	0.982583	1.15056		-0.126469	1.11009	-1.4062	0.19208	0.718566	-4.58643
PC O-44:3	0.453122	0.414677	0.45628	0.368489	0.500802	0.469886	0.509949	0.511974	0.397255	0.355016		0.010142	0.443745	0.222682	0.828581	0.953988	-5.31545
PC O-44:4	0.532068	0	0.538041	0	0	0	0	0	0	0		-0.214022	0.107011	-1.71705	0.118902	0.626002	-4.27606
PC O-44:5	0.813935	0.679874	0.963474	0.738984	0.732052	0.695994	0.917623	0.685267	0.756169	0.571434		-0.0603664	0.755481	-0.803668	0.441579	0.772598	-5.0714
LPE 14:1	0.107018	0	0	0	0.116365	0.0935602	0	0	0	0		-0.0259646	0.0316943	-0.620101	0.550033	0.832451	-5.17609
LPE 15:0	0	0	0.16092	0	0.197865	0.217851	0	0	0.257011	0		0.0232152	0.0833647	0.315139	0.75959	0.913524	-5.29438
LPE 16:0	4.55459	4.6837	4.73877	4.46597	4.42626	4.77083	4.3147	4.65535	5.05745	4.56071		0.0979501	4.62283	0.756975	0.467747	0.787969	-5.10025
LPE 16:1	1.02857	0.981853	1.4957	1.15704	0.921436	1.04264	1.48027	1.03562	1.76553	1.02857		0.153608	1.19372	0.897799	0.391868	0.735082	-5.00891
LPE 17:0	0.798258	0.733788	0.725959	0.711935	0.630405	0.690641	0.517024	0.768078	0.822934	0.731183		-0.0140972	0.713021	-0.230269	0.822852	0.953646	-5.31399
LPE 17:1	0	0.302173	0.197865	0.210389	0	0.187768	0.211635	0.209141	0	0		-0.0203765	0.131897	-0.26082	0.799896	0.943337	-5.30762
LPE 18:0	4.06178	4.67807	4.64386	4.30012	4.32193	4.34341	3.44626	4.39232	4.66676	4.35755		-0.159893	4.3212	-0.721415	0.488335	0.80131	-5.12122
LPE 18:1	2.88753	2.91073	3.23573	2.87381	2.71149	2.66676	3.0072	2.55827	3.19061	2.77821		-0.08365	2.88203	-0.616616	0.552233	0.832451	-5.17785
LPE 18:2	2.80735	2.87578	2.84398	2.78031	3.13914	2.83592	2.18269	2.75489	2.96347	3.01436		-0.139048	2.81979	-0.908197	0.386628	0.735082	-5.00167
LPE 18:3	0.540027	0.500802	0.499782	0.518031	0.434028	0.621056	0.463622	0.499782	0.601221	0.574344		0.0534709	0.52527	1.23997	0.245262	0.718566	-4.73837
LPE 19:0	0.227741	0.250962	0.313826	0.265437	0.232661	0.246104	0.214125	0.231432	0.269033	0.292782		-0.0074301	0.25441	-0.216408	0.833327	0.956529	-5.31662
LPE 20:0	0.108357	0.100305	0.194087	0.0976108	0.109695	0.115033	0	0.117695	0.136191	0.0908534		-0.0300563	0.106983	-0.75377	0.469579	0.787969	-5.10217
LPE 20:1	0.254594	0.286881	0.402722	0.288063	0.237564	0.219091	0.308011	0.159629	0.331132	0.202888		-0.0498146	0.269058	-1.01092	0.337551	0.718566	-4.92659
LPE 20:2	0.206643	0.167358	0.225275	0.164786	0.318461	0.225275	0.246104	0.215368	0.261832	0.238787		0.0209683	0.226989	0.534887	0.605238	0.850992	-5.21642
LPE 20:3	0.90381	0.68437	0.720716	0.808179	0.733788	0.711935	0.655352	0.56267	0.803227	0.730314		-0.077473	0.731436	-1.30975	0.221605	0.718566	-4.67599
LPE 20:4	3.21878	3.16993	3.17792	3.18269	3.16672	2.88557	2.93357	2.87971	3.0321	3.31615		-0.173786	3.09631	-2.14496	0.0594702	0.539816	-3.81402
LPE 20:5	0.906891	0.889084	0.944109	0.856787	1.05658	0.892974	0.458382	0.826193	1.02148	1.20163		-0.0505583	0.905412	-0.414569	0.687826	0.881869	-5.26387
LPE 22:0	0.21661	0	0.22033	0.253384	0.248535	0.196607	0.233888	0.27262	0.204141	0		-0.00632056	0.184612	-0.0925685	0.928203	0.986318	-5.33294
LPE 22:1	0	0	0.0854247	0	0	0	0	0	0	0		-0.0170849	0.00854247	-0.52483	0.611941	0.853055	-5.22082
LPE 22:4	0.244887	0.190299	0	0.215368	0.199123	0	0.210389	0	0	0		-0.127858	0.106007	-2.03466	0.0712766	0.562998	-3.93549
LPE 22:5	0.816395	0.7433	0.852798	0.883621	1.0072	0.8024	0.638769	0.794936	0.961994	0.730314		-0.0749793	0.823172	-1.07838	0.307948	0.718566	-4.87398
LPE 22:6	3.45549	3.45943	3.54844	3.52356	3.79701	3.30305	3.02857	3.30159	3.44228	3.49825		-0.242039	3.43577	-2.43948	0.036498	0.478857	-3.48657
LPE 24:0	0	0	0	0	0	0	0.212881	0	0	0		0.0425761	0.0212881	0.875758	0.403141	0.746212	-5.02405
LPE P-16:0	0.861558	0.906121	0.853597	0.85997	0.850399	1.02857	1.01436	0.800745	0.919149	0.877352		0.061705	0.897181	1.24445	0.243681	0.718566	-4.73443
LPE P-17:0	0	0	0	0	0	0	0	0	0.459432	0		0.0918863	0.0459432	1.02426	0.331531	0.718566	-4.91638
LPE P-18:0	0.705757	0.782409	0.831877	0.800745	0.736388	0.794104	0.828632	0.703101	0.872632	0.760434		0.0203452	0.781608	0.459144	0.656639	0.867757	-5.24762
LPE P-20:0	0	0	0	0	0	0	0.46048	0	0.342555	0		0.160607	0.0803035	1.65651	0.130799	0.641376	-4.3387
LPE P-22:4	0	0	0	0	0.144046	0	0	0	0	0.158337		0.00285813	0.0302383	0.0585767	0.954525	0.988155	-5.33513
PE 20:0	0.0662614	0.0935602	0.0894982	0.0703893	0.111031	0.0962619	0.0758749	0	0.0840643	0.0827026		-0.0183674	0.0769644	-0.548373	0.59631	0.85035	-5.2104
PE 28:0	0	0	0	0	0.0676387	0	0	0	0	0		-0.0135277	0.00676387	-0.435168	0.673332	0.871807	-5.25656
PE 28:1	0	0	0.0384362	0.0426443	0	0	0	0	0	0		-0.0162161	0.00810805	-0.54223	0.600368	0.850992	-5.21316
PE 30:0	0.511974	0.455229	0.608809	0.481299	0.571434	0.445727	0.554834	0.43082	0.411426	0.492622		-0.0586629	0.496418	-1.29018	0.228041	0.718566	-4.6937
PE 30:1	0.163499	0.163499	0.209141	0.227741	0.182692	0.159629	0.144046	0.167358	0.166073	0.125651		-0.036763	0.170933	-1.16131	0.27436	0.718566	-4.806
PE 32:0	0.325386	0.328836	0.341417	0.360645	0.323082	0.362891	0.746743	0.476122	0.427606	0.253384		0.117476	0.394611	1.43991	0.182586	0.699079	-4.55428
PE 32:1	1.1177	1.14405	1.58976	1.16993	0.97159	1.61824	2.0635	1.45943	2.16027	1.05658		0.473002	1.43511	2.22713	0.0519264	0.52497	-3.72295
PE 32:2	0.510962	0.530071	0.694212	0.653519	0.482332	0.714575	0.905351	0.720716	1.05658	0.584963		0.222219	0.685328	2.45808	0.0353848	0.478857	-3.46585
PE 33:1	0.366252	0.390668	0.359521	0.368489	0.276199	0.513996	0.554834	0.435095	0.511974	0.293959		0.109746	0.407099	2.01158	0.0740158	0.562998	-3.96075
PE 33:2	0.707525	0.609755	0.592636	0.699552	0.631337	0.813935	0.459432	0.835924	0.810649	0.831877		0.102202	0.699262	1.33771	0.212678	0.718566	-4.65042
PE 34:0	0.0908534	0.154454	0.185232	0.109695	0	0.123004	0	0.155749	0	0		-0.0522962	0.0818987	-1.00782	0.338957	0.718566	-4.92894
PE 34:1	3.18587	2.65535	3.06005	2.88362	2.9855	3.53605	4.29278	3.59694	3.7866	2.9782		0.684035	3.29609	3.18318	0.0106354	0.478857	-2.67687
PE 34:2	6.74147	6.98868	6.82018	6.98868	6.96578	7.26679	5.9542	7.12928	7.31288	7.08746		0.0491624	6.92554	0.204736	0.842175	0.962731	-5.31871
PE 34:3	3.72247	3.81762	4.17792	4.08746	3.70044	4.3147	4.00899	4.1127	4.59694	4.07039		0.31956	4.06096	2.3299	0.0437925	0.51	-3.60863
PE 34:4	0.795767	0.832688	1.02857	0.88049	0.708408	1.09085	1.12433	0.991318	1.22651	0.909965		0.21941	0.958889	2.88791	0.0173052	0.478857	-2.99205
PE 35:1	0.500802	0.349365	0.382944	0.539035	0.390668	0.625738	0.608809	0.653519	0.539035	0.499782		0.152814	0.50897	2.95682	0.0154387	0.478857	-2.91754
PE 35:2	2.20789	1.95233	1.81967	2.10098	2.04963	2.30743	1.5008	2.32769	2.12433	2.28983		0.0839155	2.06806	0.524925	0.611877	0.853055	-5.22078
PE 35:3	1.35614	1.04264	1.29278	1.40054	1.04963	1.31615	1.04963	1.21412	1.37295	1.22033		0.00628895	1.23149	0.068599	0.946756	0.988155	-5.33459
PE 36:0	0.814755	0.888305	0.863146	1.04264	0.851199	0.925999	0.905351	0.92448	0.987685	0.874994		0.0316918	0.907856	0.641908	0.536381	0.823729	-5.16491
PE 36:1	1.62293	0.978196	1.45418	1.20163	1.22033	1.68257	1.80323	1.62761	1.57046	1.31615		0.30455	1.44773	2.33533	0.0433994	0.51	-3.60258
PE 36:2	5.59395	5.87774	5.46923	5.74147	5.8505	6.02015	4.72247	6.08746	6.02901	5.92837		0.050912	5.73204	0.201371	0.84473	0.963681	-5.31929
PE 36:3	5.62352	5.52982	5.73064	5.72792	5.59694	5.73877	5.63807	5.44626	5.78921	5.66107		0.0129077	5.64822	0.181487	0.859867	0.976962	-5.32254
PE 36:4	7.11894	7.02237	7.09803	7.19967	6.79442	7.10852	7.21917	6.94251	7.08746	6.89482		0.00381178	7.04859	0.0429838	0.96662	0.988155	-5.33581
PE 36:5	4.97728	5.03122	5.36807	5.19771	5.02237	5.23266	4.96347	4.853	5.44294	5.2891		0.0369056	5.13778	0.297483	0.772614	0.924821	-5.29895
PE 36:6	1.93357	2.0072	2.55827	2.31325	2.0072	2.26903	2.20789	2.1375	2.71589	2.27798		0.157766	2.24278	1.07141	0.310912	0.718566	-4.87953
PE 38:0	1.98914	1.67356	1.94111	1.97453	1.68257	1.75702	1.89918	1.73985	1.87184	1.73552		-0.0514983	1.82643	-0.651396	0.530504	0.821231	-5.15993
PE 38:1	0.852798	0.862352	0.80488	0.80653	0.83754	0.768925	0.769772	0.721591	0.757877	0.736388		-0.0819092	0.791865	-2.58357	0.0287094	0.478857	-3.32637
PE 38:2	1.3505	1.29866	1.43829	1.48027	1.32193	1.46467	1.07724	1.23879	1.4489	1.24489		-0.0830311	1.33641	-1.03987	0.324593	0.718566	-4.90432
PE 38:3	2.99639	2.93546	2.9855	3.17473	3.2032	3.08576	2.65764	3.20163	3.04614	2.9542		-0.0699799	3.02407	-0.680775	0.512551	0.813125	-5.14411
PE 38:4	8.15987	8.18488	8.06609	8.26209	8.04439	8.14466	7.76155	8.18488	8.08215	8.12928		-0.0829616	8.10198	-0.978007	0.352744	0.728521	-4.95132
PE 38:5	6.9542	6.84549	7.07682	7.06609	6.78136	6.89482	7.13955	6.65821	6.91886	6.88264		-0.0459728	6.9218	-0.491368	0.634516	0.858499	-5.23489
PE 38:6	8.77149	8.74483	8.7039	8.81057	8.66888	8.80735	8.67596	8.90989	8.84549	8.75154		0.0581111	8.76899	1.11686	0.291983	0.718566	-4.84288
PE 38:7	4.80219	4.7761	5.38198	5.1375	4.62644	4.83794	5.32553	4.72247	5.35755	4.78136		0.0601272	4.97491	0.328392	0.749865	0.913524	-5.29078
PE 40:1	1.18269	1.20789	1.18269	1.19535	1.14405	1.13093	1.0072	1.29278	1.24489	1.12433		-0.0225096	1.17128	-0.406662	0.693426	0.887014	-5.26659
PE 40:3	0.395063	0.402722	0.537048	0.604071	0.449957	0.41684	0.390668	0.402722	0.577248	0.488515		-0.0225738	0.466485	-0.39552	0.70135	0.889344	-5.27034
PE 40:4	1.9486	1.83592	1.94486	2.06005	1.81558	1.75702	1.65535	1.68706	1.7866	1.83592		-0.17661	1.8327	-3.02659	0.0137579	0.478857	-2.84265
PE 40:5	3.28836	3.35191	3.56071	3.53605	3.59694	3.54844	3.07211	3.58496	3.63227	3.42895		-0.0134506	3.46007	-0.118851	0.907913	0.986318	-5.33056
PE 40:6	6.54844	6.75489	6.49185	6.6865	6.82018	6.78136	5.57592	7.03342	6.89482	6.79442		-0.0443846	6.63818	-0.175748	0.864247	0.977963	-5.32341
PE 40:7	6.78136	6.74147	7	6.97728	6.83289	6.64097	6.90689	6.4822	6.79442	6.71425		-0.158855	6.78717	-1.83133	0.0991046	0.60647	-4.15555
PE 40:8	4.1127	3.85798	4.0268	4.08746	4.20945	3.97269	3.75489	3.88753	3.9542	4.1375		-0.117518	4.00012	-1.40184	0.193339	0.718566	-4.59056
PE 42:7	1.18269	1.25096	1.49057	1.40054	1.23879	1.07039	1.30451	0.995665	1.36177	1.22651		-0.120941	1.25224	-1.37523	0.201173	0.718566	-4.61559
PE 42:8	1.14405	1.12433	1.26303	1.31034	1.25701	1.15704	1.18903	1.09761	1.25096	1.23266		-0.0342898	1.20261	-0.674761	0.516196	0.813125	-5.1474
PE 44:11	0.16221	0	0.21661	0.186501	0	0	0.176323	0	0	0.219091		-0.0339814	0.0960734	-0.493076	0.633354	0.858499	-5.23419
PE 44:12	0.483364	0.41684	0.561693	0.536053	0.538041	0.428678	0.369606	0.332278	0.525067	0.532068		-0.0696589	0.472369	-1.32231	0.217556	0.718566	-4.66454
PE P-16:0/18:1	0.748461	0.823749	0.784085	0.753605	0.683472	0.731183	0.936591	0.839153	0.90458	0.584		0.0404272	0.778888	0.583291	0.573523	0.838886	-5.19418
PE P-16:0/18:2	1.56071	1.51602	1.5509	1.56071	1.39506	1.59932	1.87184	1.70487	1.97085	1.5656		0.225815	1.62959	2.71982	0.0228805	0.478857	-3.1758
PE P-16:0/20:3	0.762987	0.885965	0.84559	0.763836	0	0.745883	1.03562	0.78073	0.881273	0		0.0370263	0.670189	0.162948	0.874034	0.981251	-5.32526
PE P-16:0/20:4	3.49825	3.48543	3.48543	3.66676	3.47249	3.59694	3.80735	3.54844	3.48543	3.54844		0.0756483	3.55949	1.1173	0.291808	0.718566	-4.84252
PE P-16:0/20:5	1.04963	1.16993	1.20789	1.08406	1.25701	1.38405	1.23879	1.26303	1.40054	1.20789		0.145156	1.22628	2.49125	0.0334832	0.478857	-3.42893
PE P-16:0/22:4	1.55582	1.57531	1.55582	1.57531	1.54597	1.48027	1.76129	1.53605	1.51602	1.42761		-0.0174001	1.55294	-0.287857	0.779747	0.929379	-5.30133
PE P-16:0/22:5	2.45154	2.58015	2.52607	2.58015	2.58496	2.71589	2.23573	2.84197	2.92029	2.59932		0.118068	2.60361	1.00859	0.338608	0.718566	-4.92836
PE P-16:0/22:6	3.39369	3.48543	3.35191	3.56071	3.44493	3.57289	3.35473	3.65535	3.6893	3.53605		0.11433	3.5045	1.6366	0.134941	0.64792	-4.3591
PE P-18:0/18:2	0.937344	0.982583	0.719841	0.826193	0.835116	0.919149	1.03562	0.955313	1	1.05658		0.133119	0.926775	2.36227	0.0415	0.51	-3.57258
PE P-18:0/20:4	2.83188	2.87971	2.7761	3.07382	2.85599	2.95606	3.07724	3.01436	2.79286	2.87578		0.0597587	2.91338	0.831756	0.426319	0.761381	-5.05335
PE P-18:0/20:5	0.596458	0.602172	0.423309	0.649845	0.653519	0.794936	0.738984	0.730314	0.694212	0.67717		0.142062	0.656092	2.74065	0.0221008	0.478857	-3.15289
PE P-18:0/22:2	0	0	0.361768	0.267835	0	0	0.428678	0.291604	0	0		0.0181356	0.134989	0.158027	0.877803	0.981251	-5.32593
PE P-18:0/22:4	0.651683	0.747602	0.755315	0.699552	0.612588	0.672652	0.764686	0.789103	0.642471	0.625738		0.00558179	0.696139	0.11428	0.911437	0.986318	-5.33102
PE P-18:0/22:5	1.29866	1.42761	1.42761	1.47508	1.5509	1.64616	1.18903	1.73118	1.73552	1.51096		0.126602	1.49927	1.19889	0.260129	0.718566	-4.77406
PE P-18:0/22:6	2.70487	2.62293	2.54102	2.81762	2.51096	2.64386	2.49825	2.63691	2.63227	2.74631		-0.0079608	2.6355	-0.114637	0.911162	0.986318	-5.33098
PE P-18:1/18:1	0	0.574344	0.506907	0	0	0.534062	0.775683	0.517024	0.678973	0		0.284898	0.358699	1.60904	0.140868	0.64792	-4.38715
PE P-18:1/18:2	0.678973	0.698663	0.731183	0.756169	0.724214	0.897628	1.07039	0.961994	1.04963	0.648005		0.207689	0.821685	2.7007	0.0236205	0.478857	-3.19686
PE P-18:1/20:4	2.14078	2.1177	2.05311	2.28096	2.04264	2.15704	2.40871	2.22342	2.28096	2.16672		0.120333	2.1872	1.85816	0.0949235	0.60647	-4.12689
PE P-18:1/20:5	0.455229	0.540027	0.453122	0.536053	0.452068	0.58111	0.480265	0.407081	0.737254	0.515006		0.0568433	0.515722	0.915923	0.382767	0.735082	-4.99624
PE P-18:1/22:6	2.10434	2.26303	2.23266	2.20163	2.23266	2.3978	2.33056	2.42492	2.48543	2.33628		0.188133	2.30093	4.03999	0.00271915	0.396402	-1.83963
PE P-20:0/20:4	0	0.451013	0	0	0	0	0.524064	0	0	0.462576		0.107125	0.143765	0.750313	0.471561	0.787969	-5.10424
LPG 14:0	0.205393	0.194087	0	0	0.175045	0	0.167358	0.204141	0	0		-0.0406053	0.0946024	-0.60397	0.560259	0.832451	-5.18414
LPG 14:1	0	0.186501	0.244887	0.157044	0.189034	0.27262	0.22033	0.191563	0	0.204141		0.0222377	0.166612	0.345869	0.737111	0.903608	-5.28581
LPG 16:0	1.19535	1.15056	1.1635	0	0.964953	0.858379	1.18903	1.18269	1.02857	0.986229		0.154109	0.971926	0.700035	0.500984	0.807061	-5.13341
LPG 16:1	0	0.231432	0.227741	0	0.269033	0	0.306845	0.22033	0.308011	0.21661		0.064718	0.178	0.796887	0.445318	0.772598	-5.07568
LPG 17:0	0	0	0	0.402722	0	0.405992	0	0	0	0		0.000654037	0.0808715	0.00596463	0.995367	0.99948	-5.33659
LPG 17:1	0	0.269033	0	0	0	0	0	0	0	0		-0.0538066	0.0269033	-0.937858	0.371956	0.728521	-4.98063
LPG 18:0	0.894527	0.846393	0.796598	0	0.798258	0.768078	0.813935	0.894527	0.867106	0.692427		0.14006	0.737185	0.867779	0.407278	0.746925	-5.02946
LPG 18:1	0.786596	0.617298	0.746743	0.535058	0.652601	0.807355	0.953079	0.7433	0.980391	0.602172		0.1496	0.742459	1.82638	0.0998951	0.60647	-4.16083
LPG 18:2	0.817214	0.651683	0.72334	0.535058	0.732052	0.77905	0.570463	0.818851	0.926759	0.62293		0.051741	0.71774	0.648709	0.532165	0.821231	-5.16135
LPG 20:1	0	0	0	0.107018	0.124328	0	0	0	0	0.0799754		-0.0302742	0.0311322	-0.729235	0.483759	0.797703	-5.11668
PG 15:0_18:1	0	0	0.321928	0	0	0	0	0	0	0.16092		-0.0322016	0.0482848	-0.444361	0.666909	0.870045	-5.25318
PG 16:0_16:1	0.686164	0.739848	0.704872	0.731183	0.671746	0.698663	1.24489	0.85599	0.667211	0.658097		0.118207	0.765866	1.10243	0.297895	0.718566	-4.85464
PG 16:0_18:1	3.57289	3.6893	3.73335	3.64386	3.75489	3.81762	4.04439	3.82782	4.19377	3.66676		0.231216	3.79447	2.4184	0.0378014	0.48025	-3.51005
PG 16:0_18:2	3.02326	2.73552	2.91839	2.75916	2.86394	3.01078	2.73118	2.80116	3.07382	3.1177		0.0868758	2.90349	0.95822	0.362119	0.728521	-4.96588
PG 16:0_18:3	2.37573	2.51854	2.12433	2.02148	2.58976	2.09085	2.39506	2.4489	2.59932	2.47768		0.0763943	2.36417	0.579712	0.575836	0.838886	-5.19589
PG 16:0_19:1	0.479231	0.334568	0.337996	0	0	0	0.455229	0.347099	0.364012	0.372952		0.0774992	0.269109	0.646897	0.533286	0.821231	-5.1623
PG 16:0_20:3	0.41684	0.389567	0.403813	0	0.462576	0	0.535058	0.418999	0.561693	0.482332		0.0650573	0.367088	0.514282	0.619013	0.858499	-5.22535
PG 16:0_20:4	1.07039	0.886745	0.908429	0.738119	0.888305	0.916094	1.15056	0.87342	0.855192	0.791606		0.0189769	0.907886	0.236277	0.818323	0.953005	-5.3128
PG 16:0_20:5	0.973795	0.85599	0.720716	0.67084	0.90766	0.676267	1.09085	0.842375	1.12433	0.809826		0.0829299	0.867265	0.8328	0.425758	0.761381	-5.05267
PG 16:0_22:1	1.33342	1.4957	1.5509	1.45418	1.15704	1.70044	1.15704	1.52607	1.42223	1.43829		0.0505678	1.42353	0.467947	0.65056	0.862711	-5.24422
PG 16:0_22:2	0.574344	0.449957	0	0	0	0	0	0.537048	0	0.451013		-0.0072481	0.201236	-0.0438301	0.965963	0.988155	-5.33578
PG 16:1_16:1	0	0.690641	0.483364	0	0	0	0.992768	0.69332	0.92448	0.476122		0.382537	0.42607	1.76491	0.110206	0.614453	-4.22593
PG 16:1_18:0	0	0.435095	0	0	0	0.451013	0.377401	0.443607	0.688852	0.482332		0.401622	0.28783	4.07799	0.00256494	0.396402	-1.80555
PG 16:1_18:1	1.65535	1.29866	1.61353	1.46467	1.46989	1.25096	2.41684	1.52105	1.87971	1.31615		0.176522	1.58868	0.842915	0.420356	0.757997	-5.04604
PG 16:1_18:2	3.48543	3.79701	3.49825	3.64386	3.99095	3.72247	2.93734	4.01792	3.93546	3.93546		0.02663	3.69642	0.128942	0.90014	0.986318	-5.32949
PG 16:1_20:4	3.16832	3.36737	3.16993	3.35473	3.06695	3.1375	2.89336	3.22342	3.38405	3.33056		-0.031681	3.20962	-0.314706	0.759908	0.913524	-5.29449
PG 16:1_22:1	0	0	0	0	0	0	0	0.380729	0	0.246104		0.125367	0.0626833	1.58568	0.146075	0.64792	-4.41076
PG 16:2_18:1	0	0.358396	0	0	0	0	0.916094	0.379621	0.60027	0.265437		0.360605	0.251982	2.2459	0.0503381	0.52497	-3.7021
PG 16:2_18:2	2.08746	2.14731	2.31615	1.98185	2.15056	2.17313	2.0036	2.03914	2.38957	2.26903		0.0382281	2.15578	0.434585	0.67374	0.871807	-5.25677
PG 16:3_18:1	0.836732	0.702214	0.792439	0.784085	0.78157	0.876566	0.655352	0.752749	0.935083	0.889084		0.0423586	0.800587	0.718162	0.490247	0.80131	-5.1231
PG 17:0_18:1	0	0.212881	0	0.311503	0	0	0	0.219091	0	0.154454		-0.0301678	0.0897928	-0.375983	0.715336	0.891803	-5.27666
PG 17:0_18:2	0	0	0	0	0	0	0	0	0	0.27739		0.0554779	0.027739	0.944778	0.368591	0.728521	-4.97565
PG 18:0_18:1	0.506907	0	0	0.453122	0	0	0.392867	0.572405	0.877352	0.420078		0.260534	0.322273	1.5029	0.165928	0.665757	-4.49312
PG 18:0_18:2	1.47508	1.3505	1.07724	1.40054	1.57046	1.58015	1.02148	1.64155	1.45943	1.46467		0.058689	1.40411	0.452053	0.661556	0.868098	-5.25031
PG 18:0_18:3	0	0	0	0	1.20789	0	0	1.21412	0	1.22033		0.245312	0.364235	0.688208	0.508068	0.811753	-5.14001
PG 18:0_22:1	0.866315	0.645241	0.687061	0.613532	0.827819	0.826193	0.650765	0.906891	0.832688	0.646163		0.0445463	0.750266	0.60867	0.557268	0.832451	-5.18182
PG 18:1_18:1	1.7137	1.59455	1.7137	1.19535	1.5509	1.67356	2.12763	1.83996	1.92979	1.26303		0.213157	1.66022	1.30252	0.223964	0.718566	-4.68255
PG 18:1_18:2	3.29572	2.88947	2.96717	2.67356	2.81147	3.02857	3.12598	3.25701	3.09592	2.70266		0.11455	2.98475	0.867285	0.407535	0.746925	-5.02979
PG 18:1_18:3	0	0.221568	0.378512	0.390668	0.327687	0.311503	0.468844	0.320773	0.362891	0.303342		0.0897838	0.308579	1.14944	0.278983	0.718566	-4.81595
PG 18:1_20:0	0	0	0	0	0	0	0.308011	0	0	0		0.0616023	0.0308011	0.966455	0.358195	0.728521	-4.95985
PG 18:1_20:1	0	0	0	0	0	0	0	0	0.261832	0		0.0523663	0.0261832	0.931493	0.37507	0.729545	-4.98519
PG 18:1_20:2	0	0	0	0	0.27858	0.259423	0	0	0	0		-0.00383128	0.0538003	-0.0503998	0.960866	0.988155	-5.33551
PG 18:1_20:3	0.803227	0.742437	0.72334	0.706641	0.944858	0.981853	1.20789	0.984772	1.26903	0.84559		0.273727	0.920964	3.11793	0.011837	0.478857	-2.74555
PG 18:1_20:4	1.99277	1.63227	1.89142	1.64616	2.10098	1.9486	2.54844	1.81147	2.36177	1.73552		0.228441	1.96694	1.31901	0.218617	0.718566	-4.66757
PG 18:1_20:5	0.474047	0.447844	0.580145	0.332278	0.484396	0.543991	0.71721	0.516015	0.795767	0.437228		0.1383	0.532892	1.7902	0.10585	0.60647	-4.19923
PG 18:1_22:0	0.591679	0	0	0.454176	0	0	0.593593	0.645241	0	0.400538		0.118703	0.268523	0.662872	0.523447	0.815014	-5.15383
PG 18:1_22:1	0.545968	0.480265	0.689746	0.465713	0.604071	0.792439	0.648926	0.487486	0.595504	0.517024		0.0511227	0.582714	0.738767	0.478218	0.793246	-5.1111
PG 18:1_22:3	0	0	0	0	0	0.227741	0	0	0.209141	0.164786		0.120334	0.0601669	2.20873	0.05353	0.52497	-3.74337
PG 18:1_22:4	0.669027	0.545968	0.24732	0.324235	0.704872	0.42975	0.505891	0.509949	0.701327	0.594549		0.0500088	0.523289	0.504587	0.625549	0.858499	-5.22943
PG 18:1_22:5	1.18903	1.11103	1.46989	1.23266	1.30451	1.41684	1.80735	1.48543	1.63227	1.09761		0.226476	1.37466	1.79069	0.105768	0.60647	-4.19872
PG 18:2_18:2	2.30743	2.15381	2.09761	2.25096	2.28096	2.27798	2.33914	2.71589	2.35614	2.30159		0.179997	2.30815	2.04621	0.0699421	0.562998	-3.92283
PG 18:2_18:3	0.704872	0.469886	0.569491	0.524064	0.486457	0.640621	0.43189	0.665393	0.488515	0.565597		0.00744931	0.554679	0.117654	0.908836	0.986318	-5.33068
PG 18:2_18:4	0.159629	0.298658	0	0.233888	0.231432	0	0.0840643	0.356144	0.371838	0.254594		0.0286064	0.199025	0.325071	0.752298	0.913524	-5.29169
PG 18:2_20:0	0	0.483364	0.584	0.463622	0.608809	0.447844	0.49774	0.533065	0	0.462576		-0.0397144	0.408102	-0.283997	0.782614	0.930575	-5.30227
PG 18:2_20:2	0.228973	0.22033	0.286881	0.249749	0	0.311503	0.222805	0.316146	0.422233	0.329985		0.123348	0.25886	1.98364	0.0774664	0.562998	-3.99125
PG 18:2_20:3	2.26903	2.13422	1.95233	2.01078	2.55827	2.15056	1.85599	1.97085	2.33914	2.31904		-0.057811	2.15602	-0.424532	0.680799	0.878907	-5.26038
PG 18:2_20:4	3.81762	3.73335	3.67807	3.56071	4.14568	3.73335	3.27798	3.65535	3.83794	3.99095		-0.0879706	3.7431	-0.601314	0.561953	0.832451	-5.18545
PG 18:2_20:5	0.92448	0.882839	1.0635	0.760434	0.881273	0.919912	0.97673	0.994942	1.18269	1.0072		0.113789	0.9594	1.69294	0.123516	0.632052	-4.30111
PG 18:2_22:0	1.20789	1.0635	1.13093	1.07039	0.964214	0.930548	1.10434	1.07724	1.0072	0.908429		-0.0818356	1.04647	-1.38632	0.197876	0.718566	-4.60519
PG 18:2_22:1	0.884403	0.827819	0.756169	0.664483	1.02148	1.15056	0.819668	0.901494	0.798258	0.784923		0.0601099	0.860926	0.677241	0.514691	0.813125	-5.14605
PG 18:2_22:3	1.36737	1.22033	0.804054	1.15704	1.17632	1.19535	0.794936	1.07724	1.03562	1.22651		-0.0790925	1.10548	-0.6879	0.508253	0.811753	-5.14018
PG 18:2_22:4	2.22651	2.32193	2.08746	2.08406	2.42492	2.18587	1.76977	2.12433	2.26604	2.38957		-0.0818631	2.18805	-0.694337	0.504389	0.810212	-5.1366
PG 20:3_20:4	0.762987	0.687956	0.643394	0.606916	0.751892	0.640621	0.857583	0.529071	0.827819	0.794936		0.0393769	0.710318	0.55952	0.588983	0.844209	-5.20532
PG 20:4_20:4	1.86394	1.57531	1.67807	1.72683	1.65992	1.29278	1.98914	1.28096	1.45943	1.53605		-0.189143	1.60624	-1.45073	0.179625	0.692485	-4.54387
PG 20:4_22:1	0	0.302173	0	0.356144	0	0	0	0	0	0.206643		-0.0903347	0.086496	-1.01574	0.335365	0.718566	-4.92291
PG 20:4_22:3	0.62293	0.438293	0.397255	0.508936	0.350497	0.402722	0.40163	0	0.333424	0.381837		-0.15966	0.383752	-1.80376	0.103581	0.60647	-4.18487
PG 20:4_22:4	1.17632	1.08406	0.914565	0.827006	1.24489	0.691534	0.993493	0.835116	0.776525	0.988412		-0.192353	0.953192	-2.01644	0.0734307	0.562998	-3.95544
PG 22:4_22:6	0	0	0	0	0	0	0	0.27858	0	0.214125		0.0985409	0.0492704	1.55413	0.153379	0.654496	-4.4424
PG 22:5_22:6	1.25096	1.0635	1.31034	1.08406	1.46467	1.50589	1.08406	1.45943	1.51602	1.33914		0.1462	1.30781	1.38578	0.198035	0.718566	-4.6057
PG 22:6_22:6	3.60881	3.32769	3.49825	3.51096	3.42626	3.16672	3.30451	3.34767	3.44493	3.37156		-0.147318	3.40074	-2.19363	0.0548823	0.528952	-3.76012
LPI 14:0	0.200379	0.172488	0.22404	0.121679	0	0	0.0786098	0.147958	0	0.0989585		-0.0786118	0.104411	-1.46487	0.17582	0.682523	-4.53021
LPI 14:1	0.41684	0.308011	0.365133	0.279768	0	0	0.326537	0.250962	0.370722	0.207893		-0.0427276	0.252587	-0.453813	0.660334	0.868098	-5.24964
LPI 15:0	0.195348	0.23634	0.271426	0.217851	0.249749	0.279768	0.255803	0.280956	0.336855	0		-0.00346608	0.232409	-0.0550898	0.957228	0.988155	-5.3353
LPI 16:0	1.98185	1.67356	1.9486	1.49057	1.71809	1.88362	1.91073	1.69599	2.16672	1.22033		0.012945	1.76901	0.0756535	0.941292	0.986318	-5.33415
LPI 16:1	0.207893	0.181421	0.182692	0.24245	0	0.197865	0.257011	0.209141	0.324235	0.132248		0.0612088	0.193496	1.07975	0.307368	0.718566	-4.87289
LPI 17:0	0.492622	0.296311	0.396159	0	0.361768	0.393965	0.204141	0	0.333424	0		-0.123066	0.247839	-1.09788	0.299776	0.718566	-4.85832
LPI 17:1	0.351628	0	0.358396	0.24732	0	0.344828	0.201634	0	0	0.22404		-0.0373684	0.172785	-0.368526	0.720703	0.893288	-5.279
LPI 18:0	2.91073	2.57289	2.95977	2.58256	2.4957	2.72901	2.54102	2.29572	3.10434	1.93357		-0.183597	2.61253	-0.894794	0.393392	0.735472	-5.01099
LPI 18:1	1.01436	0.85997	1.0072	0.695994	0.814755	1.18269	1.38405	0.701327	1.04264	0.589763		0.101642	0.929275	0.674449	0.516385	0.813125	-5.14757
LPI 18:2	0.481299	0.390668	0.580145	0.393965	0.355016	0.609755	0.368489	0.271426	0.392867	0.27858		-0.0559955	0.412221	-0.758694	0.466766	0.787969	-5.09921
LPI 18:3	0.163499	0	0	0	0	0	0.0579701	0.121679	0	0.111031		0.0254362	0.0454179	0.529355	0.608921	0.853055	-5.21885
LPI 19:0	0.298658	0	0.306845	0.178874	0.244887	0.212881	0.311503	0.227741	0.381837	0		0.0209394	0.216323	0.248856	0.808864	0.949231	-5.31021
LPI 20:1	0.147958	0.126973	0.167358	0	0.120352	0	0	0.151859	0	0.0908534		-0.0639857	0.0805353	-1.31053	0.221355	0.718566	-4.67529
LPI 20:4	1.54102	1.59932	2.36177	1.46989	1.59932	1.99277	1.70929	1.0072	1.64155	1.13093		-0.217916	1.6053	-0.94521	0.368382	0.728521	-4.97533
LPI 22:0	0.159629	0.222805	0.183963	0.146655	0.211635	0.205393	0.153157	0.187768	0.240009	0		-0.0276722	0.171101	-0.555073	0.5919	0.84622	-5.20736
LPI 22:1	0.189034	0	0	0	0	0	0	0	0	0.0935602		-0.0190947	0.0282594	-0.395153	0.701611	0.889344	-5.27046
PI 14:0_18:2	0.660837	0	0	0	0	0	0	0.797428	0	0.720716		0.171461	0.217898	0.803382	0.441737	0.772598	-5.07158
PI 15:0_16:0	3.20945	2.49057	3.0197	2.64847	3.06523	2.93923	2.64386	2.73335	3.14241	2.74631		-0.045651	2.86386	-0.298344	0.771978	0.924821	-5.29873
PI 15:1_16:0	4.51096	4.47897	4.52356	4.2854	4.65535	4.55459	4.49185	4.55459	4.67807	4.54844		0.0746579	4.52818	1.09526	0.300866	0.718566	-4.86044
PI 16:0_16:0	1.37295	0	0	0	0	0	0	0	1.20163	0		-0.0342636	0.257459	-0.101053	0.921647	0.986318	-5.33223
PI 16:0_17:0	1.62761	0	0	0	0	0	0	0	0	0		-0.325521	0.162761	-1.07524	0.309284	0.718566	-4.87649
PI 16:0_17:1	0	1.20789	1.42223	0	1.26903	1.48543	1.64155	1.03562	1.66903	1.4489		0.676273	1.11797	2.14087	0.0598723	0.539816	-3.81854
PI 16:0_17:2	4.61471	4.24031	4.72792	4.51728	4.51096	4.85798	5.04876	4.82782	5.01346	4.30743		0.288854	4.66666	1.96722	0.079565	0.562998	-4.00914
PI 16:0_18:1	0	0	0	0	0	0	1.04264	0.638769	0	0		0.336283	0.168141	1.66767	0.128527	0.641376	-4.32722
PI 16:0_18:2	2.98914	2.41414	2.80735	2.89336	2.6893	3.04614	2.10434	2.852	2.71589	2.65076		-0.0848311	2.71624	-0.485234	0.638699	0.858499	-5.23737
PI 16:0_20:0	5.45943	5.20555	5.63517	5.46597	5.38888	5.2854	5.37156	5.35403	5.3505	5.07039		-0.144626	5.35869	-1.65663	0.130775	0.641376	-4.33858
PI 16:0_20:3	1.72247	1.5656	1.9855	1.7137	1.47508	1.58496	1.71809	1.60407	1.71809	1.46467		-0.0744934	1.65522	-0.777261	0.456257	0.779962	-5.0879
PI 16:0_20:4	4.26303	3.93546	4.1375	4.27053	3.96347	4.37851	4.44626	4.26303	4.39917	3.54844		0.0930818	4.16054	0.544752	0.5987	0.850992	-5.21203
PI 16:0_22:1	1.35614	1.42223	1.51096	1.16993	1.5008	1.10434	1.31034	1.58976	1.3505	1.20163		-0.0806989	1.35166	-0.812151	0.436932	0.772598	-5.06601
PI 16:1_18:0	3.38681	3.13422	3.30889	3.20163	3.37712	3.60881	3.05832	3.66676	3.48543	3.0635		0.0948275	3.32915	0.709076	0.49561	0.805367	-5.12829
PI 16:1_18:1	1.57046	0.996389	1.45943	1.44361	1.30451	1.32193	2.34767	1.66903	1.9222	1.15704		0.328692	1.51923	1.49917	0.166875	0.665757	-4.49677
PI 16:1_18:2	3.01614	2.86592	2.91265	2.7137	2.72028	3.1177	2.22959	2.854	2.85	2.82579		-0.0703238	2.81057	-0.473153	0.646977	0.862711	-5.24218
PI 17:0_18:1	0	0	0	0.569491	0	0	0	0	0	0.23634		-0.0666303	0.0805831	-0.566238	0.584591	0.841718	-5.20222
PI 17:1_18:1	2.4957	2.488	2.72028	2.35332	2.57531	2.7137	2.93546	2.97269	3.10601	2.06695		0.23244	2.64274	1.27988	0.231491	0.718566	-4.70296
PI 17:1_18:2	5.7866	5.88753	5.65821	5.65821	5.64962	5.81762	4.83289	5.9331	5.74685	5.76022		-0.109895	5.67308	-0.573697	0.579736	0.840864	-5.19873
PI 18:0_18:0	3.47249	3.28096	3.48543	3.27352	3.35755	3.29278	3.05137	3.28096	3.40871	3.11437		-0.14435	3.30181	-1.83871	0.0979373	0.60647	-4.14768
PI 18:0_18:1	0	0	0	0.846393	0.54498	0	0.833497	0.740712	0	0		0.0365672	0.296558	0.149654	0.884222	0.981251	-5.32703
PI 18:0_18:2	1.91073	1.87578	2.16672	1.96717	1.9222	1.95233	1.53605	1.81558	1.74416	1.91839		-0.175217	1.88091	-1.98223	0.0776445	0.562998	-3.99279
PI 18:0_20:0	3.62059	3.51096	3.52356	3.51096	3.45943	3.25701	2.60644	3.57289	3.47249	3.10601		-0.322132	3.36403	-1.99152	0.076478	0.562998	-3.98266
PI 18:0_20:3	2.85	1.774	2.43563	2.57531	2.32193	2.75275	2.42223	2.40327	2.46989	2.05311		0.0288764	2.40581	0.147091	0.886189	0.981251	-5.32736
PI 18:0_20:4	5.97499	6.09803	6.08958	6.3147	5.96809	6.12928	5.88996	6.12309	6.15381	5.77083		-0.0756852	6.05124	-0.785149	0.451839	0.77478	-5.08302
PI 18:0_22:0	0.863146	0.841571	0.857583	0	0.926759	0.827006	0.692427	0.794936	0.874207	0		-0.0600964	0.667763	-0.269745	0.793227	0.93745	-5.30561
PI 18:1_18:1	1.15056	0.737254	1.10434	0.917623	0	0	1.56071	0.872632	0	0.582074		-0.17887	0.692519	-0.534958	0.60519	0.850992	-5.21639
PI 18:1_18:2	2.30451	1.65076	2.17313	1.97085	1.70929	1.91073	2.26903	1.76977	1.68706	1.75702		-0.0829852	1.92022	-0.536398	0.604234	0.850992	-5.21575
PI 18:1_18:3	0	0	0	0	0	0	0	0	0	0.267835		0.0535671	0.0267835	0.936826	0.372459	0.728521	-4.98137
PI 18:1_20:0	2.50843	2.07724	2.63691	2.46467	2.32193	2.27202	2.80116	1.89918	2.15704	1.93357		-0.189242	2.30722	-1.06957	0.3117	0.718566	-4.881
PI 18:1_20:1	0	0	0.459432	0	0	0.238787	0	0	0	0.246104		0.00509185	0.0944322	0.0483895	0.962426	0.988155	-5.3356
PI 18:1_20:2	0	0	0	0	0	0	0.765535	0.488515	0	0.504875		0.351785	0.175892	2.4532	0.0356737	0.478857	-3.47129
PI 18:1_20:3	0	0	0	0	0	0	1.02857	0	0	0		0.205714	0.102857	1.06816	0.312299	0.718566	-4.88211
PI 18:1_20:4	2.52607	2.31904	2.51854	2.56071	2.26604	2.26303	3.70044	2.27798	2.40327	1.88753		0.0683712	2.47226	0.232196	0.821398	0.953646	-5.31361
PI 18:1_20:5	0	0	0	0	0.646163	0	0	0	0	0.415759		-0.0460808	0.106192	-0.317571	0.757802	0.913524	-5.29373
PI 18:1_22:0	0	0.448901	0.893751	0	0	0.678973	0.903038	0.619178	0.768925	0.387363		0.402965	0.470013	2.16891	0.0571686	0.539816	-3.78752
PI 18:1_22:1	0.995665	0.60027	1.1177	0.853597	0.843984	1.18269	1.21412	0.926759	1.20163	0.697774		0.162355	0.963419	1.27948	0.231624	0.718566	-4.70332
PI 18:1_22:2	0.618239	0	0	0	0	0	0	0	0	0		-0.123648	0.0618239	-1.04814	0.320964	0.718566	-4.89788
PI 18:1_22:4	0	0	0	0	0	0	0.40163	0	0	0		0.0803261	0.040163	1.00873	0.338545	0.718566	-4.92825
PI 18:1_22:5	0	0	0	0	0	0	0	0.405992	0	0		0.0811985	0.0405992	1.01011	0.337918	0.718566	-4.9272
PI 18:2_18:3	0	0.615416	0.733788	0.695103	0	0	0.552869	0	0	0.577248		-0.182838	0.317442	-0.898119	0.391706	0.735082	-5.00869
PI 18:2_20:0	1.852	1.54102	2.13422	1.68257	1.70044	1.51602	1.28688	1.36177	1.39506	1.4489		-0.380325	1.59189	-3.65517	0.0049639	0.396402	-2.19981
PI 18:2_20:1	1.02857	0.840765	0	0.975997	1.0072	1.07039	0	1.18269	0	0.882839		-0.143321	0.698845	-0.473266	0.646899	0.862711	-5.24214
PI 18:2_20:4	0	0	0	0	0	0.805705	1.12433	0	0	0.503858		0.486778	0.243389	2.34964	0.0423801	0.51	-3.58664
PI 18:2_20:5	0.782409	0.54893	0	0	0	0	0	0	0	0.525067		-0.161254	0.18564	-0.871639	0.405273	0.746925	-5.02685
PI 18:2_22:0	0	0.603122	0	0	0	0	0.57918	0.467801	0	0		0.0887719	0.16501	0.5339	0.605894	0.850992	-5.21686
PI 18:2_22:1	2.774	2.56071	2.86987	2.78869	2.86196	2.69822	2.20789	2.64616	2.85997	2.40327		-0.207943	2.66707	-1.70627	0.120945	0.626002	-4.28728
PI 18:2_22:6	0	0.682573	0	0	0.715454	0.730314	0	0.941106	0.97673	0.522056		0.354436	0.456823	1.53653	0.157592	0.662359	-4.45992
LPS 16:0	2.26604	2.40327	2.49057	2.04264	2.18903	2.26604	2.50589	2.10434	2.20163	1.91839		-0.0790537	2.23878	-0.665079	0.522096	0.815014	-5.15264
LPS 18:0	2.17313	2.43296	2.36737	1.94486	1.91839	2.01436	1.73985	2.20163	1.96347	2.01078		-0.181322	2.07668	-1.4804	0.17172	0.67127	-4.51512
LPS 18:1	0	0.303342	0.292782	0.266637	0.352759	0	0.584	0.339137	0.240009	0		-0.0104745	0.237867	-0.0867958	0.932668	0.986318	-5.33338
LPS 18:2	0	0	0.147958	0.221568	0.206643	0.282143	0.255803	0.204141	0.175045	0.219091		0.112011	0.171239	1.99786	0.0756911	0.562998	-3.97574
LPS 20:4	0.978196	1.0072	0.991318	0.944858	0.826193	0.745883	1.10434	0.707525	0.683472	0.884403		-0.124428	0.887338	-1.49474	0.16801	0.665757	-4.50112
LPS 20:5	0	0	0	0.309176	0.375178	0.298658	0	0	0	0		-0.0771393	0.0983013	-0.771996	0.459221	0.782635	-5.09113
LPS 22:0	0.27739	0	0	0	0	0	0	0	0.260628	0		-0.00335236	0.0538018	-0.0441042	0.965751	0.988155	-5.33577
LPS 22:6	1.23266	1.1177	1.20163	1.10434	1.18903	1.15056	1.25701	1.1635	1.22033	1.28688		0.046584	1.19236	1.0609	0.31542	0.718566	-4.88785
PS 32:0	0	0	0	0	0.0565835	0.0703893	0.10165	0.100305	0	0.045443		0.0522408	0.0374371	1.49042	0.169119	0.665757	-4.50534
PS 34:1	0.941858	0.970117	0.827819	0.92448	0.77905	0.9115	1.34483	1.0635	1.13093	0.722466		0.145981	0.961655	1.37153	0.202285	0.718566	-4.61906
PS 34:2	0.588805	0.371838	0.385155	0.31034	0.449957	0.728574	0.885184	0.586885	0.476122	0.541019		0.222338	0.532388	2.59542	0.0281483	0.478857	-3.31323
PS 36:1	1.42761	1.38405	1.41684	1.41684	1.25096	1.37851	1.57046	1.53107	1.65076	1.23879		0.0946597	1.42659	1.18533	0.265196	0.718566	-4.78567
PS 36:2	1.76129	1.50589	1.54597	1.60407	1.63691	1.87971	2.02148	1.84398	1.85599	1.53605		0.216616	1.71913	2.44012	0.0364591	0.478857	-3.48585
PS 36:3	0.204141	0.140124	0.130931	0.137504	0.0827026	0.228973	0.336855	0.16092	0.210389	0.104337		0.0692142	0.173687	1.40796	0.191573	0.718566	-4.58476
PS 36:4	3.37016	3.32625	3.48543	3.58496	3.17153	3.0197	4.12102	3.09592	3.17792	2.8953		-0.125694	3.32482	-0.583129	0.573628	0.838886	-5.19426
PS 36:5	1.20163	1.17632	1.37295	1.34483	1.49057	1.22651	1.11103	1.07039	1.36177	1.35614		-0.0920932	1.27121	-1.11616	0.292269	0.718566	-4.84345
PS 38:4	5.2211	5.34341	5.22882	5.43296	4.98641	4.83289	5.18982	4.96809	4.853	4.87774		-0.298231	5.09342	-3.08798	0.0124345	0.478857	-2.77727
PS 38:5	2.53854	2.78241	2.76977	2.73985	2.72465	2.5509	3.08576	2.40599	2.73552	2.69153		-0.0171006	2.70249	-0.146737	0.886461	0.981251	-5.3274
PS 38:6	4.06178	3.75489	3.94486	4.05311	3.9542	4.1375	4.45286	4.24031	4.22497	3.926		0.242563	4.07505	2.46905	0.0347444	0.478857	-3.45364
PS 38:7	0.494672	0.356144	0.355016	0.482332	0.404903	0.402722	0.621993	0.42975	0.439357	0.486457		0.0574425	0.447335	1.07076	0.311189	0.718566	-4.88005
PS 40:4	0.153157	0.171207	0.147958	0.177599	0.123004	0.129613	0.16221	0.126973	0.159629	0.119024		-0.0150951	0.147037	-0.487929	0.63686	0.858499	-5.23629
PS 40:5	0.727703	0.650765	0.703101	0.803227	0.77905	0.90381	0.787432	0.917623	0.817214	0.679874		0.0884217	0.77698	1.60423	0.141926	0.64792	-4.39202
PS 40:6	5.25172	5.1375	5.15785	5.29646	5.16189	5.31107	5.06178	5.52669	5.47573	5.22882		0.119734	5.26095	1.36295	0.204878	0.718566	-4.62705
PS 40:7	1.58015	1.25701	1.59932	1.46467	1.39506	1.49057	2.52607	1.38405	1.848	1.18269		0.227035	1.57276	0.995727	0.344501	0.72397	-4.93808
PS 40:8	0.671746	0.37629	0.37629	0.568519	0.444667	0.435095	0.69332	0.403813	0.483364	0.512985		0.018213	0.496609	0.237593	0.817332	0.953005	-5.31253
SPB d14:0	1.16993	1.29866	1.18269	0.927517	0.881273	1.45418	1.34483	1.5008	0.903038	1.39506		0.227568	1.2058	1.78741	0.106322	0.60647	-4.20218
SPB d16:0	0	0	0.311503	0	0.353888	0	0	0.353888	0.349365	0		0.00757243	0.136864	0.0666665	0.948254	0.988155	-5.3347
SPB d17:0	1	0.964953	1.1177	0.896078	1.07039	1.18903	1.07724	1.28096	0.961253	1.08406		0.108687	1.06417	1.59578	0.143804	0.64792	-4.40058
SPB d18:0	1.10434	0	0	0	1.11103	1.1635	0	0	0	0		-0.210374	0.337887	-0.633303	0.541744	0.829463	-5.16936
SPB d18:1	0.8024	0.879706	0.92448	0.807355	1.0072	0.855192	0.935837	0.97306	1.02857	0.745883		0.023481	0.895968	0.364399	0.723682	0.894996	-5.28027
SPBP d14:0	0.297485	0.324235	0.204141	0.238787	0.372952	0.210389	0.246104	0.235114	0.295135	0.261832		-0.037805	0.268617	-0.902452	0.389517	0.735082	-5.00568
SPBP d16:0	0.420078	0.296311	0.426533	0.344828	0	0	0.27739	0.31034	0.443607	0.260628		-0.0391572	0.277971	-0.381753	0.711193	0.891803	-5.27483
SPBP d18:0	0	0.395063	0.326537	0.291604	0.554834	0.325386	0.482332	0.378512	0.503858	0.539035		0.132217	0.379716	1.37682	0.200699	0.718566	-4.61411
SM 33:1	1.48543	1.39506	1.27501	1.48543	1.39506	1.23879	1.58976	1.28688	1.11103	1.42761		-0.0763835	1.36901	-0.860028	0.411324	0.748958	-5.03467
SM 34:1	5.62352	5.96347	5.54226	5.78136	5.8679	5.77347	5.87774	5.71149	5.70874	5.73877		0.00634217	5.75887	0.0771168	0.940159	0.986318	-5.33406
SM 34:2	1.47508	1.62293	1.39506	1.54597	1.49057	1.59455	1.36177	1.53107	1.37295	1.63227		-0.00740196	1.50222	-0.107651	0.916552	0.986318	-5.33165
SM 35:1	0.851199	0.804054	0.651683	0.857583	0.801573	0.85599	0.91533	0.725087	0.659011	0.756169		-0.010901	0.787768	-0.176596	0.863599	0.977963	-5.32328
SM 36:1	2.14731	2.43296	1.98185	2.22651	2.40327	2.36177	2.28983	2.10769	2.22651	2.26903		0.0125875	2.24467	0.138241	0.892987	0.986318	-5.32843
SM 36:2	0.478195	0.549916	0.577248	0.608809	0.56267	0.445727	0.584	0.57628	0.583038	0.569491		-0.00366027	0.553537	-0.0858229	0.933421	0.986318	-5.33345
SM 38:3	0	0.202888	0.314986	0.332278	0.355016	0	0	0.420078	0	0.222805		-0.112457	0.184805	-1.08923	0.303381	0.718566	-4.86529
SM 41:1	2.02857	1.79494	1.9782	2.28983	2.22651	1.96347	2.28688	1.49057	1.69599	1.99277		-0.177671	1.97477	-1.15936	0.275115	0.718566	-4.80764
SM 41:2	1.26903	1.25096	1.15704	1.33914	1.23879	1.13093	1.40054	0.722466	1.02148	1.1177		-0.172371	1.16481	-1.59062	0.144961	0.64792	-4.40579
SM 42:1	3.25399	3.48543	3.39232	3.73335	3.7761	3.66676	3.15543	3.1127	3.63227	3.33199		-0.14841	3.45403	-1.02615	0.330685	0.718566	-4.91493
SM 42:2	4.00899	4.30012	4.12928	4.39917	4.26303	4.16189	4.45286	3.6893	4.07895	4.03562		-0.136396	4.15192	-1.02599	0.330755	0.718566	-4.91505
SM 43:1	0.851199	0.760434	0.975997	0.92448	0.949348	0.782409	0.831067	0.706641	0.67084	0.78157		-0.137786	0.823398	-2.59204	0.0283072	0.478857	-3.31698
SM 44:1	0	0	0	0	0	0.108357	0	0	0	0		0.0216714	0.0108357	0.622468	0.548541	0.832451	-5.17489
Hexose	14.9531	15.105	14.6104	14.7615	13.9941	14.2837	14.6822	14.6773	14.7072	14.9078		-0.0331783	14.6682	-0.163413	0.873678	0.981251	-5.32519
TG 14:0_36:3	0	0	0	0	0	0	0	0	0	0.697774		0.139555	0.0697774	1.05475	0.318083	0.718566	-4.89269
TG 16:0_34:2	0	2.21101	0.946357	0.937344	0	0	0	0	0.590722	0.784085		-0.543981	0.546952	-1.32805	0.215727	0.718566	-4.65929
TG 16:0_34:3	0	0	0.936591	0	0	0	1.04963	0	0	0		0.022608	0.198622	0.0862724	0.933073	0.986318	-5.33342
TG 16:0_36:3	1.23879	0	1.76553	1.70044	0	0	1.73118	0	0	1.99639		-0.195438	0.843233	-0.348452	0.735233	0.903287	-5.28505
TG 16:0_36:4	1.22651	1.70487	1.57531	1.20163	0.632268	0	1.4489	1.78241	1.28688	1.85599		0.00671709	1.27148	0.0188399	0.985366	0.993593	-5.33645
TG 16:1_36:3	0	1.1635	0.97159	0	0	0	0	0	0	0		-0.427018	0.213509	-1.74009	0.114641	0.614453	-4.25199
TG 16:1_36:4	0	1.38957	0	0	0	0	0	0	0	0		-0.277913	0.138957	-1.07347	0.310033	0.718566	-4.87789
TG 18:1_30:0	0	0	0	0	0	0	0	0	0	0.869477		0.173895	0.0869477	1.06354	0.314284	0.718566	-4.88577
TG 18:1_32:1	0	0.563646	0	1.09085	0	0	0.960512	0	0	0		-0.138798	0.261501	-0.511593	0.620822	0.858499	-5.22649
TG 18:1_34:2	1.65535	2.37016	1.99277	1.70044	0	0	0	0	0	0		-1.54374	0.771872	-4.08991	0.00251852	0.396402	-1.79492
TG 18:1_36:1	0	0	0	0	0	0	0	0	0.711935	0		0.142387	0.0711935	1.05571	0.317665	0.718566	-4.89194
TG 18:1_36:2	0	2.26003	0	0	0	0	1.05658	0	0	0		-0.240688	0.331661	-0.51999	0.61518	0.855437	-5.22291
TG 18:1_36:4	0	0.809003	0	0	0	0	0	0	0	0		-0.161801	0.0809003	-1.06105	0.315356	0.718566	-4.88774
TG 18:2_32:1	0	1.29278	0	0	0	0	0	0	0	0		-0.258556	0.129278	-1.07247	0.310461	0.718566	-4.87869
TG 18:2_32:2	0	0	0	0	0	0	0.566572	0	0	0		0.113314	0.0566572	1.04237	0.323492	0.718566	-4.90237
TG 18:2_34:2	1.76977	2.34483	2.17632	1.85599	2.1177	0	0	1.15704	1.81147	1.852		-1.08882	1.50851	-2.75453	0.0215966	0.478857	-3.13765
TG 18:2_34:3	1.07039	1.34483	0	0	0	0	0	0	0	0		-0.483044	0.241522	-1.73584	0.115416	0.614453	-4.25644
TG 18:3_34:1	0	0.734655	0	0	0	0	0	0	0	0		-0.146931	0.0734655	-1.05715	0.317044	0.718566	-4.89081
TG 20:0_34:1	0	0	0	0	0	0	0	1.40599	0	0		0.281198	0.140599	1.07362	0.309969	0.718566	-4.87777
TG 22:6_34:2	0	0	0	1.28688	0	0	0	0	1.28688	1.23266		0.246532	0.380642	0.660543	0.524875	0.815014	-5.15507
Choline	8.88264	8.96578	9.30378	7.88874	8.633	8.25267	6.16591	8.13955	9.1472	8.91588		-0.610547	8.42952	-1.14192	0.281942	0.718566	-4.82221
