# Supplementary material for: Hepatic stellate cells control liver zonation, size and functions via R-spondin 3
Source: Nature. 2025 Mar 12;640(8059):752–61. doi: 10.1038/s41586-025-08677-w (PMC12003176; doi:10.1038/s41586-025-08677-w)
Supplement: Supplementary file 4 — Supplementary Tables 1–12. [file 41586_2025_8677_MOESM4_ESM.zip › 2024-02-04354B-s4/Suppl Table 12_ESM.xlsx]

## Sheet: Sheet1
Supplementary Table 12. Probeset for 100-plex spatial transcriptomics.
Cat No	Species	Design Target ID	Gene Name
P715C	Mus musculus	ENSMUSG00000044337	Ackr3
PCE42	Mus musculus	ENSMUSG00000036040	Adamtsl2
P3F4T	Mus musculus	ENSMUSG00000004730	Adgre1
PNDS0	Mus musculus	ENSMUST00000022921	Angpt1
P6NVD	Mus musculus	ENSMUST00000033846	Angpt2
PJVC2	Mus musculus	ENSMUSG00000005871	Apc
P4EC2	Mus musculus	ENSMUST00000020161	Arg1
P0NV6	Mus musculus	ENSMUSG00000015522	Arnt
P3EC1	Mus musculus	ENSMUST00000102840	Ass1
PV85R	Mus musculus	ENSMUSG00000025428	Atp5a1
PHVC1	Mus musculus	ENSMUSG00000024182	Axin1
PXF4K	Mus musculus	ENSMUSG00000000142	Axin2
PT28L	Mus musculus	ENSMUST00000102476	B2m
PCDCA	Mus musculus	ENSMUSG00000027793	Ccna1
PHS7L	Mus musculus	ENSMUSG00000041431	Ccnb1
PJR71	Mus musculus	ENSMUST00000093962	Ccnd1
PADC9	Mus musculus	ENSMUST00000108023	Ccne1
P9ZW6	Mus musculus	ENSMUSG00000047898	Ccr4
PVM6E	Mus musculus	ENSMUST00000024044	Cd4
PAZT5	Mus musculus	ENSMUSG00000018774	Cd68
PV25Y	Mus musculus	ENSMUSG00000053977	Cd8a
P2Y49	Mus musculus	ENSMUSG00000000303	Cdh1
PPDCN	Mus musculus	ENSMUST00000054889	Cldn2
PQDCP	Mus musculus	ENSMUSG00000018569	Cldn7
PD48H	Mus musculus	ENSMUST00000034860	Cyp1a2
PYDCX	Mus musculus	ENSMUST00000027356	Cyp27a1
PVF4H	Mus musculus	ENSMUSG00000025479	Cyp2e1
P948E	Mus musculus	ENSMUST00000003100	Cyp2f2
P0G4P	Mus musculus	ENSMUSG00000028240	Cyp7a1
PXDCW	Mus musculus	ENSMUST00000062474	Cyp8b1
PT5CL	Mus musculus	ENSMUST00000027409	Des
P8R7S	Mus musculus	ENSMUST00000001319	Efnb2
PDECA	Mus musculus	ENSMUSG00000021364	Elovl2
P1P3G	Mus musculus	ENSMUSG00000024140	Epas1
PZWTX	Mus musculus	ENSMUST00000029041	Fabp4
PEECC	Mus musculus	ENSMUSG00000010663	Fads1
P7EC5	Mus musculus	ENSMUST00000092888	Fbp1
P1254	Mus musculus	ENSMUSG00000039521	Foxp3
PZ81R	Mus musculus	ENSMUSG00000026473	Glul
PXK7J	Mus musculus	ENSMUSG00000028864	Hgf
PZ85W	Mus musculus	ENSMUSG00000021109	Hif1a
PPF4C	Mus musculus	ENSMUSG00000017950	Hnf4a
PCZW8	Mus musculus	ENSMUSG00000034528	Hsd17b13
P6ZW3	Mus musculus	ENSMUST00000080036	Htt
PE49K	Mus musculus	ENSMUSG00000020053	Igf1
P8EC6	Mus musculus	ENSMUST00000050714	Igfals
PW35Y	Mus musculus	ENSMUSG00000020429	Igfbp1
PMP1L	Mus musculus	ENSMUSG00000039323	Igfbp2
P5GPC	Mus musculus	ENSMUST00000103086	Itga2b
PT81K	Mus musculus	ENSMUSG00000030786	Itgam
PZDN6	Mus musculus	ENSMUST00000113516	Kdr
PQE4E	Mus musculus	ENSMUSG00000005672	Kit
PPVC6	Mus musculus	ENSMUSG00000021539	Lect2
PAZW7	Mus musculus	ENSMUSG00000050199	Lgr4
PWF4J	Mus musculus	ENSMUSG00000020140	Lgr5
PZ78L	Mus musculus	ENSMUST00000029632	Lrat
PMP53	Mus musculus	ENSMUSG00000069516	Lyz2
PEDCD	Mus musculus	ENSMUSG00000012187	Mogat1
PJ86G	Mus musculus	ENSMUST00000169159	Ms4a1
P3MVA	Mus musculus	ENSMUSG00000027859	Ngf
PTDCS	Mus musculus	ENSMUST00000084500	Oat
PFP5Z	Mus musculus	ENSMUSG00000020717	Pecam1
PZGAT	Mus musculus	ENSMUSG00000014444	Piezo1
P0ECZ	Mus musculus	ENSMUSG00000002588	Pon1
PFG43	Mus musculus	ENSMUSG00000026395	Ptprc
PS58W	Mus musculus	ENSMUST00000023832	Rgn
P8DC7	Mus musculus	ENSMUSG00000034177	Rnf43
PTF9N	Mus musculus	ENSMUST00000030687	Rspo1
PZX46	Mus musculus	ENSMUSG00000019880	Rspo3
PN2VD	Mus musculus	ENSMUST00000000579	Sox9
PR56S	Mus musculus	ENSMUSG00000018604	Tbx3
PEV6T	Mus musculus	ENSMUSG00000006386	Tek
P7NVE	Mus musculus	ENSMUST00000022104	Tert
P8NVF	Mus musculus	ENSMUSG00000033191	Tie1
PDZW9	Mus musculus	ENSMUSG00000042265	Trem1
P88QQ	Mus musculus	ENSMUSG00000023992	Trem2
PMECJ	Mus musculus	ENSMUST00000017488	Vtn
PWE4K	Mus musculus	ENSMUSG00000001930	Vwf
PMVC4	Mus musculus	ENSMUSG00000028173	Wls
PKCCK	Mus musculus	ENSMUST00000023734	Wnt1
PYCCY	Mus musculus	ENSMUST00000006718	Wnt10a
PZCCZ	Mus musculus	ENSMUSG00000022996	Wnt10b
P0DCL	Mus musculus	ENSMUSG00000015957	Wnt11
P1DC0	Mus musculus	ENSMUSG00000029671	Wnt16
PJM75	Mus musculus	ENSMUST00000010941	Wnt2
PMCCM	Mus musculus	ENSMUST00000029429	Wnt2b
PNCCN	Mus musculus	ENSMUST00000000127	Wnt3
PPCCP	Mus musculus	ENSMUST00000010044	Wnt3a
PANVH	Mus musculus	ENSMUST00000045747	Wnt4
PRCCR	Mus musculus	ENSMUSG00000021994	Wnt5a
PZCAY	Mus musculus	ENSMUSG00000030170	Wnt5b
PSCCS	Mus musculus	ENSMUST00000006716	Wnt6
PTCCT	Mus musculus	ENSMUST00000032180	Wnt7a
PGC15	Mus musculus	ENSMUSG00000022382	Wnt7b
PCNVJ	Mus musculus	ENSMUST00000012426	Wnt8a
PWCCW	Mus musculus	ENSMUST00000041163	Wnt8b
PXCCX	Mus musculus	ENSMUSG00000000126	Wnt9a
PQ6EY	Mus musculus	ENSMUST00000018630	Wnt9b
PR47V	Mus musculus	ENSMUSG00000053110	Yap1
P9DC8	Mus musculus	ENSMUSG00000041961	Znrf3
