# Supplementary material for: Hepatic stellate cells control liver zonation, size and functions via R-spondin 3
Source: Nature. 2025 Mar 12;640(8059):752–61. doi: 10.1038/s41586-025-08677-w (PMC12003176; doi:10.1038/s41586-025-08677-w)
Supplement: Supplementary file 5 — Source Data Figs. 1–5 and Source Data Extended Data Figs. 1, 2, 4–10 and 12. [file 41586_2025_8677_MOESM5_ESM.xlsx]

## Sheet: Figure 1
Figure 1a		TdTom+ area (%)		Lrat mRNA (fold)		Ccnd1 mRNA (fold)		Liver body weight ratio (%)
		iDTR wt	iDTR het	iDTR wt	iDTR het	iDTR wt	iDTR het	iDTR wt	iDTR het
		7.33	0.26	0.852579	0.230737	0.744266	0.390004	5.79585	4.50759
		6.56	0.18	0.915197	0.292386	0.485611	0.363648	5.76408	4.51011
		6.86	0.19	1.05632	0.236197	0.716546	0.316691	5.87741	4.45795
		5.22	0.06	1.09854	0.808261	1.37803	0.631327	5.83405	4.52471
		5.11	0.08	1.40002	0.292127	1.27774	0.355782	5.78187	3.86179
		6.23		0.813444	0.169345	0.551013	0.322287	5.39855	4.24908
				1.09753	0.499483	1.41901	0.465328	5.50186	4.31193
				0.766369	0.240307	1.42779	0.419063	5.16981	4.14747
					0.128231		0.323966
					0.194426		0.355861
					0.177393		0.338461
	Number of values	6	5	8	11	8	11	8	8
	Minimum	5.11	0.06	0.766369	0.128231	0.485611	0.316691	0.773676	0.355845
	Maximum	7.33	0.26	1.40002	0.499483	1.42779	0.631327	1.43524	0.90084
	Range	2.22	0.2	0.633648	0.371252	0.942179	0.314636	0.661564	0.544995
	Mean	6.21833	0.154	1	0.297172	1	0.389311	5.64043	4.32133
	Std. Deviation	0.893251	0.0829458	0.207268	0.195791	0.412405	0.0920647	0.25419	0.232094
	Std. Error of Mean	0.364668	0.0370945	0.0732802	0.0590332	0.145807	0.0277586	0.0898699	0.0820577
	p value (t test)	1.13429e-07		8.09144e-07		0.000167402		3.41216e-08
Figure 1b		Ki67+ cells/HPF		Mki67 mRNA (fold)
		iDTR wt	iDTR het	iDTR wt	iDTR het
		86.8	32	0.336569	0.130459
		120.8	9	0.52606	0.0176683
		97.8	11	0.337257	0.0590928
		161.333	9.83333	1.84135	0.0328487
		110	10.8333	0.985765	0.0427863
		125.667	9.4	2.10212	0.0329785
		135.667	13.6	0.870877	0.137569
	Number of values	7	7	7	7
	Minimum	86.8	9	0.336569	0.0176683
	Maximum	161.333	32	2.10212	0.137569
	Range	74.5333	23	1.76555	0.119901
	Mean	119.724	13.6667	1	0.0647717
	Std. Deviation	24.7696	8.22528	0.712204	0.0489531
	Std. Error of Mean	9.36201	3.10886	0.269188	0.0185025
	p value (t test)	1.62863e-07		0.00466454
Figure 1c		Ki67+ cells/HPF		Mki67 mRNA (fold)
		iDTR wt	iDTR het	iDTR wt	iDTR het
		18.5	1.5	1.57377	0.0934559
		72.6	1.5	1.3721	0.223638
		34.4	6.2	0.63859	0.167585
		77.8	26.2	1.17085	0.659889
		61.4	2.6	0.992208	0.257607
		54.6	21.4	0.912354	0.456721
		43.8	1.2	0.753286	0.0572077
		33.8	2.2	0.586841	0.118295
			2		0.208577
			5.8		0.133314
			1.4
	Number of values	8	11	8	10
	Minimum	18.5	1.2	0.586841	0.0572077
	Maximum	77.8	26.2	1.57377	0.659889
	Range	59.3	25	0.986928	0.602681
	Mean	49.6125	6.54545	1	0.237629
	Std. Deviation	20.5982	8.7676	0.35189	0.185924
	Std. Error of Mean	7.28257	2.64353	0.124412	0.0587944
	p value (t test)	8.80018e-06		2.14102e-05
Figure 1d		Necrosis (%)		ALT (U/Lx1000)		Survival hour	Dead/Alive	Survival hour	Dead/Alive
		iDTR wt	iDTR het	iDTR wt	iDTR het	iDTR wt		iDTR het
		51.5701	10.8496	6.26	2.34	36	1	24	1
		30.7783	16.3323	7.52	0.34	20	1	60	1
		21.6042	18.7865	9.95	0.25	24	1	60	1
		48.7939	29.9646	10	3.15	16	1	72	0
		24.8869		5.97				72	0
		37.9272		8.49				72	0
								72	0
	Number of values	6	4	6	4		4		7
	Minimum	21.6042	10.8496	18.5	1.2
	Maximum	51.5701	29.9646	77.8	26.2
	Range	29.9659	19.1149	59.3	25
	Mean	35.9268	18.9833	8.03167	1.52
	Std. Deviation	12.3919	8.03765	1.75587	1.45311
	Std. Error of Mean	5.05898	4.01882	0.716833	0.726556
	p value (t test)	0.0435715		0.000283779		p value (log-rank test)		0.031
Figure 1e		Necrosis (%)		ALT (U/Lx1000)
		iDTR wt	iDTR het	iDTR wt	iDTR het
		42.1337	23.913	8.72	3.64
		59.185	12.7874	12.26	3.54
		35.5443	10.8163	11.18	1.68
		42.9582	28.9956	11.76	2.48
		37.3176	21.9025	7.98	2.42
	Number of values	5	5	5	5
	Minimum	35.5443	10.8163	7.98	1.68
	Maximum	59.185	28.9956	12.26	3.64
	Range	23.6407	18.1794	4.28	1.96
	Mean	43.4278	19.683	10.38	2.752
	Std. Deviation	9.34973	7.67648	1.91013	0.828082
	Std. Error of Mean	4.18133	3.43302	0.854237	0.37033
	p value (t test)	0.00232072		3.67725e-05
Figure 1f		Necrosis (%)		ALT (U/Lx1000)		Survival hour	Dead/Alive	Survival hour	Dead/Alive
		iDTR wt	iDTR het	iDTR wt	iDTR het	iDTR wt		iDTR het
		0.055209	34.1685	0.042	20	72	0	6	1
		28.1177	62.4029	5.1	6.08	72	0	72	0
		1.37273	0.335848	0.044	0.032	72	0	24	1
		0	17.0665	0.036	3.17	72	0	8	1
		0.369574	54.6737	0.052	18.02	8	1	8	1
		0	50.7623	0.056	15.99	8	1	8	1
		0.383234	33.0455	0.04	2.4	72	0	4	1
		3.44933		0.162		72	0	24	1
						72	0	4	1
	Number of values	8	7	8	7	72	0	4	1
								30	1
	Minimum	0	0.335848	0.036	0.032			4	1
	Maximum	28.1177	62.4029	5.1	18.02
	Range	28.1177	62.067	5.064	17.988
	Mean	4.21847	36.065	0.6915	9.38457
	Std. Deviation	9.72706	22.0084	1.78178	8.33352
	Std. Error of Mean	3.43903	8.31838	0.629956	3.14978
	p value (t test)	0.00259986		0.0126309		p value (log-rank test)		0.0007
Figure 1g		EdU+ TdTom+ cells (%)		Mki67 mRNA (fold)
		Hep	Hep+HSC	Hep	Hep+HSC
		1.49254	46.1111	0.919	5.986
		1.31148	44.9664	0.447	2.49
		3.9801	12.1212	0.806	2.655
		2.98507	17.3913	1.829	6.248
		0.460829	13.8393
		5.47945	27.5862
	Number of values	6	6	4	4
	Minimum	0.460829	12.1212	0.447	2.49
	Maximum	5.47945	46.1111	1.829	6.248
	Range	5.01862	33.9899	1.382	3.758
	Mean	2.61824	27.0026	1.00025	4.34475
	Std. Deviation	1.88706	15.3315	0.588004	2.05032
	Std. Error of Mean	0.77039	6.25908	0.294002	1.02516
	p value (t test)	0.00312613		0.02017
Figure 1h		EdU+ TdTom+ cells (%)		Mki67 mRNA (fold)
		Hep	Hep+HSC	Hep	Hep+HSC
		1.48515	5.18519	0.566	1.75
		2.27273	6.21762	0.89	3.289
		1.77515	2.5641	1.544	4.078
		0.595238	10.1382		2.388
		1.12994	4.47761
		2.20994	14.2857
	Number of values	6	6	3	4
	Minimum	0.595238	2.5641	0.566	1.75
	Maximum	2.27273	14.2857	1.544	4.078
	Range	1.67749	11.7216	0.978	2.328
	Mean	1.57803	7.14475	1	2.87625
	Std. Deviation	0.647467	4.30697	0.498193	1.02003
	Std. Error of Mean	0.264327	1.75831	0.287632	0.510016
	p value (t test)	0.0106765		0.034267

## Sheet: Figure 2
Figure 2b		Cyp2e1 mRNA (fold)		Cyp1a2 mRNA (fold)		Cyp2f2 mRNA (fold)		Gulo mRNA (fold)
		iDTR wt	iDTR het	iDTR wt	iDTR het	iDTR wt	iDTR het	iDTR wt	iDTR het
		0.501038	0.456446	0.741913	0.634114	1.13562	1.64588	0.774358	0.453194
		0.483457	0.449585	0.70054	0.58943	0.79975	1.31021	0.646999	0.455927
		0.550886	0.402484	0.750317	0.457079	0.720979	1.56691	0.823925	0.361502
		0.939042	0.891924	1.04041	0.980792	0.652084	0.747899	1.09106	0.718175
		1.44585	0.531748	1.63426	0.423301	2.02569	2.32575	1.56096	0.361783
		1.27973	0.550325	0.774837	0.306594	0.760194	1.60381	0.770125	0.232585
		1.6418	0.57752	1.27514	0.572133	0.96635	1.58564	1.36696	0.494112
		1.1582	0.632208	1.08258	0.494248	0.939329	1.62683	0.965617	0.432288
			0.436408		0.442039		1.84605		0.345433
			0.537472		0.4498		1.53476		0.367136
			0.53513		0.42315		1.56122		0.35344
	Number of values	8	11	8	11	8	11	8	11
	Minimum	0.483457	0.402484	0.70054	0.306594	0.720979	0.747899	0.646999	0.232585
	Maximum	1.6418	0.891924	1.63426	0.634114	2.02569	2.32575	1.56096	0.718175
	Range	1.15834	0.48944	0.933724	0.327521	1.30471	1.57785	0.913957	0.48559
	Mean	1	0.545568	1	0.524789	1	1.57772	1	0.415961
	Std. Deviation	0.452794	0.133575	0.328583	0.176787	0.442679	0.374399	0.320307	0.12308
	Std. Error of Mean	0.160087	0.0402743	0.116172	0.0533034	0.156511	0.112886	0.113246	0.0371099
	p value (t test)	0.00554452		0.000780257		0.00681566		3.47557e-05
Figure 2c		CYP1A2+ area (%)		CYP2E1+ area (%)		CYP2F2+ area (%)
		iDTR wt	iDTR het	iDTR wt	iDTR het	iDTR wt	iDTR het
		37.9	15.41	41.27	18.22	38.45	62.62
		32.87	9.42	38.65	11.94	45.46	59.46
		38.68	10.92	33.72	14.27	40.94	54.73
		36.82	9.23	39.25	16.84	39.73	59.44
		34.31	8.72	39.8	14.12	43.56	57.47
		56.42	13	39.72	13.52	43.92	60.5
		61.18	15.33	38.54	7.11	44.39	64.91
		48.76	13.71	44.3	10.76	49.03	58.7
	Number of values	8	8	8	8	8	8
	Minimum	32.87	8.72	33.72	7.11	38.45	57.47
	Maximum	61.18	15.41	44.3	18.22	49.03	64.91
	Range	28.31	6.69	10.58	11.11	10.58	7.44
	Mean	43.3675	11.9675	39.4062	13.3475	43.185	59.7287
	Std. Deviation	10.7152	2.74868	2.9606	3.48464	3.39895	3.09615
	Std. Error of Mean	3.78838	0.971806	1.04673	1.23201	1.20171	1.09465
	p value (t test)	1.3138e-06		1.95709e-10		7.50972e-08
Figure 2e		Pericentral o midzonal
		CYP1A2+ signal (AU)										CYP2E1+ signal (AU)
	Zone	iDTR wt								p value (t test)	Zone	iDTR wt								p value (t test)
	1	0.473185	0.539189	0.734402	0.319195	0.51842	0.727919	0.743591	0.574665	0.946541	1	0.108888	0.278539	0.0942692	0.138447	0.11745	0.350192	0.142614	0.246118	0.92603
	2	0.6589	0.434079	0.996356	0.364658	0.954307	1.22897	0.837046	1.06089	0.313376	2	0.0256059	0.206511	0.0817208	0.371886	0.0842615	0.379563	0.163571	0.475132	0.437245
	3	1.32708	0.676158	1.52374	0.536579	1.65171	2.06435	1.68837	1.57972	0.00419946	3	0.0700381	0.149128	0.0753426	0.93869	0.221504	0.372392	0.13671	1.00976	0.207259
	4	2.21136	1.46418	2.46325	1.11673	2.6158	3.17905	3.34755	2.10295	9.77255e-05	4	0.346352	0.290877	0.28787	2.1781	0.608932	0.69965	0.397763	1.60516	0.0425018
	5	3.21738	2.65886	3.44014	2.10536	4.0109	4.20769	4.8818	2.89987	2.71923e-06	5	0.913136	0.608208	0.968674	3.81188	1.11269	1.40301	1.31003	2.27012	0.00459719
	6	4.09677	4.04907	4.19325	2.87757	5.0637	5.44613	6.26604	4.15539	1.13796e-06	6	1.59012	1.50135	1.61436	4.71449	1.33367	2.16235	2.43525	2.91408	0.000662803
	7	5.08293	5.78191	5.23126	3.91487	6.07679	6.41118	6.98944	5.02847	1.17209e-06	7	2.45733	2.99643	2.27648	5.23707	2.38948	3.05048	3.64487	3.61797	0.000167917
	8	6.83144	7.42461	7.03421	5.32156	6.81926	7.34139	7.86161	6.16294	3.27273e-06	8	3.86438	4.39475	3.47669	5.46374	4.11871	4.17281	4.71698	4.70241	0.00176592
	9	8.78489	8.66842	9.43983	7.16167	8.34214	8.19905	8.89805	7.43622	0.00260179	9	5.80693	7.19793	6.03227	6.86371	6.29869	5.37343	5.46621	6.33105	0.952251
	Zone	iDTR het									Zone	iDTR het
	1	0.504314	0.595051	0.596134	0.387051	0.442321	0.659769	0.378699	1.12184		1	0.157275	0.0490192	0.0623611	0.235528	0.322353	0.37338	0.120456	0.196268
	2	0.736319	0.543593	0.670107	0.429721	0.500445	0.624658	0.802059	1.11908		2	0.0886932	0.0520586	0.0523562	0.323585	0.245951	0.316387	0.142119	0.113725
	3	0.671769	0.526695	0.689047	0.363497	0.404279	0.676592	0.844732	1.20578		3	0.101453	0.067679	0.0334956	0.276568	0.275309	0.433504	0.14102	0.120222
	4	0.684058	0.5569	0.945259	0.386523	0.417139	0.667283	0.965103	1.2849		4	0.130239	0.0713112	0.0809456	0.220216	0.312535	0.612182	0.252006	0.145734
	5	0.797206	0.608921	1.21401	0.34517	0.508582	0.701238	1.10251	1.37153		5	0.131487	0.129151	0.162043	0.383659	0.339574	0.694135	0.322017	0.18728
	6	1.01401	0.832122	2.05133	0.411389	0.645756	1.08323	1.61044	1.53075		6	0.21979	0.360936	0.681571	0.560621	0.640993	0.878496	0.580767	0.27881
	7	1.58655	1.93018	3.56213	0.583146	1.48389	2.1583	1.92024	2.15166		7	1.43628	0.829091	1.76371	1.06815	1.53338	1.86249	1.21994	0.906
	8	3.77521	4.22689	5.15483	1.91181	3.52533	3.92248	3.11674	2.85998		8	3.47966	2.72473	3.42516	3.47765	3.53274	3.85205	3.35402	3.58316
	9	6.82902	6.863	7.75356	5.4733	7.39523	7.97555	5.63782	6.77464		9	6.23286	6.16041	6.05106	6.32307	5.389	5.81376	6.41084	6.85618
		Periportal
		CYP2F2+ signal (AU)										HAL+ signal (AU)
	Zone	iDTR wt								p value (t test)	Zone	iDTR wt								p value (t test)
	1	10.1705	12.0942	12.1447	10.1544	12.1592	10.0873	10.8027	10.8212	0.307008	1	6.26118	6.49665	6.69264	4.6619	5.88675	6.09154	7.04845	9.25166	0.641166
	2	10.3418	10.8951	11.9335	9.98551	12.1476	8.33679	9.52823	10.3311	0.796002	2	6.09434	6.74623	6.60324	5.06892	5.90716	6.04715	7.97669	8.72951	0.754894
	3	9.81834	10.709	11.6645	10.3843	11.4061	7.98263	7.1476	8.94889	0.392255	3	5.45313	6.3707	6.41911	4.81378	4.67861	5.62072	8.09212	7.17136	0.584944
	4	8.86535	8.68462	9.50204	8.76703	8.58149	5.15573	3.56441	6.99266	0.0499635	4	3.91241	5.42033	6.04908	4.49764	3.27911	4.12234	7.65314	5.15111	0.074985
	5	5.94874	6.31715	6.37024	6.67714	7.2747	3.49947	1.82858	4.76406	0.0321566	5	2.05382	3.66807	4.48421	2.41468	1.54048	1.39162	5.68244	2.53837	0.00127755
	6	3.6687	4.40288	4.36321	3.70886	4.87727	1.77256	2.62384	2.73422	0.0900458	6	0.887679	2.11654	2.37722	0.776898	0.69695	0.296266	2.19881	0.880004	1.61674e-05
	7	1.23931	3.38399	2.68691	1.82253	1.56667	1.23597	1.0605	1.3468	0.0547184	7	0.455832	1.12487	0.865577	-0.0468426	0.718533	0.182323	0.392351	0.397104	6.44436e-05
	8	0.736734	1.70245	1.69981	1.80362	1.53589	1.32397	0.768729	1.12224	0.344222	8	0.603062	0.46088	0.446303	0.00378693	0.593628	0.0489854	0.174355	0.424598	0.00257259
	9	0.734278	1.00738	1.80567	1.63008	1.46837	1.46977	0.871278	0.976962	0.777949	9	0.426217	0.554531	0.866212	0.198029	0.671275	0.16519	0.444243	0.578985	0.0705171
	Zone	iDTR het									Zone	iDTR het
	1	11.1945	12.0148	11.681	10.0975	11.3526	8.30822	8.68047	10.1103		1	5.54039	4.8939	5.66041	6.54734	6.46624	8.22749	6.6939	6.15261
	2	11.4072	12.4074	11.0967	10.0375	11.8406	8.4263	8.74969	10.9463		2	5.45892	5.35274	5.54657	6.71541	6.62192	8.65863	7.17756	6.18149
	3	11.2468	11.7417	10.496	10.0959	11.957	8.47706	8.56458	10.6915		3	5.3122	5.34381	5.38713	6.80388	6.55289	8.70773	7.19005	5.94597
	4	9.57295	10.7886	9.16247	8.66376	11.1069	8.30608	7.94791	9.09089		4	4.85839	5.20247	5.18236	6.81874	6.38516	8.98979	7.34659	5.93949
	5	5.55496	9.50453	8.6698	6.87716	5.74462	7.24375	6.83667	7.64765		5	4.01518	5.04341	4.7331	6.48246	5.59189	8.28159	6.79157	5.76663
	6	3.05985	6.34252	5.5157	4.17207	1.95332	6.08797	4.43128	7.33487		6	2.81219	4.17058	4.15374	5.56352	3.88301	7.12632	5.68591	5.35607
	7	2.04663	3.70154	2.7679	2.20171	1.45284	2.69637	2.60207	4.97532		7	1.30984	3.01984	2.84887	3.57195	1.84829	5.28206	3.45727	4.74835
	8	1.80335	1.95254	1.41547	1.14061	1.31361	0.892733	2.01415	1.79046		8	0.422223	1.55229	1.06475	1.91049	0.911841	3.70168	1.65353	2.74951
	9	1.40143	1.7521	1.08715	0.842944	1.30603	0.753972	1.9047	1.37443		9	0.180864	0.928242	0.472259	1.11722	0.605225	1.62865	0.721505	1.03118
		Strictly pericentral
		GS+ signal (AU)										OAT+ signal (AU)
	Zone	iDTR wt								p value (t test)	Zone	iDTR wt								p value (t test)
	1	0.516623	0.744966	1.31684	0.444406	0.585793	0.767239	0.645914	0.906028	0.415271	1	0.457266	0.646007	0.698442	0.0886757	0.622201	0.607541	0.764458	0.489451	0.953614
	2	0.468238	0.873173	1.29667	0.284985	0.830208	1.13776	0.654259	1.66054	0.54594	2	0.657515	0.250447	0.498704	-0.0182114	0.881145	0.359742	0.617898	0.464141	0.398757
	3	0.315834	1.01121	1.28366	0.0553637	0.901328	0.89945	0.446401	1.20011	0.200452	3	0.555552	0.291006	0.337389	0.112249	0.804273	0.309319	0.562762	0.309949	0.262709
	4	0.204948	0.996395	1.336	-0.104497	0.777641	0.462315	0.402737	0.915312	0.115715	4	0.715129	0.177974	0.153665	0.114423	0.630259	0.299928	0.452163	0.251801	0.181489
	5	0.124251	0.840491	1.45951	-0.214613	0.65255	0.467084	0.386096	1.04093	0.351526	5	0.787938	0.177982	0.0743319	0.297802	0.750983	0.216999	0.73852	0.442735	0.126137
	6	0.118344	0.787769	1.56047	-0.103084	0.679641	0.446835	0.718839	1.78285	0.792063	6	1.16634	0.385202	0.247798	0.555985	0.797154	0.300716	1.13681	0.42403	0.0972109
	7	0.243524	1.69787	2.15742	0.987552	1.00948	0.97631	1.40298	2.68451	0.787786	7	1.54146	0.674794	0.9056	1.3673	1.26627	1.02673	2.3071	1.11733	0.0987846
	8	3.06093	5.66998	5.03233	7.03159	4.79019	4.51059	4.56458	5.18327	0.0462154	8	2.34766	1.90307	1.79407	2.61203	1.97214	2.95658	3.99532	1.97933	0.119449
	9	10.6029	11.8121	11.8762	11.9834	12.0565	8.71835	9.25951	10.3638	0.121306	9	3.73482	5.63664	4.60946	4.27284	3.73178	4.62884	5.53421	3.87688	0.135746
	Zone	iDTR het									Zone	iDTR het
	1	0.810079	0.700757	0.754557	0.348667	0.958715	0.847755	0.362629	0.222315		1	0.258689	0.790463	0.543505	0.790838	0.457048	0.425584	0.575214	0.579094
	2	0.776524	0.957437	1.03582	1.24851	1.48857	1.09976	0.786647	0.725794		2	0.226934	0.537867	0.366249	1.00528	0.633905	0.252822	0.589858	1.17588
	3	0.705127	1.05384	0.916961	1.26262	1.44515	1.02378	0.816837	0.813473		3	0.254522	0.32706	0.298724	0.879112	0.80455	0.303347	0.748523	0.840932
	4	0.634691	1.01427	0.901559	0.96006	1.36428	0.950679	0.930018	0.691722		4	0.400708	0.354298	0.490743	0.905016	0.671745	0.0578863	0.598699	0.673471
	5	0.547389	0.940735	0.959541	0.595054	1.0526	0.70791	0.864558	0.618639		5	0.619406	0.368942	0.628609	0.885525	0.86702	0.326412	0.702041	0.713493
	6	0.616534	1.06068	1.07352	0.468044	0.983089	0.657952	0.929635	0.724927		6	0.940394	0.285302	1.22718	1.65108	1.07736	0.905471	0.673107	0.966922
	7	1.13319	1.42549	2.2286	1.45737	1.36684	0.871206	1.07008	0.921023		7	1.37701	0.698318	1.488	3.86321	3.15541	1.7927	1.5606	1.97857
	8	2.77543	4.04432	6.35971	3.93433	2.29848	4.20402	2.49271	3.00068		8	1.58059	2.10118	3.02752	6.6146	6.69113	2.64861	2.6066	4.22079
	9	8.49827	10.9238	12.0475	8.2726	6.44592	10.2234	9.04207	10.8062		9	2.90163	4.50142	4.86583	7.24388	7.98067	5.87945	4.21539	6.92098
Figure 2f		Cell population (%)
		iDTR wt	iDTR het
	C1	1.53472	9.12448
	C2	22.8942	23.3267
	C3	20.9289	22.5163
	C4	14.3798	7.39601
	C5	8.89936	6.8113
	C6	9.86679	10.1913
	HSC	9.39574	1.27712
Figure 2g		70% PHx								TCPOBOP
		Ki67+ cells/zone								Ki67+ cells/zone
	Zone	iDTR wt						p value (t test)	Zone	iDTR wt											p value (t test)
	1	3	6.25	6.5	2.5	4.25	4.25	0.00336253	1	1.75	2.25	1.5	4	2	1.75	1	0.75				0.0020159
	2	4.75	6.25	8.25	3.25	6.75	5	0.000339785	2	3.75	3.75	1.75	4	3.25	4.5	2.5	1.75				4.74849e-06
	3	5.25	4	11	4.25	9	10.75	0.00079011	3	4	6	3.75	5.75	5.5	4.5	1.5	3.75				1.73708e-07
	4	8	7.5	10.75	7	7.75	8.25	2.23022e-07	4	6.75	6	4.5	8	4.5	6.5	4.25	5				2.19937e-08
	5	9.75	5.75	8	3.75	9.25	6	6.67329e-05	5	6.5	6.75	5	7.25	5	5.25	7	3.5				1.52535e-07
	6	5.75	7.5	6.75	5	6.5	7.25	1.01309e-07	6	5	7	4.5	7.75	6.5	5.25	3	3.5				7.13284e-06
	7	5	6.5	6.25	3.75	6	7.25	1.08556e-06	7	3.75	5.5	3	5.5	6	3	5.25	2				4.9089e-06
	8	6.75	5.75	6	3.5	4.5	4.75	1.29378e-06	8	3	3.5	3.75	4.25	3.25	3	3.25	2				1.30552e-08
	9	3.75	5	5	2.25	3.75	3.25	8.92218e-06	9	0.75	2.75	1.75	2.5	3.75	2.25	2.5	1.25				0.000351747
	Zone	iDTR het							Zone	iDTR het
	1	1.75	1.75	1	1.75	2.5	2		1	0	0.5	0.5	0.75	0	1.25	0.5	0.75	1.25	0.5	0
	2	1.75	2	0.5	0.75	1.25	2.75		2	0	0.5	0	0.5	0	2.25	0	0.25	0.5	0	0
	3	1.25	0.5	0.75	1	1.5	1.25		3	0.5	0.5	0	0.5	0	0.5	0	0.25	0.25	0.25	0.75
	4	1.75	0.25	1	1	0.75	1.5		4	0.25	1.5	0.5	1.75	0.5	1.25	0	0.25	1	1.5	0.25
	5	0.5	1.25	1.5	0.75	0.25	0.5		5	0	0.25	1.25	3.75	0	0.5	0	0.25	0.75	0.5	0.25
	6	0.75	1.25	1	1	0	0.5		6	0	1.5	0.25	4	0	1	0	0.25	0.25	1.25	0.75
	7	0.75	0.5	0.25	0.25	0.5	0.5		7	0	1	0	2.75	0	0	0	0	0.5	0.5	0.5
	8	0.25	0	0.5	0.25	0.25	0.25		8	0.25	1	0.5	1.25	0	0.75	0.25	0.75	0.5	1	0.25
	9	0	0.5	0	0.5	0	0		9	0	1.25	0.25	0.25	0	1.66667	0	0.5	1	0.75	0
Figure 2h		APAP								CCl4							Allyl Alcohol
		Necrosis (AU)								Necrosis (AU)							Necrosis (AU)
	Zone	iDTR wt						p value (t test)	Zone	iDTR wt					p value (t test)	Zone	iDTR wt								p value (t test)
	1	0	0	0	0	0	0		1	0	0	0	0	0		1	0	0.5625	0.0625	0	0	0	0.125	0.0625	0.0129153
	2	0	0	0	0	0	0		2	0	0	0	0	0		2	0	0.5625	0.0625	0	0	0	0	0	0.0090627
	3	0	0	0	0	0	0		3	0	0	0	0	0		3	0	0.625	0.0625	0	0	0	0	0.0625	0.0125558
	4	0	0	0	0	0	0		4	0	0.1875	0.25	0.0625	0	0.0844136	4	0	0.5625	0.0625	0	0	0	0	0.0625	0.00696804
	5	0.125	0.0625	0	0.1875	0	0	0.159928	5	0.375	0.4375	0.375	0.375	0	0.00847531	5	0	0.5625	0.0625	0	0	0	0	0.0625	0.0167131
	6	0.5	0.5	0.25	0.3125	0.1875	0.125	0.00472138	6	0.6875	0.875	0.625	0.6875	0.4375	7.39472e-05	6	0	0.4375	0.0625	0	0	0	0	0	0.00963107
	7	0.8125	0.9375	0.625	0.8125	0.625	0.5	8.70299e-05	7	1	1	0.8125	1	0.875	1.14171e-05	7	0	0.25	0.0625	0	0	0	0	0	0.0266943
	8	0.9375	0.9375	0.9375	0.9375	0.9375	0.9375	0.000127752	8	1	1	1	1	1	0.0172195	8	0	0.125	0.0625	0	0	0	0	0	0.0238268
	9	1	1	1	1	1	1	0.241504	9	1	1	1	1	1	0.346594	9	0	0.125	0.0625	0	0	0	0	0	0.876992
	Zone	iDTR het							Zone	iDTR het						Zone	iDTR het
	1	0	0	0	0				1	0	0	0	0	0		1	1	0.6875	0	0.25	0.8125	0.375	0.4375
	2	0	0	0	0				2	0	0	0	0	0		2	1	0.8125	0	0.25	0.875	0.375	0.4375
	3	0	0	0	0				3	0	0	0	0	0		3	0.9375	0.875	0	0.125	1	0.5	0.5
	4	0	0	0	0				4	0	0	0	0	0		4	0.8125	0.875	0	0.1875	0.875	0.625	0.4375
	5	0	0	0	0				5	0.125	0	0	0	0		5	0.6875	0.8125	0	0.1875	0.625	0.5	0.25
	6	0	0	0	0				6	0.1875	0.0625	0	0	0.125		6	0.375	0.75	0	0.1875	0.5	0.5	0.3125
	7	0	0.0625	0.0625	0.1875				7	0.4375	0.3125	0.25	0.1875	0.4375		7	0.125	0.125	0	0.125	0.375	0.375	0.1875
	8	0.1875	0.4375	0.5	0.625				8	1	0.75	0.5	0.5	0.8125		8	0	0.125	0	0.125	0.1875	0.1875	0.125
	9	0.9375	1	1	1				9	1	1	0.75	1	1		9	0	0	0	0	0.0625	0.0625	0.0625

## Sheet: Figure 3
Figure 3e		Rspo3 (pg/ml)
		HSC	EC	KC	Hep
		13.5833	7.19444	2.05556	1.91667
		9.83333	6.08333	1.63889	2.19444
		13.4444	16.5	0.805556	2.19444
	Number of values	3	3	3	3
	Minimum	9.83333	6.08333	0.805556	1.91667
	Maximum	13.5833	16.5	2.05556	2.19444
	Range	3.75	10.4167	1.25	0.277777
	Mean	12.287	9.92593	1.5	2.10185
	Std. Deviation	2.1261	5.72036	0.636469	0.160375
	Std. Error of Mean	1.22751	3.30265	0.367465	0.0925923
Figure 3g		Rspo3 mRNA (fold)		Liver body ratio (%)
		Rspo3 fl/fl	Rspo3 ∆HSC	Rspo3 fl/fl	Rspo3 ∆HSC
		0.334955	0.00839143	4.61207	4.29487
		1.00964	0.00455265	4.93724	3.94737
		1.58681	0.0113326	4.3038	3.83399
		1.0686	0.00555747	4.87069	4.44444
				6.26866	4.11017
				5.66372	4.97872
				4.84694	3.93665
				4.43396	3.89535
	Number of values	4	4	8	8
	Minimum	0.334955	0.00455265	4.3038	3.83399
	Maximum	1.58681	0.0113326	6.26866	4.97872
	Range	1.25185	0.00678	1.96486	1.14473
	Mean	1	0.00745855	4.99213	4.1802
	Std. Deviation	0.513623	0.00305163	0.659999	0.385458
	Std. Error of Mean	0.256812	0.00152581	0.233345	0.13628
	p value (t test)	0.00831591		0.00946367
Figure 3h		Cyp2e1 mRNA (fold)		Hal mRNA (fold)		Glul mRNA (fold)
		Rspo3 fl/fl	Rspo3 ∆HSC	Rspo3 fl/fl	Rspo3 ∆HSC	Rspo3 fl/fl	Rspo3 ∆HSC
		1.14502	0.90084	0.606535	3.11293	0.985522	1.06779
		1.43524	0.616544	1.427	0.82889	1.01618	1.01739
		0.811743	0.598316	0.486322	2.0569	0.407729	0.839001
		1.37027	0.575564	1.54816	1.48781	0.914272	0.830094
		0.773676	0.651701	1.00526	1.19129	1.08049	1.02252
		0.777985	0.355845	1.24868	2.7962	1.0609	0.725702
		0.778553	0.477248	0.825795	1.08857	1.16895	0.997108
		0.907518	0.443238	0.852252	1.46155	1.36595	0.932786
	Number of values	8	8	8	8	8	8
	Minimum	0.773676	0.355845	0.486322	0.82889	0.407729	0.725702
	Maximum	1.43524	0.90084	1.54816	3.11293	1.36595	1.06779
	Range	0.661564	0.544995	1.06184	2.28404	0.958223	0.342087
	Mean	1	0.577412	1	1.75302	1	0.929048
	Std. Deviation	0.278031	0.164414	0.380889	0.827757	0.275489	0.119335
	Std. Error of Mean	0.0982987	0.0581291	0.134665	0.292656	0.0974	0.0421912
	p value (t test)	0.00237533		0.0347845		0.514723
Figure 3i		CYP2E1+ area (%)			CYP2E1+ signal (AU)										HAL+ area (%)			HAL+ signal (AU)										GS+ area (%)			GS+ signal (AU)
		Rspo3 fl/fl	Rspo3 ∆HSC	Zone	Rspo3 fl/fl								p value (t test)		Rspo3 fl/fl	Rspo3 ∆HSC	Zone	Rspo3 fl/fl								p value (t test)		Rspo3 fl/fl	Rspo3 ∆HSC	Zone	Rspo3 fl/fl								p value (t test)
		41.41	19.07	1	0.266859	0.0964558	0.122079	0.158315	-0.0296411	1.76183	0.295295	0.433661	0.912886		30.96	51.68	1	6.45688	5.64197	7.62949	7.57281	4.88339	8.77026	11.1444	10.8381	0.429998		10.05	6.75	1	0.39287	0.372017	0.92215	0.481002	0.736292	1.33186	0.687135	0.843302	0.803093
		38.35	21.06	2	0.105278	0.103985	0.116882	0.0420421	-0.0264182	1.84846	0.174151	0.146	0.903367		33.07	41.8	2	6.33575	6.41157	7.15369	7.42281	4.69856	8.42788	11.0707	10.9073	0.7352		12.4	9.58	2	0.313066	0.351834	0.533302	0.395215	0.630638	0.952116	0.597992	1.20745	0.599448
		39.86	16.33	3	0.110241	0.231681	0.0626211	0.136175	0.00234151	1.84273	0.476976	0.946961	0.438689		40.39	46.12	3	5.45159	6.43051	6.2214	6.97889	4.29781	7.53772	10.0482	10.5456	0.937746		6.03	8.17	3	0.208905	0.308493	0.323859	0.234223	0.4995	0.568324	0.474369	0.62756	0.271094
		39.74	20.31	4	0.617145	0.680903	0.10891	0.679892	0.413809	2.1782	0.798879	2.55726	0.0662901		32.45	44.12	4	4.18422	5.31255	5.73855	5.62478	3.12195	6.20906	9.38075	8.7475	0.504353		12.06	9.18	4	0.069945	0.221304	0.126079	0.0613891	0.314825	0.27026	0.229303	0.284037	0.134615
		38.21	16.07	5	1.25532	1.24058	0.255998	2.16171	1.72727	3.30323	2.00444	4.2711	0.00830348		33.14	57.37	5	2.67167	4.26662	3.09785	4.04847	1.70588	4.15953	8.02786	6.38277	0.105277		8.78	11.65	5	0.193094	0.271211	0.0874884	-0.0009323	0.256124	0.075283	0.0903462	0.0698057	0.152577
		32	24.68	6	2.62904	2.34593	1.48675	3.55149	3.35902	4.11661	3.59754	5.42866	0.000641597		38.14	55.37	6	1.00127	2.28503	0.6646	1.79213	0.534708	2.62466	4.80563	3.34279	0.00169115		11.8	11.81	6	1.01755	0.756538	0.102229	0.16076	0.145183	0.0219423	0.0763638	0.0639386	0.416995
		40.05	20.17	7	4.46225	3.82443	3.97594	4.84464	4.78394	5.00506	5.08611	6.38434	0.00140195		39.89	58.9	7	0.0551649	0.747751	0.0966993	0.745408	0.219337	0.997556	1.2245	1.81682	7.24411e-05		9.69	8.51	7	1.46685	2.19961	0.326385	0.761498	0.355479	0.516904	1.89224	0.761963	0.498155
		52.3	19.8	8	6.95144	5.1951	6.54647	6.48872	5.95605	5.90984	7.19119	6.83295	0.0293014		41.88	56.78	8	0.00671693	0.0858251	-0.0095851	0.0941287	0.156902	0.454345	0.275887	0.95482	0.0345332		11.83	7.49	8	2.66613	5.78277	1.80297	3.22426	2.83138	4.81284	6.01253	3.18685	0.997251
				9	9.48185	7.22754	9.08476	7.88622	7.45683	7.3895	9.01554	7.3016	0.941446				9	0.0469742	0.112047	0.0216033	0.0211573	0.148965	0.413549	0.362689	0.867214	0.209256				9	8.77592	9.64081	8.22376	10.9436	8.20777	10.2961	10.0409	7.40171	0.193701
	Number of values	8	8	Zone	Rspo3 ∆HSC									Number of values	8	8	Zone	Rspo3 ∆HSC									Number of values	8	8	Zone	Rspo3 ∆HSC
				1	0.0913204	0.145678	0.12752	0.222882	0.132571	0.807312	0.491726	0.878733					1	6.48036	5.67627	6.62774	6.82227	7.88661	8.83954	7.36233	7.54707					1	1.12602	0.305688	0.732769	0.474459	0.469852	0.233014	1.36958	0.688701
	Minimum	32	16.07	2	0.0942626	0.0707857	0.0831777	0.217202	0.113432	0.568819	0.62553	0.985643		Minimum	30.96	41.8	2	6.54779	5.87717	6.92128	6.59885	8.8122	8.5829	8.73728	7.89662		Minimum	6.03	0.725702	2	1.14023	0.178032	0.369201	0.439927	0.952341	0.179546	1.52784	1.10178
	Maximum	41.41	24.68	3	0.0623266	0.0423072	0.0447693	0.16622	0.106945	0.575767	0.371639	0.86151		Maximum	41.88	57.37	3	6.36489	5.39472	6.41572	6.2285	8.82077	8.51674	8.55189	7.78557		Maximum	12.4	1.06779	3	0.948812	0.067973	0.216778	0.298215	0.628561	0.115504	1.69785	1.28349
	Range	9.41	8.61	4	0.0412225	0.0314468	0.0548156	0.328709	0.156413	0.787634	0.269465	1.01824		Range	10.92	15.57	4	5.455	4.86649	5.93164	5.06805	9.11541	7.64982	7.99834	7.323		Range	6.37	0.342087	4	0.296212	0.102759	0.177824	0.179814	0.383907	0.189868	1.1686	0.879926
				5	0.0204205	0.0834499	0.0958174	1.47566	0.206381	0.727076	0.480854	1.18532					5	5.0779	4.27791	5.29523	4.05235	8.92943	5.83779	7.40296	6.29005					5	0.0596596	0.143336	0.0434423	0.161458	0.374669	0.111729	1.34483	0.863465
	Mean	40.24	19.6863	6	0.295359	0.748304	0.250761	2.83634	0.375052	1.07522	0.623514	1.80989		Mean	36.24	51.5175	6	4.87113	2.91294	4.3646	3.53145	6.5831	4.32537	6.11767	5.37153		Mean	10.33	9.1425	6	-0.0187777	0.558137	-0.0001857	0.202624	0.546165	0.133463	0.738007	1.94821
	Std. Deviation	5.64211	2.73031	7	0.824311	2.12374	1.52029	5.02234	1.95977	2.52627	1.48124	4.30535		Std. Deviation	4.27394	6.65047	7	3.98414	1.58174	3.01164	2.68069	2.68949	2.14815	4.2327	4.49847		Std. Deviation	2.17352	1.82821	7	0.684671	1.67465	0.0669438	1.21829	1.58991	0.829418	1.23749	3.35964
	Std. Error of Mean	1.99479	0.965311	8	2.7702	4.76204	4.35803	7.02448	4.31989	5.67302	3.77886	7.03806		Std. Error of Mean	1.51107	2.3513	8	1.73767	0.407497	0.874899	1.34282	0.245183	0.783724	1.33581	4.532		Std. Error of Mean	0.768454	0.646371	8	3.24476	3.65634	1.64381	2.55647	4.93649	4.80305	4.09402	5.40472
	p value (t test)	2.35373e-07		9	7.45695	6.76307	7.9244	9.26828	10.2721	7.80262	6.39273	9.31081		p value (t test)	8.31329e-05		9	0.406664	0.180752	0.0530738	0.958007	0.0394548	0.643642	0.426036	1.18716		p value (t test)	0.256666		9	6.87216	7.87644	8.60063	7.9037	9.13658	10.539	8.64546	7.54503
Figure 3k		Rspo3 mRNA (fold)		Liver body ratio (%)
		Rspo3 fl/fl	Rspo3 ∆EC	Rspo3 fl/fl	Rspo3 ∆EC
		0.551982	0.259381	5.30233	5.62753
		1.76962	0.047712	4.85477	5.35398
		0.933657	0.420336	4.26667	4.47005
		0.744744	0.238739	5.8427	4.46903
				5.38462	5.83732
				5.6044	5.57471
					5.47368
					5.59809
	Number of values	4	4	6	8
	Minimum	0.551982	0.047712	4.26667	4.46903
	Maximum	1.76962	0.420336	5.8427	5.83732
	Range	1.21764	0.372624	1.57603	1.36829
	Mean	1	0.241542	5.20925	5.30055
	Std. Deviation	0.536217	0.152603	0.567614	0.530866
	Std. Error of Mean	0.268109	0.0763017	0.231727	0.187689
	p value (t test)	0.0346024		0.76235
Figure 3l		Cyp2e1 mRNA (fold)		Hal mRNA (fold)		Glul mRNA (fold)
		Rspo3 fl/fl	Rspo3 ∆EC	Rspo3 fl/fl	Rspo3 ∆EC	Rspo3 fl/fl	Rspo3 ∆EC
		0.788995	1.68186	0.608538	0.892987	0.970987	0.101366
		1.53058	1.11371	0.63374	0.736013	1.19751	0.0950024
		0.782686	0.512629	1.63164	0.945768	0.567854	0.133729
		0.867565	0.451842	1.06564	1.2052	0.924097	0.072347
		0.887003	0.581682	1.02579	1.03728	1.04439	0.0673738
		1.14317	0.900701	1.03466	0.954706	1.29516	0.72162
			0.903858		1.04997		0.0498448
			1.16543		1.09378		0.839156
	Number of values	6	8	6	8	6	8
	Minimum	0.788995	0.451842	0.486322	0.82889	0.567854	0.0498448
	Maximum	1.53058	1.68186	1.54816	3.11293	1.29516	0.839156
	Range	0.741587	1.23002	1.06184	2.28404	0.727306	0.789311
	Mean	1	0.913963	1	0.989463	1	0.260055
	Std. Deviation	0.291229	0.410246	0.372163	0.141439	0.253556	0.323669
	Std. Error of Mean	0.118894	0.145044	0.151935	0.0500061	0.103514	0.114434
	p value (t test)	0.670584		0.942173		0.000588859
Figure 3m		CYP2E1+ area (%)			CYP2E1+ signal (AU)										HAL+ area (%)			HAL+ signal (AU)										GS+ area (%)			GS+ signal (AU)
		Rspo3 fl/fl	Rspo3 ∆EC	Zone	Rspo3 fl/fl								p value (t test)		Rspo3 fl/fl	Rspo3 ∆EC	Zone	Rspo3 fl/fl								p value (t test)		Rspo3 fl/fl	Rspo3 ∆EC	Zone	Rspo3 fl/fl								p value (t test)
		47.68	50.83	1	1.11656	0.712576	0.434364	0.342547	1.29853	0.583745			0.298893		38.66	43.15	1	7.34718	7.87649	9.4332	6.49325	6.50139	6.78603			0.133522		11.08	0.61	1	1.68713	0.867937	1.16615	0.667198	1.19299	1.2288			0.363304
		53.1	49.83	2	1.0085	1.08219	1.28872	0.510387	2.01668	0.832984			0.774309		36.58	43.03	2	7.12115	7.95053	9.23018	5.89283	6.49117	7.1486			0.131423		11.95	0.88	2	2.15969	1.29169	1.01695	2.08012	1.39315	1.59936			0.858291
		43.74	33.51	3	1.16326	1.93439	2.35199	0.563631	3.06654	1.85702			0.682856		49.64	42.85	3	6.13779	7.95701	8.78745	5.39155	5.57193	6.97216			0.0816139		7.3	0.41	3	2.03269	1.02379	0.832783	2.05564	1.25271	1.75436			0.931467
		47.68	34	4	2.34905	2.87554	2.16046	1.39142	4.35674	2.83922			0.76512		29.84	37.4	4	4.48769	7.01931	8.2565	4.69566	3.70729	5.654			0.112142		13.13	0.56	4	1.85185	0.768207	0.561149	2.01771	1.19979	1.68529			0.869127
		46.64	49.1	5	3.56255	3.89839	1.14803	3.00458	5.20237	4.1453			0.603932		32.85	27.36	5	2.82058	4.90434	6.90112	3.20408	2.4384	3.90773			0.32679		11.34	0.77	5	1.64956	0.519882	0.470648	2.1842	1.20909	1.92678			0.933588
		42.47	49.87	6	4.83482	5.39324	1.55724	4.81394	5.56895	5.33175			0.374227		33.72	29.99	6	1.29069	2.51968	4.24035	1.67199	1.32635	2.18389			0.889102		9.77	7.33	6	1.45809	0.425131	0.687367	3.74854	1.8677	4.04544			0.241937
			53.3	7	6.06953	6.4408	3.52827	6.09005	6.42368	6.01481			0.16043			30.85	7	0.299832	1.06554	1.88768	0.975474	0.207124	1.01809			0.391477			0.86	7	1.70154	0.678268	1.61228	6.00112	4.0219	6.15254			0.0835844
			48.68	8	7.56587	7.00662	6.8015	6.95828	6.93919	6.70854			0.098677			29.07	8	0.171045	0.776045	0.380565	0.359744	0.0826175	0.440789			0.182151			9.56	8	4.40247	3.49277	4.02196	9.00907	7.56608	7.2185			0.0104936
				9	9.33336	8.08924	10.2774	8.33271	8.03909	7.64595			0.398758				9	0.521168	0.526729	0.353187	0.0909967	0.00147675	0.351641			0.283493				9	10.9787	10.6706	8.49784	12.4656	10.8494	11.0638			0.00197248
	Number of values	6	8	Zone	Rspo3 ∆EC									Number of values	6	8	Zone	Rspo3 ∆EC									Number of values	6	8	Zone	Rspo3 ∆EC
				1	0.91545	1.24165	0.874152	0.780569	1.01007	0.503998	1.28933	0.839035					1	8.41298	8.39728	5.92562	5.1231	5.32516	5.54814	5.96056	5.91684					1	0.641592	1.31983	0.961676	1.53848	1.27981	2.63977	1.51079	1.22759
	Minimum	42.47	33.51	2	1.14627	1.88406	0.845484	0.995642	1.41807	0.632458	1.3809	1.24293		Minimum	29.84	27.36	2	7.05001	8.75482	6.07109	5.09808	5.90995	5.90795	5.71753	5.93555		Minimum	6.03	0.725702	2	0.5344	1.38138	1.00083	1.23213	1.66369	3.18872	1.8732	1.32147
	Maximum	53.1	53.3	3	2.21509	2.12663	0.739337	1.15707	1.9303	0.737607	2.12843	2.17663		Maximum	49.64	43.15	3	5.16044	8.01837	5.86405	4.99217	4.79838	5.32669	5.32193	5.27413		Maximum	12.4	1.06779	3	0.429469	1.30906	0.999977	1.04268	1.64429	2.87759	2.08808	1.29202
	Range	10.63	19.79	4	3.71506	3.12711	0.807569	1.23504	2.91985	1.69553	3.34115	3.07517		Range	19.8	15.79	4	3.08667	6.85694	4.12599	4.74291	3.42444	3.84994	4.03489	4.4945		Range	6.37	0.342087	4	0.253576	1.20826	0.870839	0.860987	1.27823	2.66331	1.75998	1.39774
				5	5.66422	5.17859	1.24828	1.56862	4.75838	3.84229	4.83094	4.39218					5	2.21117	5.35185	3.13614	4.71621	2.18469	2.37547	3.02432	3.07491					5	0.265531	1.08187	0.956022	0.711569	1.16978	2.21922	1.67615	2.27074
	Mean	46.885	46.14	6	7.25905	6.79249	2.94339	2.62675	5.88313	5.4162	6.19534	6.04847		Mean	36.8817	35.4625	6	1.53754	3.50931	2.30115	3.78281	1.19184	1.38299	1.8921	1.40141		Mean	10.7617	2.6225	6	0.304354	1.06887	1.16844	0.265423	1.27429	1.94448	1.83909	2.36046
	Std. Deviation	3.7238	7.77267	7	8.06736	7.80193	5.54494	4.80027	7.00552	6.39775	7.06918	6.51271		Std. Deviation	6.95506	6.89132	7	0.81463	2.06896	1.37191	2.13659	0.574344	0.775637	1.22857	0.662028		Std. Deviation	2.02106	3.64619	7	0.645669	1.3984	1.36036	0.176951	1.34787	2.11669	2.04587	3.66803
	Std. Error of Mean	1.52024	2.74805	8	8.37612	8.55901	7.17335	7.06738	7.3594	6.63854	7.43361	7.4819		Std. Error of Mean	2.83939	2.43645	8	0.636907	1.55307	0.630139	0.650208	0.162643	0.502691	0.665319	0.301439		Std. Error of Mean	0.825096	1.28912	8	0.931044	1.9543	1.65116	0.353731	1.76825	4.67715	2.49659	6.2477
	p value (t test)	0.833084		9	8.64296	8.77238	7.5071	8.84244	7.96957	7.41691	7.77302	8.98851		p value (t test)	0.710694		9	0.515227	1.2678	0.552799	0.211677	0.206517	0.238216	0.597412	0.34114		p value (t test)	0.000365535		9	1.63014	2.79224	1.7609	0.484617	2.35327	9.79098	3.62058	10.8308

## Sheet: Figure 4
Figure 4a		Ki67+ cells/HPF		Ccnd1+ cells/HPF
		Rspo3 fl/fl	Rspo3 ∆HSC	Rspo3 fl/fl	Rspo3 ∆HSC
		137.5	32.3333	170.75	163
		169.833	85.5	157.25	108.75
		122.667	79.1667	147.5	98.25
		186.833	16.3333	89.5	84.5
		18	22.3333	183	83.75
		154.5	99.1667	243.75	69
		169.667		221.5
	Number of values	7	6	7	6
	Minimum	18	16.3333	89.5	69
	Maximum	186.833	99.1667	243.75	163
	Range	168.833	82.8333	154.25	94
	Mean	137	55.8056	173.321	101.208
	Std. Deviation	56.7178	36.1582	50.5515	33.1819
	Std. Error of Mean	21.4373	14.7615	19.1067	13.5464
	p value (t test)	0.0118401		0.0125625
Figure 4b		Necrosis (%)		ALT (U/Lx1000)		Survival hour	Dead/Alive	Survival hour	Dead/Alive
		Rspo3 fl/fl	Rspo3 ∆HSC	Rspo3 fl/fl	Rspo3 ∆HSC	Rspo3 fl/fl		Rspo3 ∆HSC
		64.9255	24.1909	40.3	1.05	24	1	72	0
		51.5863	26.048	19.59	0.36	24	1	72	0
		66.6564	17.256	16.56	2.34	32	1	72	0
		56.3519	23.0508	47.15	0.81	24	1	24	1
		63.8665	14.2335	28	3.18	16	1	72	0
			11.1451		3.15	16	1	72	0
						24	1	72	0
	Number of values	5	6	5	6	24	1	72	0
						24	1	72	0
	Minimum	51.5863	11.1451	16.56	0.36	24	1	72	0
	Maximum	66.6564	26.048	47.15	3.18	16	1
	Range	15.0701	14.9028	30.59	2.82	16	1
	Mean	60.6773	19.3207	30.32	1.815
	Std. Deviation	6.42889	5.99785	13.1596	1.23558
	Std. Error of Mean	2.87509	2.44861	5.88516	0.504425
	p value (t test)	1.57571e-06		0.00047066		p value (log-rank test)		2.1e-05
Figure 4c		Necrosis (%)		ALT (U/Lx1000)
		Rspo3 fl/fl	Rspo3 ∆HSC	Rspo3 fl/fl	Rspo3 ∆HSC
		32.0958	12.0194	3.11	0.76
		30.6705	3.2713	12.52	0.77
		46.906	17.6307	2.23	1.64
				6.38	0.74
				6.88	0.84
				1.48	1.18
				4.38	1.14
	Number of values	3	3	7	7
	Minimum	30.6705	3.2713	16.56	0.36
	Maximum	46.906	17.6307	47.15	3.18
	Range	16.2355	14.3594	30.59	2.82
	Mean	36.5575	10.9738	5.28286	1.01
	Std. Deviation	8.9904	7.23657	3.77379	0.332816
	Std. Error of Mean	5.19061	4.17804	1.42636	0.125793
	p value (t test)	0.0184668		0.0113995
Figure 4d		Necrosis (%)		ALT (U/Lx1000)		Survival hour	Dead/Alive	Survival hour	Dead/Alive
		Rspo3 fl/fl	Rspo3 ∆HSC	Rspo3 fl/fl	Rspo3 ∆HSC	Rspo3 fl/fl		Rspo3 ∆HSC
		0.170152	63.187	0.05	8.7	72	0	24	1
		0.0429135	59.3465	0.04	17.72	32	1	24	1
		0	58.828	0.044	20	72	0	8	1
		0.0304625	39.3811	0.044	20	72	0	8	1
		0.963783	0.423056	0.05	0.2	72	0	4	1
		0.397533	55.8804	0.04	30	72	0	4	1
		0.735677	6.60229	0.042	0.22	72	0	4	1
		0.955615	24.5363	0.04	1.17	72	0	10	1
						58	1	8	1
	Number of values	8	8	8	8	72	0	8	1
						72	0	72	0
	Minimum	0.0429135	0.423056	0.04	0.2	72	0	72	0
	Maximum	0.170152	63.187	0.05	20	72	0
	Range	0.127238	62.764	0.01	19.8	8	1
	Mean	0.241462	44.2331	0.0456	13.324
	Std. Deviation	0.408986	26.1894	0.0043359	8.69028
	Std. Error of Mean	0.182904	11.7123	0.00193907	3.88641
	p value (t test)	0.000750758		0.00845536		p value (log-rank test)		0.0003
Figure 4e		70% PHx									TCPOBOP									APAP								CCl4					Allyl Alcohol
		Ki67+ cells/zone									Ki67+ cells/zone									Necrosis (AU)								Necrosis (AU)					Necrosis (AU)
	Zone	Rspo3 fl/fl							p value (t test)	Zone	Rspo3 fl/fl							p value (t test)	Zone	Rspo3 fl/fl						p value (t test)	Zone	Rspo3 fl/fl			p value (t test)	Zone	Rspo3 fl/fl								p value (t test)
	1	5	4.5	2.5	5.25	1	4.25	3.5	0.418353	1	0.25	0	1.25	0.75	0.5	1.25		0.459101	1	0	0	0	0	0			1	0	0	0		1	0	0	0	0	0.125	0.0625	0.0625	0.0625	0.00103949
	2	4.25	4.25	3.5	5.75	1	4.5	4.5	0.110823	2	0	0.25	2	0.5	1	0.5		0.672319	2	0	0	0.125	0	0		0.296665	2	0	0	0		2	0	0	0	0	0	0	0	0	0.000607774
	3	4.25	3	4.25	7	1.75	5.25	5.75	0.0169245	3	1.25	1.75	1.75	0.25	1.5	1.5		0.0019997	3	0.0625	0	0.25	0.0625	0		0.103888	3	0	0	0		3	0	0	0	0	0	0	0	0	0.00114928
	4	5	6.5	4.25	8	0	5.75	7	0.0235082	4	0.25	0.75	1.5	1.75	1.5	1.75		0.0103575	4	0.25	0.0625	0.5625	0.25	0.0625		0.0182459	4	0	0	0		4	0	0	0	0	0	0	0	0	0.00233076
	5	5	5.25	4.75	7.25	0	7	6	0.00823534	5	0.75	1.75	3	1.25	3.25	1.25		0.0209933	5	0.75	0.25	0.8125	0.8125	0.1875		0.00168341	5	0.125	0.125	0	0.116117	5	0	0	0	0	0	0	0	0	0.00339432
	6	4	5	5.75	5.5	0	8.5	7.5	0.0100919	6	0.75	0.5	0.5	1.5	2.25	1.25		0.0274415	6	1	0.5625	1	1	0.4375		6.22889e-05	6	0.375	0.375	0.3125	7.02107e-05	6	0.0625	0	0	0	0	0	0	0	0.00523505
	7	3.75	4.75	2.5	3	0	4.25	5.25	0.095761	7	0.5	1.25	0.5	2	2	1		0.131664	7	1	0.9375	1	1	0.9375		1.12259e-07	7	0.75	0.75	0.75	5.68498e-06	7	0	0	0	0	0	0	0	0	0.0110497
	8	3.75	2	2.75	1.25	0	3	3.25	0.234638	8	0.5	1.25	0.25	0.5	0.5	0.75		0.141878	8	1	1	1	1	1		0.00080059	8	0.8125	1	0.9375	0.0077626	8	0.0625	0	0	0	0	0	0	0	0.0219187
	9	2.25	2.75	1.25	0.5	0	2.75	4.25	0.606034	9	0.25	0.5	0.5	0.5	0.75	0.25		0.854358	9	1	1	1	1	1		0.186447	9	1	1	1	0.277069	9	0	0	0	0	0	0	0	0	0.0646411
	Zone	Rspo3 ∆HSC								Zone	Rspo3 ∆HSC								Zone	Rspo3 ∆HSC							Zone	Rspo3 ∆HSC				Zone	Rspo3 ∆HSC
	1	3.25	3.75	2.5	2.75	1.5	4.75			1	0.25	0.25	1.5	0	1	0	0		1	0	0	0	0	0	0		1	0	0	0		1	0.9375	0.875	1	0.6875	0	1	0.25	0.25
	2	2	3.5	3.5	2.25	1.5	3.75			2	0.25	2	2	0.5	1	0.25	0.25		2	0	0	0	0	0	0		2	0	0	0		2	1	0.875	1	0.6875	0	1	0.25	0.25
	3	1	3.25	2.5	0.75	0.75	3.75			3	0.25	0.5	0.25	0.75	0.5	0.5	0		3	0	0	0	0	0	0		3	0	0	0		3	1	0.9375	1	0.5	0	1	0.1875	0.25
	4	1.25	2.5	1	1	0.25	5.25			4	0.25	0.5	0.5	0.25	0.5	0.25	1		4	0	0	0	0	0	0		4	0	0	0		4	1	0.75	0.9375	0.5	0	0.9375	0.0625	0.1875
	5	0	1	1.75	0.5	0.5	4.25			5	0	1.5	0.5	0.25	1.5	0.5	0.25		5	0	0	0	0	0	0		5	0	0	0		5	0.75	0.75	0.875	0.3125	0	0.75	0.0625	0.125
	6	0	1.25	1.5	0	0.25	4.25			6	0	0	0.75	0.75	0.25	0.5	0.5		6	0	0	0	0.0625	0	0		6	0	0	0		6	0.5625	0.75	0.6875	0.1875	0	0.5625	0	0.1875
	7	0	2.25	3	0	0.25	4			7	1	0	1	0.25	0	0.75	1.5		7	0.0625	0.1875	0.3125	0.25	0	0.125		7	0.125	0.0625	0.0625		7	0.4375	0.8125	0.5	0.1875	0	0.25	0	0.125
	8	0	2.5	2	0	0.25	3.25			8	0.25	0.5	1	0.25	0	0.25	0		8	0.625	0.8125	0.8125	0.75	0.625	0.4375		8	0.4375	0.125	0.4375		8	0.3125	0.5625	0.1875	0.1875	0	0.0625	0	0.125
	9	0	2	2.75	0.25	0	4			9	0.75	0.5	0.75	0	0.75	0	0.25		9	1	1	1	1	0.9375	0.9375		9	1	0.625	0.9375		9	0.1875	0.5625	0.125	0.125	0	0	0	0.0625
Figure 4f		ALT (U/L)		AST (U/L)		Oil Red O (%)		Aldh2 mRNA (fold)
		Rspo3 fl/fl	Rspo3 ∆HSC	Rspo3 fl/fl	Rspo3 ∆HSC	Rspo3 fl/fl	Rspo3 ∆HSC	Rspo3 fl/fl	Rspo3 ∆HSC
		102	216	90	230	14.135	21.985	0.921686	0.746683
		176	148	138	198	14.215	13.4775	1.09895	0.790264
		138	136	112	150	13.2725	32.17	1.04476	0.688144
		64	168	70	208	18.49	23.3275	1.02067	0.895587
		106	116	88	124	7.57	18.67	1.01744	0.759787
		78	64	68	92	10.035	16.03	0.819354	0.951259
		88	226	78	244	11.455	19.3025	1.17918	0.710929
		100	274	86	615	15.995	16.08	1.15063	0.624193
		100	166	108	333	16.2325	19.1725	0.84107	0.620575
		66		70		19.015		0.862645
		54		102		12.4475		1.04362
	Number of values	11	9	11	9	11	9	11	9
	Minimum	54	64	68	92	7.57	13.4775	7.57	13.4775
	Maximum	176	274	138	615	19.015	32.17	19.015	32.17
	Range	122	210	70	523	11.445	18.6925	11.445	18.6925
	Mean	97.4545	168.222	91.8182	243.778	13.8966	20.0239	1	0.754158
	Std. Deviation	35.1919	63.0987	21.6047	156.329	3.47425	5.47411	0.123334	0.112474
	Std. Error of Mean	10.6108	21.0329	6.51407	52.1096	1.04752	1.8247	0.0371867	0.0374915
	p value (t test)	0.00523085		0.00489776		0.0069457		0.000217104
Figure 4g		CDAA-HFD (6w)					CDAA-HFD (24w)
		AST (U/L)		Oil Red O (%)			Tumor number (n)		Tumor size (mm)
		Rspo3 fl/fl	Rspo3 ∆HSC	Rspo3 fl/fl	Rspo3 ∆HSC		Rspo3 fl/fl	Rspo3 ∆HSC	Rspo3 fl/fl	Rspo3 ∆HSC
		282	294	41.5675	38.135		0	17	0	17
		198	426	36.2175	40.5675		3	20	2	10
		261	753	39.0825	40.4075		5	28	6	11
		282	513	32.55	44.705		5	44	3	9
		390	345	40.8675	45.5775		2	14	7	16
		234	276	35.45	46.33		9	20	1	11
		249	408	35.1025	52.7125		2	21	2	3
		258	459	34.7975	44.9925		2		3
		258	363	37.2725	46.61
		261	342	36.4075	42.8
			348		46.625
	Number of values	10	11	10	11	Number of values	8	7	8	7
	Minimum	198	276	32.55	38.135	Minimum	0	14	0	3
	Maximum	390	753	41.5675	52.7125	Maximum	9	44	7	17
	Range	192	477	9.0175	14.5775	Range	9	30	7	14
	Mean	267.3	411.545	36.9315	44.4966	Mean	3.5	23.4286	3	11
	Std. Deviation	49.4257	133.119	2.82457	3.9601	Std. Deviation	2.77746	10.0309	2.39046	4.65475
	Std. Error of Mean	15.6298	40.1369	0.893207	1.19401	Std. Error of Mean	0.981981	3.79133	0.845154	1.75933
	p value (t test)	0.0044646		8.10595e-05		p value (t test)	0.000118376		0.000905066
Figure 4h		TG (52:3)		TG (52:4)		TG (55:8)
		Average intensity (Peak Area)		Average intensity (Peak Area)		Average intensity (Peak Area)
		Rspo3 fl/fl	Rspo3 ∆HSC	Rspo3 fl/fl	Rspo3 ∆HSC	Rspo3 fl/fl	Rspo3 ∆HSC
		292.257	988.73	312.022	1225.29	362.488	1891.77
		164.815	802.748	223.755	952.707	150.461	894.74
		155.015	407.27	222.368	443.291	163.117	404.659
		590.437	1042.04	605.563	1719.62	778.275	1813.74
	Number of values	4	4	4	4	4	4
	Minimum	155.015	407.27	222.368	443.291	150.461	404.659
	Maximum	590.437	1042.04	605.563	1719.62	778.275	1891.77
	Range	435.422	634.771	383.195	1276.33	627.814	1487.11
	Mean	300.631	810.197	340.927	1085.23	363.585	1251.23
	Std. Deviation	203.066	287.536	181.341	532.83	293.018	723.529
	Std. Error of Mean	101.533	143.768	90.6704	266.415	146.509	361.764
	p value (t test)	0.0275078		0.0382941		0.0632992

## Sheet: Figure 5
Figure 5d		Rspo3 mRNA (fold)
		Ctrl	IL-1β	PDGF	TGFβ
		1.04844	0.66407	0.69619	0.34871
		0.85497	0.62247	0.87364	0.38771
		0.82569	0.65173	0.78946	0.47805
		1.27089	1.03608	0.65144	0.32679
	Number of values	4	4	4	4
	Minimum	0.82569	0.62247	0.65144	0.32679
	Maximum	1.27089	1.03608	0.87364	0.47805
	Range	0.4452	0.41361	0.2222	0.15126
	Mean	0.999997	0.743588	0.752683	0.385315
	Std. Deviation	0.205868	0.195774	0.0990366	0.0667598
	Std. Error of Mean	0.102934	0.0978869	0.0495183	0.0333799
	p value (Dunnett's multiple comparisons test)		0.0891	0.1028	0.0003
Figure 5h		RSPO3 mRNA (fold)
		Ctrl	PDGF	TGFβ
		1.14593	1.31186	0.27489
		0.960682	0.995496	0.170279
		0.893388	1.46949	0.207608
				0.137884
	Number of values	3	3	4
	Minimum	0.893388	0.995496	0.137884
	Maximum	1.14593	1.46949	0.27489
	Range	0.252541	0.473992	0.137007
	Mean	1	1.25895	0.197665
	Std. Deviation	0.130781	0.241386	0.0588399
	Std. Error of Mean	0.0755065	0.139364	0.02942
	p value (Dunnett's multiple comparisons test)		0.1266	0.0004
Figure 5l		dbGaP phs001807.v1.p1(ALD)
		RSPO3 mRNA (TPM)
		Normal	Early ALD	Non-severe AH	Severe AH
		1.31	0.83	0.76	0.32
		1.82	0.7	0.32	0.62
		1.52	0.77	0.76	0.45
		2.1	0.62	0.56	0.7
		1.98	0.65	0.55	0.15
		1.77	0.84	0.67	0.47
		1.3	0.69	0.39	0.44
		2.03	0.99	0.75	0.77
		2.61	0.46	0.77	0.48
		1.81	0.37	0.57	0.53
			0.62	0.6	0.35
			0.98		0.34
					0.44
					1.86
					0.81
					0.35
					0.33
					0.64
	Number of values	10	12	11	18
	Minimum	1.3	0.37	0.32	0.15
	Maximum	2.61	0.99	0.77	1.86
	Range	1.31	0.62	0.45	1.71
	Mean	1.825	0.71	0.609091	0.558333
	Std. Deviation	0.393707	0.186986	0.153	0.367636
	Std. Error of Mean	0.124501	0.0539781	0.0461313	0.0866525
	p value (t test)		2.9493e-08	1.1876e-08	5.3006e-09

## Sheet: Ext.Fig. 1
Ext.Fig. 1a		Colec11 mRNA (fold)
		iDTR wt	iDTR het
		0.826143	0.243252
		0.701886	0.293481
		0.746956	0.308567
		1.08761	0.900255
		1.27111	0.415414
		0.737171	0.330694
		1.60465	0.596876
		1.02448	0.299387
			0.120679
			0.21395
			0.168986
	Number of values	8	11
	Minimum	0.701886	0.120679
	Maximum	1.60465	0.900255
	Range	0.902761	0.779576
	Mean	1	0.353776
	Std. Deviation	0.316133	0.221575
	Std. Error of Mean	0.11177	0.0668074
	p value (t test)	6.44547e-05
Ext.Fig. 1b		Tnf mRNA (fold)		Ccl2 mRNA (fold)		Ccl3 mRNA (fold)		Ccl4 mRNA (fold)		Ccl5 mRNA (fold)		Il1a mRNA (fold)		Il1b mRNA (fold)		Emr1 mRNA (fold)
		iDTR wt	iDTR het	iDTR wt	iDTR het	iDTR wt	iDTR het	iDTR wt	iDTR het	iDTR wt	iDTR het	iDTR wt	iDTR het	iDTR wt	iDTR het	iDTR wt	iDTR het
		0.80902	0.996224	1.07236	1.12026	1.10843	0.876342	1.09214	1.13807	0.93198	1.42026	0.711769	0.758096	0.790746	0.714932	0.873955	0.988415
		0.779138	1.17715	0.939641	1.14457	0.5618	0.789498	0.854591	1.48961	0.691365	2.29853	0.546484	0.813383	0.319536	0.654252	0.638407	1.0132
		0.746909	1.24137	0.777178	1.24474	0.859172	1.09057	0.82809	1.4434	0.738463	1.51675	0.68811	1.09763	0.496688	0.742267	0.806986	1.19698
		1.08682	1.28352	1.27995	1.28101	0.937862	1.07853	0.852889	1.49547	0.962706	1.92542	1.14573	1.17956	1.24804	1.42415	1.01062	1.1115
		1.35276	0.932874	1.36177	0.676536	1.74695	0.940071	1.57078	1.24873	1.1339	1.07104	1.19712	0.689601	0.977894	0.582481	1.29623	0.805385
		0.80465	0.789341	0.747346	0.585047	0.820571	1.02465	0.687642	1.218	0.81541	1.13325	0.5136	0.536953	0.435618	0.224557	0.63372	0.787634
		1.40184	0.698649	1.09865	0.250909	1.24669	0.746588	1.47186	0.615726	1.49858	0.933501	2.05268	0.449576	2.70262	0.142967	1.77648	0.680784
		1.01886	0.511605	0.723106	0.253994	0.718527	0.663948	0.642007	0.636719	1.22759	1.13984	1.14451	0.477838	1.02886	0.116848	0.963602	0.778945
			0.438189		0.192551		0.489099		0.524339		0.73224		0.307953		0.077299		0.603626
			1.26514		0.535794		1.53231		1.81187		1.43597		0.524734		0.423733		0.920676
			1.00056		0.379715		0.971982		1.20397		1.52026		0.469402		0.511849		0.773638
	Number of values	8	11	8	11	8	11	8	11	8	11	8	11	8	11	8	11
	Minimum	0.746909	0.438189	0.723106	0.192551	0.5618	0.489099	0.642007	0.524339	0.691365	0.73224	0.5136	0.307953	0.263722	0	0.63372	0.603626
	Maximum	1.35276	1.28352	1.36177	1.28101	1.74695	1.53231	1.57078	1.81187	1.49858	2.29853	2.05268	1.17956	1.70639	0.866586	1.77648	1.19698
	Range	0.605856	0.845329	0.638666	1.08846	1.18515	1.04321	0.928771	1.28753	0.807213	1.56629	1.53908	0.871603	1.44266	0.866586	1.14276	0.593352
	Mean	1	0.93951	1	0.696829	1	0.927598	1	1.16599	1	1.37519	1	0.664066	1	0.510485	1	0.878252
	Std. Deviation	0.262211	0.298989	0.24437	0.425427	0.369879	0.272546	0.349488	0.413983	0.273093	0.449113	0.508741	0.276852	0.759741	0.390271	0.379881	0.183542
	Std. Error of Mean	0.0927055	0.0901485	0.0863978	0.128271	0.130772	0.0821756	0.123563	0.12482	0.0965529	0.135413	0.179867	0.0834739	0.268609	0.117671	0.134308	0.0553399
	p value (t test)	0.65296		0.0892553		0.628554		0.370957		0.0520266		0.080805		0.0830612		0.364985
Ext.Fig. 1c		Heart		Lung		Kidney		Spleen		Intestine
		Lrat mRNA (fold)		Lrat mRNA (fold)		Lrat mRNA (fold)		Lrat mRNA (fold)		Lrat mRNA (fold)
		iDTR wt	iDTR het	iDTR wt	iDTR het	iDTR wt	iDTR het	iDTR wt	iDTR het	iDTR wt	iDTR het
		0.541242	0.622964	1.65098	3.16516	1.62749	1.58766	1.33178	0.453437	0.218214	2.90706
		1.72698	0.873211	0.248781	2.21455	1.08176	1.29333	0.779784	0.668253	0.222556	2.02757
		0.56416	0.684999	1.8287	3.34475	0.875534	2.27842	0.868496	0.651343	2.25389	0.424774
		0.582703	1.02074	2.27065	2.23454	0.980065	0.993204	0.686309	0.626959	0.655378	2.15681
		1.65543	0.717318	0.392943	1.0948	1.08564	0.933	0.599299	0.819554	1.55531	0.243368
		1.0488	0.270766	0.198238	1.55864	0.840438	1.89662	0.674319	1.53337	0.997711	2.38704
		0.88068	0.206683	0.409702	0.514094	0.509076	1.18702	2.06001	0.581153	1.09695	1.21964
	Number of values	7	7	7	7	7	7	7	7	7	7
	Minimum	0.541242	0.206683	0.198238	0.514094	0.509076	0.933	0.599299	0.453437	0.218214	0.243368
	Maximum	1.72698	1.02074	2.27065	3.34475	1.62749	2.27842	2.06001	1.53337	2.25389	2.90706
	Range	1.18574	0.814059	2.07241	2.83065	1.11842	1.34542	1.46071	1.07993	2.03567	2.66369
	Mean	1	0.628098	1	2.01808	1	1.45275	1	0.76201	1	1.62375
	Std. Deviation	0.508144	0.29742	0.880265	1.03978	0.339146	0.495699	0.526706	0.357191	0.733073	1.01514
	Std. Error of Mean	0.19206	0.112414	0.332709	0.392998	0.128185	0.187357	0.199076	0.135006	0.277075	0.383686
	p value (t test)	0.120541		0.071458		0.0693321		0.341993		0.212123
Ext.Fig. 1d		B cell		NK cell		NKT cell		Ab T cell		CD4+ Tconv cell		Treg cell		CD8+ T cell		%Ki67+CD4+ Tconv cell		%Ki67+CD4+ Treg cell
		Cells (104 / g)		Cells (104 / g)		Cells (104 / g)		Cells (104 / g)		Cells (104 / g)		Cells (104 / g)		Cells (104 / g)		Ki67+ (%CD4+ Tconv)		Ki67+ (%CD4+ Treg)
		iDTR wt	iDTR het	iDTR wt	iDTR het	iDTR wt	iDTR het	iDTR wt	iDTR het	iDTR wt	iDTR het	iDTR wt	iDTR het	iDTR wt	iDTR het	iDTR wt	iDTR het	iDTR wt	iDTR het
		12.7637	22.4987	7.76258	25.6173	5.88415	8.19753	14.7706	27.3994	6.21327	12.5859	0.369264	1.26973	6.94377	11.3384	13	20.9	31.7	39.6
		17.1242	10.2088	16.3197	12.2506	4.45918	4.35839	16.8943	10.523	7.94147	4.57827	0.448216	0.306265	6.81519	4.66465	23	12.1	46.5	38.2
		8.55472	8.81118	13.1277	10.8363	2.84288	4.601	9.73708	10.3922	4.52948	4.42335	0.269509	0.524052	4.2165	4.37894	15.1	23	46.9	40.7
		17.2598	12.1654	18.7316	10.2274	3.9604	4.38855	20.3372	8.30199	9.62002	2.06299	0.548569	0.262563	8.45598	5.51382	17.6	18.4	46.5	49.3
		8.52153	9.17855	10.1967	12.9507	2.04662	4.66636	8.52153	12.4368	4.04955	4.30662	0.335035	0.349463	3.4159	6.59869	18.8	16	54.8	49.3
	Number of values	5	5	5	5	5	5	5	5	5	5	5	5	5	5	5	5	5	5
	Minimum	8.52153	8.81118	7.76258	10.2274	2.04662	4.35839	8.52153	8.30199	4.04955	2.06299	0.269509	0.262563	3.4159	4.37894	13	12.1	31.7	38.2
	Maximum	17.2598	22.4987	18.7316	25.6173	5.88415	8.19753	20.3372	27.3994	9.62002	12.5859	0.548569	1.26973	8.45598	11.3384	23	23	54.8	49.3
	Range	8.73831	13.6875	10.969	15.3898	3.83752	3.83914	11.8156	19.0974	5.57047	10.5229	0.27906	1.00716	5.04009	6.95949	10	10.9	23.1	11.1
	Mean	12.8448	12.5725	13.2276	14.3765	3.83865	5.24237	14.0521	13.8107	6.47076	5.59142	0.394118	0.542414	5.96947	6.49891	17.5	18.08	45.28	43.42
	Std. Deviation	4.32746	5.69973	4.44179	6.37681	1.48213	1.6573	4.93212	7.73596	2.33334	4.04394	0.107724	0.418519	2.08811	2.8399	3.80657	4.25288	8.37628	5.44031
	Std. Error of Mean	1.9353	2.549	1.98643	2.8518	0.662829	0.741166	2.20571	3.45963	1.0435	1.80851	0.0481756	0.187167	0.933833	1.27004	1.70235	1.90195	3.74598	2.43298
	p value (t test)	0.934295		0.749471		0.195717		0.954512		0.684736		0.464941		0.745621		0.825947		0.688057
		%B cell		%NK cell		%NKT cell		%Ab T cell		%CD4+ Tconv cell		%Treg cell		%CD8+ T cell		%Ki67+CD8+ cell		%GNZB+CD8+ cell
		% of CD45+ cells		% of CD45+ cells		% of CD45+ cells		% of CD45+ cells		% of CD45+ cells		% of CD45+ cells		% of CD45+ cells		Ki67+ (%CD8+ T cell)		GNZB+ (%CD8+ T cell)
		iDTR wt	iDTR het	iDTR wt	iDTR het	iDTR wt	iDTR het	iDTR wt	iDTR het	iDTR wt	iDTR het	iDTR wt	iDTR het	iDTR wt	iDTR het	iDTR wt	iDTR het	iDTR wt	iDTR het
		15.9	10.1	9.67	11.5	7.33	3.68	18.4	12.3	7.74	5.65	0.46	0.57	8.65	5.09	17.7	28.6	21.2	27
		14.9	13	14.2	15.6	3.88	5.55	14.7	13.4	6.91	5.83	0.39	0.39	5.93	5.94	22.1	18.2	13.4	14.5
		9.84	9.92	15.1	12.2	3.27	5.18	11.2	11.7	5.21	4.98	0.31	0.59	4.85	4.93	18.7	35.2	11.6	17
		12.9	9.73	14	8.18	2.96	3.51	15.2	6.64	7.19	1.65	0.41	0.21	6.32	4.41	18.2	7.76	12.5	20.6
		11.7	8.93	14	12.6	2.81	4.54	11.7	12.1	5.56	4.19	0.46	0.34	4.69	6.42	21.9	22.4	8.55	30.8
	Number of values	5	5	5	5	5	5	5	5	5	5	5	5	5	5	5	5	5	5
	Minimum	9.84	8.93	9.67	8.18	2.81	3.51	11.2	6.64	5.21	1.65	0.31	0.21	4.69	4.41	17.7	7.76	8.55	14.5
	Maximum	15.9	13	15.1	15.6	7.33	5.55	18.4	13.4	7.74	5.83	0.46	0.59	8.65	5.94	22.1	35.2	21.2	30.8
	Range	6.06	4.07	5.43	7.42	4.52	2.04	7.2	6.76	2.53	4.18	0.15	0.38	3.96	1.53	4.4	27.44	12.65	16.3
	Mean	13.048	10.336	13.394	12.016	4.05	4.492	14.24	11.228	6.522	4.46	0.406	0.42	6.088	5.358	19.72	22.432	13.45	21.98
	Std. Deviation	2.43383	1.55481	2.13089	2.65524	1.87892	0.897034	2.92113	2.64101	1.08709	1.69797	0.061887	0.160312	1.59136	0.809364	2.11234	10.4193	4.70106	6.81264
	Std. Error of Mean	1.08844	0.695332	0.952962	1.18746	0.84028	0.401166	1.30637	1.18109	0.486163	0.759355	0.0276767	0.0716938	0.711677	0.361959	0.944669	4.65964	2.10238	3.0467
	p value (t test)	0.0689647		0.391878		0.647695		0.125586		0.0515122		0.859979		0.387291		0.584057		0.0501283
		Neutrophil		cDC		cDC1		cDC2		VSIG+ KC		F4/80+ KC		Ly6C4low Monocyte		Ly6C4high Monocyte		%CD80+ cDC1 cell		%CD80+ KC		%CD86+ KC
		Cells (105 / g)		Cells (105 / g)		Cells (105 / g)		Cells (105 / g)		Cells (105 / g)		Cells (105 / g)		Cells (105 / g)		Cells (105 / g)		%CD80+ (%cDC1 cell)		%CD80+ (%KC)		%CD86+ (%KC)
		iDTR wt	iDTR het	iDTR wt	iDTR het	iDTR wt	iDTR het	iDTR wt	iDTR het	iDTR wt	iDTR het	iDTR wt	iDTR het	iDTR wt	iDTR het	iDTR wt	iDTR het	iDTR wt	iDTR het	iDTR wt	iDTR het	iDTR wt	iDTR het
		2.47389	15.0663	3.01539	2.36039	0.382233	0.74327	2.33587	1.41623	2.80835	5.98634	3.27552	6.12696	0.966199	2.74206	1.1467	5.13258	8.28	3.78	2	1.61	4.45	3.86
		2.58585	3.34341	3.75693	1.75401	0.53477	0.257186	2.87016	1.29107	5.55755	3.20968	6.72186	3.15824	1.81416	1.49168	2.26093	1.20877	2.24	3.85	0.9	0.31	3.33	5.05
		3.41505	9.40356	2.1809	1.1232	0.264864	0.217675	1.74697	0.818458	2.95295	4.3535	2.96422	4.65824	1.79206	4.65824	1.25106	3.71789	3.12	11	0.32	1.18	5.33	6.2
		2.21545	13.9111	2.59759	0.451297	0.482214	0.102356	1.83787	0.316373	1.57857	3.09859	1.76508	3.11255	1.36021	0.572263	2.94787	1.87497	5.73	5.93	0.28	2.86	8.68	8.04
		3.53416	3.69215	2.3652	0.967462	0.389654	0.230348	1.77292	0.664719	1.52355	15.0055	1.60537	14.3474	1.17675	1.30311	1.74175	2.1192	2.58	5.73	0.56	4.14	7.39	4.35
	Number of values	5	5	5	5	5	5	5	5	5	5	5	5	5	5	5	5	5	5	5	5	5	5
	Minimum	2.21545	3.34341	2.1809	0.451297	0.264864	0.102356	1.74697	0.316373	1.52355	3.09859	1.60537	3.11255	0.966199	0.572263	1.1467	1.20877	2.24	3.78	0.28	0.31	3.33	3.86
	Maximum	3.53416	15.0663	3.75693	2.36039	0.53477	0.74327	2.87016	1.41623	5.55755	15.0055	6.72186	14.3474	1.81416	4.65824	2.94787	5.13258	8.28	11	2	4.14	8.68	8.04
	Range	1.3187	11.7229	1.57603	1.90909	0.269906	0.640914	1.12319	1.09986	4.03401	11.9069	5.11649	11.2348	0.847958	4.08598	1.80118	3.92381	6.04	7.22	1.72	3.83	5.35	4.18
	Mean	2.84488	9.0833	2.7832	1.33127	0.410747	0.310167	2.11276	0.901371	2.88419	6.33073	3.26641	6.28068	1.42188	2.15347	1.86966	2.81068	4.39	6.058	0.812	2.02	5.836	5.5
	Std. Deviation	0.591841	5.50493	0.627298	0.739558	0.103717	0.249247	0.486899	0.453335	1.63656	4.98668	2.06425	4.67746	0.374983	1.60325	0.747887	1.5917	2.57095	2.94159	0.708463	1.49982	2.17717	1.67004
	Std. Error of Mean	0.264679	2.46188	0.280536	0.33074	0.0463838	0.111467	0.217748	0.202737	0.731893	2.23011	0.923162	2.09182	0.167697	0.716995	0.334465	0.71183	1.14977	1.31552	0.316834	0.670738	0.973661	0.746867
	p value (t test)	0.0358374		0.0101128		0.428967		0.00357521		0.180184		0.223894		0.349538		0.265762		0.367686		0.142077		0.791166
		%Neutrophil		%cDC		%cDC1		%cDC2		%VSIG+ KC		%F4/80+ KC		%Ly6C4low Monocyte		%Ly6C4high Monocyte		%CD86+ cDC1 cell		MHCII in Kupffer cells
		% of CD45+ cells		% of CD45+ cells		% of CD45+ cells		% of CD45+ cells		% of CD45+ cells		% of CD45+ cells		% of CD45+ cells		% of CD45+ cells		%CD86+ (%cDC1 cell)		Fluorescence intensity (Median)
		iDTR wt	iDTR het	iDTR wt	iDTR het	iDTR wt	iDTR het	iDTR wt	iDTR het	iDTR wt	iDTR het	iDTR wt	iDTR het	iDTR wt	iDTR het	iDTR wt	iDTR het	iDTR wt	iDTR het	iDTR wt	iDTR het
		4.66	15	5.68	2.35	0.72	0.74	4.4	1.41	5.29	5.96	6.17	6.1	1.82	2.73	2.16	5.11	9.47	6.46	2739	1928
		3.82	6.5	5.55	3.41	0.79	0.5	4.24	2.51	8.21	6.24	9.93	6.14	2.68	2.9	3.34	2.35	10.2	13.7	3400	3132
		6.06	10.8	3.87	1.29	0.47	0.25	3.1	0.94	5.24	5	5.26	5.35	3.18	5.35	2.22	4.27	13.4	10.5	3413	3393
		4.87	29.9	5.71	0.97	1.06	0.22	4.04	0.68	3.47	6.66	3.88	6.69	2.99	1.23	6.48	4.03	24.3	3.39	3950	1758
		9.07	5.61	6.07	1.47	1	0.35	4.55	1.01	3.91	22.8	4.12	21.8	3.02	1.98	4.47	3.22	18.1	10.3	3746	3434
	Number of values	5	5	5	5	5	5	5	5	5	5	5	5	5	5	5	5	5	5	5	5
	Minimum	3.82	5.61	3.87	0.97	0.47	0.22	3.1	0.68	3.47	5	3.88	5.35	1.82	1.23	2.16	2.35	10.2	3.39	2739	1758
	Maximum	9.07	29.9	6.07	3.41	1.06	0.74	4.55	2.51	8.21	22.8	9.93	21.8	3.18	5.35	6.48	5.11	24.3	13.7	3950	3434
	Range	5.25	24.29	2.2	2.44	0.59	0.52	1.45	1.83	4.74	17.8	6.05	16.45	1.36	4.12	4.32	2.76	14.1	10.31	1211	1676
	Mean	5.696	13.562	5.376	1.898	0.808	0.412	4.066	1.31	5.224	9.332	5.872	9.216	2.738	2.838	3.734	3.796	15.094	8.87	3449.6	2729
	Std. Deviation	2.04886	9.87083	0.863701	0.987988	0.235945	0.213471	0.572259	0.720035	1.85229	7.55354	2.44787	7.0508	0.544169	1.55302	1.80327	1.05223	6.16921	3.99591	460.164	819.264
	Std. Error of Mean	0.916278	4.41437	0.386259	0.441842	0.105518	0.0954673	0.255922	0.322009	0.828369	3.37804	1.09472	3.15321	0.24336	0.694531	0.806447	0.47057	2.75896	1.78703	205.792	366.386
	p value (t test)	0.119186		0.000351186		0.0238162		0.000152652		0.271485		0.345754		0.895272		0.948687		0.0949221		0.124726
Ext.Fig. 1e		HNF4α+ Hepatocyte area (pixels x 1000)
		iDTR wt	iDTR het
		5.71394	4.03546
		4.80272	4.18872
		3.76636	4.44087
		4.98117	3.61981
		5.36974	3.86797
	Number of values	5	5
	Minimum	3.76636	3.61981
	Maximum	5.71394	4.44087
	Range	1.94758	0.821061
	Mean	4.92678	4.03057
	Std. Deviation	0.738369	0.311667
	Std. Error of Mean	0.330209	0.139382
	p value (t test)	0.0369151
Ext.Fig. 1f		Liver body ratio (%)		ALT (U/L)		Ccnd1 mRNA (fold)		Cyclin D1+ cells/HPF
		iDTR wt	iDTR het	iDTR wt	iDTR het	iDTR wt	iDTR het	iDTR wt	iDTR het
		3.07018	2.05128	348	244	0.608696	0.606741	87	64.25
		3.02748	2.22222	256	532	0.565682	0.242624	68.75	7.5
		2.92909	1.97216	252	650	1.63508	0.45897	55	30.75
		3.13725	2.5	286	446	0.827615	0.151362	114	23
		2.74823	2.59067	414	410	1.46448	0.154997	145.333	26.8333
		2.63636	2.03209	272	672	0.990449	0.339517	105	48.5
		2.60274	1.8784	254	534	0.907994	0.809659	109.167	79.8333
	Number of values	7	7	7	7	7	7	7	7
	Minimum	2.60274	1.8784	252	244	0.565682	0.151362	55	7.5
	Maximum	3.13725	2.59067	414	672	1.63508	0.809659	145.333	79.8333
	Range	0.534515	0.712275	162	428	1.0694	0.658297	90.3333	72.3333
	Mean	2.87876	2.17812	297.429	498.286	1	0.394839	97.75	40.0952
	Std. Deviation	0.21606	0.272464	61.3592	147.646	0.408064	0.246349	30.2635	25.3348
	Std. Error of Mean	0.0816631	0.102982	23.1916	55.8048	0.154234	0.093111	11.4385	9.57566
	p value (t test)	0.000179091		0.0060686		0.0056845		0.00224858
Ext.Fig. 1g		PHx (5d)		PHx (7d)		PHx (14d)		PHx (5d)		PHx (7d)		PHx (14d)		Removed liver (0d)		PHx (14d)
		Liver body ratio (%)		Liver body ratio (%)		Liver body ratio (%)		Ki67+ cells/HPF		Ki67+ cells/HPF		Ki67+ cells/HPF		TdTomato+ area (%)		TdTomato+ area (%)
		iDTR wt	iDTR het	iDTR wt	iDTR het	iDTR wt	iDTR het	iDTR wt	iDTR het	iDTR wt	iDTR het	iDTR wt	iDTR het	iDTR wt	iDTR het	iDTR wt	iDTR het
		3.12195	2.05742	3.61111	2.76995	3.57447	3.69863	18.1667	35.1667	3.83333	34	9.2	23.4	3.23525	0.336308	4.1959	1.16937
		2.99595	2.29437	3.94872	2.94872	3.38645	3.30827	11.8333	36.8333	10	45.5	8.6	17.8	1.89379	0.15846	2.01113	1.50001
		3.25397	2.04878	3.77432	2.53731	3.25967	3.21267	10.6667	52.8333	10	18.3333	2.6	13.6	2.79417	0.284731	3.20822	0.282153
		3.16964	2.44444	3.68201	2.80193	3.61868	3.55372	24	31.1667	7.16667	21.8333	12.2	13.4	2.89429	0.134394	2.56885	0.567584
		3.30544	2.34146	3.62385	3.125	3.50515	3.84921	16	53	11.1667	39.3333	5.4	9.2	1.99199	0.255968	2.03857	0.730594
						3.83673	3.01802					11.4	28.2		0.399213		1.35048
						3.82114	3.2549					15.6	35.6
						4.16	3.71542					15.2	5
	Number of values	5	5	5	5	8	8	5	5	5	5	8	8	5	6	5	6
	Minimum	2.99595	2.04878	3.61111	2.53731	3.25967	3.01802	10.6667	31.1667	3.83333	18.3333	2.6	5	1.89379	0.134394	2.01113	0.282153
	Maximum	3.30544	2.44444	3.94872	2.94872	4.16	3.84921	24	53	11.1667	45.5	15.6	35.6	3.23525	0.399213	4.1959	1.50001
	Range	0.309488	0.395664	0.337607	0.411405	0.900331	0.831188	13.3333	21.8333	7.33333	27.1667	13	30.6	1.34146	0.264819	2.18477	1.21786
	Mean	3.16939	2.2373	3.728	2.83658	3.64529	3.45135	16.1333	41.8	8.43333	31.8	10.025	18.275	2.5619	0.261513	2.80454	0.933366
	Std. Deviation	0.12041	0.176716	0.139182	0.218495	0.286247	0.293612	5.34816	10.3551	2.96414	11.5105	4.53108	10.2075	0.589279	0.101887	0.91796	0.479534
	Std. Error of Mean	0.053849	0.0790297	0.0622441	0.0977142	0.101204	0.103807	2.39177	4.63093	1.3256	5.14765	1.60198	3.60891	0.263533	0.0415951	0.410524	0.195769
	p value (t test)	1.02767e-05		5.77438e-05		0.202324		0.00115754		0.00229942		0.0554075		5.5013e-06		0.00182279
Ext.Fig. 1h		Liver body ratio (%)		ALT (U/L)		Ccnd1 mRNA (fold)		Cyclin D1+ cells/HPF
		iDTR wt	iDTR het	iDTR wt	iDTR het	iDTR wt	iDTR het	iDTR wt	iDTR het
		7.31844	5.84112	152	64	1.2993	0.203524	22.75	3
		7.51269	5.02618	78	74	0.853244	0.344939	23.25	1
		6.83673	5.18325	202	294	0.682204	0.348518	21.75	3.75
		7.42222	7.07317	128	110	1.28961	0.919473	58.5	16
		7.0339	5.64103	178	70	1.03233	0.645084	58.75	2.75
		7.05882	7.01245	194	192	1.03592	0.761396	48.25	13.25
		7.27679	6.04255	106	368	1.0925	0.205393	33.75	3
		6.95167	5.77778	62	62	0.714895	0.294537	32	2.25
			6.4467		68		0.857637		7.75
			5.7971		108		0.378854		1.75
			5.9375		118				1.25
	Number of values	8	11	8	11	8	10	8	11
	Minimum	6.83673	5.02618	62	62	0.682204	0.203524	21.75	1
	Maximum	7.51269	7.07317	202	368	1.2993	0.919473	58.75	13.25
	Range	0.675956	2.04699	140	306	0.617098	0.715949	37	12.25
	Mean	7.17641	5.97989	137.5	138.909	1	0.495936	37.375	5.06818
	Std. Deviation	0.240172	0.650971	52.815	103.489	0.235482	0.27318	15.6798	5.093
	Std. Error of Mean	0.0849135	0.196275	18.6729	31.203	0.0832554	0.0863872	5.54366	1.5356
	p value (t test)	0.000127394		0.97238		0.000787273		6.08305e-06
Ext.Fig. 1i		TCPOBOP (5d)		TCPOBOP (7d)		TCPOBOP (14d)		TCPOBOP (5d)		TCPOBOP (7d)		TCPOBOP (14d)
		Liver body ratio (%)		Liver body ratio (%)		Liver body ratio (%)		Ki67+ cells/HPF		Ki67+ cells/HPF		Ki67+ cells/HPF
		iDTR wt	iDTR het	iDTR wt	iDTR het	iDTR wt	iDTR het	iDTR wt	iDTR het	iDTR wt	iDTR het	iDTR wt	iDTR het
		8.57249	6.78392	7.39113	6.51747	8.39329	8.08123	22.75	15.25	0.5	49.5	0.5	1.25
		8	6.81077	8.10603	6.35313	8.6249	5.9481	24	18.5	2.75	38.25	1.25	0.5
		8.70429	6.49964	6.43421	8.56085	7.60171	7.23247	21	18	0.25	20.25	11.75	1.75
		7.94107	4.7501	8.11239	9.96578	7.35228	7.66002	27.25	17.5	19.25	24.5	7.5	8.5
		7.53828	4.86345	9.41286			8.34366	26.25	20	10.25			0.75
				9.26573						12.25
	Number of values	5	5	6	4	4	5	5	5	6	4	4	5
	Minimum	7.53828	4.7501	6.43421	6.35313	7.35228	5.9481	21	15.25	0.25	20.25	0.5	0.5
	Maximum	8.70429	6.81077	9.41286	9.96578	8.6249	8.34366	27.25	20	19.25	49.5	11.75	8.5
	Range	1.16601	2.06066	2.97866	3.61265	1.27262	2.39556	6.25	4.75	19	29.25	11.25	8
	Mean	8.15123	5.94158	8.12039	7.84931	7.99304	7.4531	24.25	17.85	7.54167	33.125	5.25	2.55
	Std. Deviation	0.481167	1.04384	1.12762	1.73187	0.61187	0.941295	2.54337	1.72844	7.64594	13.3487	5.35023	3.36062
	Std. Error of Mean	0.215184	0.466821	0.460348	0.865933	0.305935	0.42096	1.13743	0.772981	3.12144	6.67434	2.67512	1.50291
	p value (t test)	0.00262039		0.769531		0.3571		0.00163663		0.00455468		0.383214
Ext.Fig. 1j		48h after 70% PHx										72h after 70% PHx
		Lrat mRNA (fold)		Hand2 mRNA (fold)		Mki67 mRNA (fold)		Ccnd1 mRNA (fold)		Ki67+ cells/HPF		Lrat mRNA (fold)		Hand2 mRNA (fold)		Mki67 mRNA (fold)		Ccnd1 mRNA (fold)		Ki67+ cells/HPF
		iDTR wt	iDTR het	iDTR wt	iDTR het	iDTR wt	iDTR het	iDTR wt	iDTR het	iDTR wt	iDTR het	iDTR wt	iDTR het	iDTR wt	iDTR het	iDTR wt	iDTR het	iDTR wt	iDTR het	iDTR wt	iDTR het
		0.606069	0.338942	0.531928	0.220667	0.815235	0.430181	0.338037	0.256442	39.25	6.75	0.729992	0.0188277	0.967944	0.0134924	1.18596	0.0224017	1.33921	0.0984143	54.25	0.25
		1.21734	0.0495118	1.25471	0.0228767	0.320618	0.0311452	2.3468	0.155754	8.75	0	0.720671	0.0302395	1.18051	0.0398157	0.382131	0.0763112	0.470528	0.0739465	52.25	1.75
		0.823959	0.044619	1.16014	0.0206527	0.284763	0.209177	1.02033	0.158865	17.25	0.75	0.670614	0.0222496	1.2141	0.031757	1.65919	0.033663	1.26927	0.0986288	49.75	0.75
		1.05352	0.0381154	0.648083	0.0298642	1.41996	0.0238576	0.914262	0.421019	100.75	0.25	0.54695	0.0249968	0.642269	0.0832173	0.620342	0.190666	0.509029	0.17454	69.75	12
		1.30117	0.110069	1.32598	0.0562213	3.11363	1.23649	0.901681	0.235712	111.25	48.5	1.72538	0.0346084	1.23688	0.0205191	1.29639	0.0365026	1.43046	0.0955044	75.5	4.5
		0.997945	0.022337	1.07916	0.0248772	0.0457894	0.188	0.478894	0.116856	9	13.25	0.707542	0.0296738	0.59101	0.0442408	0.496455	0.0917596	0.59338	0.340986	73.5	3.25
			0.100567		0.0747621		0.113771		0.180917		2.25	1.89886	0.0212598	1.16729	0.0527271	1.35953	0.0362575	1.38813	0.0618726	121.75	1.5
	Number of values	6	7	6	7	6	7	6	7	6	7	7	8	7	8	7	8	7	8	7	8
	Minimum	0.606069	0.022337	0.531928	0.0206527	0.0457894	0.0238576	0.478894	0.116856	8.75	0	0.54695	0.0188277	0.59101	0.0134924	0.382131	0.0224017	0.470528	0.0618726	49.75	0.25
	Maximum	1.30117	0.338942	1.25471	0.0747621	3.11363	1.23649	2.3468	0.421019	111.25	48.5	1.89886	0.0346084	1.23688	0.0832173	1.65919	0.190666	1.43046	0.17454	121.75	12
	Range	0.695099	0.316605	0.722787	0.0541094	3.06784	1.21263	1.86791	0.304162	102.5	48.5	1.35191	0.0157807	0.645872	0.0697249	1.27706	0.168264	0.959928	0.112667	72	11.75
	Mean	1	0.100594	1	0.0642745	1	0.318945	1	0.217938	47.7083	10.25	1	0.0259794	1	0.0408242	1	0.0696517	1	0.134842	70.9643	3.42857
	Std. Deviation	0.255726	0.110053	0.33045	0.0718638	1.14556	0.427288	0.712888	0.101641	46.6182	17.5291	0.560405	0.00569437	0.276524	0.023069	0.494247	0.0590471	0.449117	0.0977155	24.7901	4.05101
	Std. Error of Mean	0.1044	0.0415962	0.134906	0.027162	0.467675	0.1615	0.291035	0.0384165	19.0318	6.62539	0.211813	0.00215227	0.104516	0.00871928	0.186808	0.0223177	0.16975	0.036933	9.36979	1.53114
	p value (t test)	3.73205e-06		1.45969e-05		0.170312		0.0147141		0.0731774		0.000612781		9.31749e-07		0.000339175		0.00031978		1.22462e-05

## Sheet: Ext.Fig. 2
Ext.Fig. 2a		Col1a1 mRNA (fold)
		Col1a1 fl/fl	Col1a1 ∆Liver
		0.941455	0.097149
		0.790406	0.168692
		1.26814	0.060114
	Number of values	3	3
	Minimum	0.790406	0.060114
	Maximum	1.26814	0.168692
	Range	0.477733	0.108578
	Mean	1	0.108652
	Std. Deviation	0.244188	0.0551954
	Std. Error of Mean	0.140982	0.0318671
	p value (t test)	0.00351042
Ext.Fig. 2b		Ki67+ cells/HPF		Liver body ratio (%)
		Col1a1 fl/fl	Col1a1 ∆Liver	Col1a1 fl/fl	Col1a1 ∆Liver
		26	151	2.96781	3.09783
		230	197.5	2.25	3.23575
		158.5	131	2.66951	2.94865
		175.5	96.5	2.8	2.95636
		217.5	159	2.38532	2.37624
	Number of values	5	5	5	5
	Minimum	26	96.5	2.25	2.37624
	Maximum	230	197.5	2.96781	3.23575
	Range	204	101	0.717807	0.85951
	Mean	161.5	147	2.61453	2.92296
	Std. Deviation	81.2304	37.1366	0.294807	0.327527
	Std. Error of Mean	36.3273	16.608	0.131842	0.146474
	p value (t test)	0.726001		0.156191
Ext.Fig. 2c		Ki67+ cells/HPF		Liver body ratio (%)
		Col1a1 fl/fl	Col1a1 ∆HSC	Col1a1 fl/fl	Col1a1 ∆HSC
		97	164.25	4.72	3.84615
		188	72.25	3.85965	4.66258
		129.5	106.25	3.92523	3.73134
		165.25	280.25	4.0553	3.72222
		147.25	78.75	3.84977	4.01015
		150.5	227.75	4.74886	3.74408
	Number of values	6	6	6	6
	Minimum	97	72.25	3.84977	3.72222
	Maximum	188	280.25	4.74886	4.66258
	Range	91	208	0.899093	0.940354
	Mean	146.25	154.917	4.19313	3.95275
	Std. Deviation	31.0781	84.9751	0.425747	0.364478
	Std. Error of Mean	12.6876	34.6909	0.17381	0.148797
	p value (t test)	0.819234		0.318168
Ext.Fig. 2d		Tgfbr1 mRNA (fold)
		Tgfbr1 fl/fl	Tgfbr1 ∆HSC
		1.04522	0.00112858
		0.452948	0.0102471
		1.4588	0.015778
		1.04303
	Number of values	4	3
	Minimum	0.452948	0.00112858
	Maximum	1.4588	0.015778
	Range	1.00585	0.0146494
	Mean	1	0.00905124
	Std. Deviation	0.413788	0.00739757
	Std. Error of Mean	0.206894	0.00427099
	p value (t test)	0.00984903
Ext.Fig. 2e		Ki67+ cells/HPF		Liver body ratio (%)
		Tgfbr1 fl/fl	Tgfbr1 ∆HSC	Tgfbr1 fl/fl	Tgfbr1 ∆HSC
		50.6	129.6	2.31527	2.83582
		94.4	182.2	2.33333	2.08531
		115.6	112.2	2.5	2.40642
		54.4	135.2	2.62911	2.74882
		127.4	110	2.84615	2.37288
			100.2		2.08589
			126.6		2.72152
	Number of values	5	7	6	6
	Minimum	50.6	100.2	2.31527	2.08531
	Maximum	127.4	182.2	2.84615	2.83582
	Range	76.8	82	0.530883	0.750513
	Mean	88.48	128	2.52477	2.46524
	Std. Deviation	34.9344	26.8963	0.220978	0.311894
	Std. Error of Mean	15.6231	10.1659	0.0988245	0.117885
	p value (t test)	0.0504789		0.723215
Ext.Fig. 2f		Pdgfrb mRNA (fold)
		Pdgfrb fl/fl	Pdgfrb ∆HSC
		1.02987	0.0198436
		0.970134	0.0381976
			0.0319946
	Number of values	2	3
	Minimum	0.970134	0.0198436
	Maximum	1.02987	0.0381976
	Range	0.0597314	0.018354
	Mean	1	0.0300119
	Std. Deviation		0.00933623
	Std. Error of Mean		0.00539028
Ext.Fig. 2g		48h		48h		72h		72h
		Ki67+ cells/HPF		Liver body ratio (%)		Ki67+ cells/HPF		Liver body ratio (%)
		Pdgfrb fl/fl	Pdgfrb ∆HSC	Pdgfrb fl/fl	Pdgfrb ∆HSC	Pdgfrb fl/fl	Pdgfrb ∆HSC	Pdgfrb fl/fl	Pdgfrb ∆HSC
		158.5	164.875	2.86815	2.5066	132.818	165.833	2.8169	3.18237
		285.5	180.6	2.62238	2.30318	98.6	145.833	3.02782	3.10506
		149.4	53.1429	3.10985	2.42935	165.3	150.778	3.38164	3.35986
		166.182	122.4	2.68548	2.3524	140.875	117.5	3.44828	2.62919
		182.7	197.5	2.66177	2.63158	94.375	123.25	2.95359	2.65116
			82.9091		2.17289	121.222		3.41486
			162.636		2.22626	160.167		2.97648
			283.875		2.17295	120.25
	Number of values	5	8	5	8	8	5	8	5
	Minimum	149.4	53.1429	2.62238	2.17289	94.375	117.5	2.8169	2.62919
	Maximum	285.5	283.875	3.10985	2.63158	165.3	165.833	3.44828	3.35986
	Range	136.1	230.732	0.487477	0.458693	70.925	48.3333	0.631374	0.730665
	Mean	188.456	155.992	2.78953	2.3494	129.201	140.639	3.14565	2.98553
	Std. Deviation	55.6092	71.5672	0.202409	0.164893	25.9241	20.0145	0.260517	0.328609
	Std. Error of Mean	24.8692	25.3028	0.09052	0.0582985	9.16557	8.95076	0.0984663	0.146958
	p value (t test)	0.408106		0.00125106		0.41991		0.367415

## Sheet: Ext.Fig. 4
Ext.Fig. 4b		Chrna4 mRNA (fold)		Hsd3b5 mRNA (fold)		Ang mRNA (fold)		Avpr1a2 mRNA (fold)
		iDTR wt	iDTR het	iDTR wt	iDTR het	iDTR wt	iDTR het	iDTR wt	iDTR het
		1.10147	0.743275	0.960231	0.36935	0.929208	0.867264	0.643956	0.492749
		1.1045	0.920135	0.882598	0.293811	0.66178	0.523763	0.577353	0.569048
		1.01905	0.513369	1.12069	0.290157	0.903673	0.640159	0.944155	0.445026
		1.50149	0.98177	1.18879	0.644509	0.77253	0.62013	1.23269	0.762904
		1.32575	0.381251	1.05703	0.305469	1.48935	0.578818	1.45424	0.446778
		0.385923	0.241629	0.572991	0.136504	1.0537	0.600323	0.973661	0.36645
		0.432026	1.0352	1.22756	0.495046	1.33063	0.493141	1.09289	0.411005
		1.1298	0.654164	0.990108	0.156645	0.859127	0.572403	1.08106	0.394869
			0.922181		0.132842		0.975725		0.354829
			0.462498		0.0516023		0.726482		0.44759
			0.457925		0.0759726		0.522242		0.377757
	Number of values	8	11	8	11	8	11	8	11
	Minimum	0.385923	0.241629	0.572991	0.0516023	0.66178	0.493141	0.577353	0.354829
	Maximum	1.50149	1.0352	1.22756	0.644509	1.48935	0.975725	1.45424	0.762904
	Range	1.11556	0.793575	0.654571	0.592907	0.82757	0.482585	0.876887	0.408075
	Mean	1	0.664855	1	0.268355	1	0.647314	1	0.460819
	Std. Deviation	0.395639	0.272307	0.208067	0.183794	0.280798	0.151815	0.289059	0.117677
	Std. Error of Mean	0.13988	0.0821036	0.0735629	0.0554159	0.0992773	0.045774	0.102198	0.035481
	p value (t test)	0.0424202		3.02992e-07		0.00252689		3.02827e-05
Ext.Fig. 4c		Cyp2e1 activity (fold)
		iDTR wt	iDTR het
		1.08581	0.711889
		1.19367	0.70326
		0.575264	0.749281
		1.21956	0.934803
		0.966443	0.736337
		0.959252	0.553691
	Number of values	6	6
	Minimum	0.575264	0.553691
	Maximum	1.21956	0.934803
	Range	0.644295	0.381112
	Mean	1	0.731544
	Std. Deviation	0.23506	0.122041
	Std. Error of Mean	0.0959628	0.049823
	p value (t test)	0.0323863
Ext.Fig. 4e		Pericentral o midzonal								Strictly pericentral									RGN+ signal (AU)
		RGN+ area (%)		Rgn mRNA (fold)		HAL+ area (%)		Hal mRNA (fold)		GS+ area (%)		Glul mRNA (fold)		OAT+ area (%)		Oat mRNA (fold)		Zone	iDTR wt								p value (t test)
		iDTR wt	iDTR het	iDTR wt	iDTR het	iDTR wt	iDTR het	iDTR wt	iDTR het	iDTR wt	iDTR het	iDTR wt	iDTR het	iDTR wt	iDTR het	iDTR wt	iDTR het	1	0.230038	0.69083	-0.115261	0.273779	0.214417	0.152364	0.0437978	0.170204	0.512483
		54.64	41.28	0.941517	0.722701	37.53	44.85	0.472461	1.10539	10.86	9.81	0.739985	0.892615	8.2	11.97	0.960672	0.833225	2	0.313002	0.799683	0.0160266	1.21763	0.56036	0.129658	0.176944	0.0234598	0.931908
		54.43	31.18	0.638414	0.46655	35.14	56.54	0.470128	1.05126	14.47	8.27	0.633157	0.731136	13.51	14.4	0.791435	0.680963	3	1.39185	1.18729	0.244824	1.99597	2.44644	0.478009	0.760276	0.272987	0.294468
		51.07	32.02	0.590911	0.786201	30.2	60.92	0.626285	0.917157	13.55	9.33	0.835116	0.823208	12.22	15.61	0.706482	0.926499	4	3.7676	2.38822	1.54691	3.00628	6.04543	3.0005	2.1235	1.89958	0.0146609
		52.71	30.87	1.01466	1.1677	30.64	59.03	0.829466	1.23073	12.24	9.37	1.0473	1.31827	10.34	13.58	0.882951	1.81083	5	6.31395	4.37313	3.87152	3.53119	8.11556	5.62117	4.50861	4.64084	0.00147606
		50.69	29.49	1.41621	1.01954	31.36	49.88	2.09486	2.11973	11.2	9.98	1.55419	0.716215	10.34	11.87	1.36475	1.05146	6	7.47719	6.71685	5.71534	5.32506	9.1128	7.3747	7.48833	7.1783	0.000919982
		57.93	32.38	0.649315	0.569014	35.48	46.76	1.53573	1.39915	10.68	12.61	0.897445	0.554445	17.28	15.33	1.17859	0.747518	7	8.89179	8.00277	7.16873	7.62605	10.0232	8.29683	9.1539	8.48997	0.00357221
		63.31	19.89	1.46938	0.739881	37.71	64.38	0.915638	1.79844	15.43	8.88	1.3959	0.892583	16.42	13.14	1.213	1.70125	8	10.2128	10.1333	8.49619	9.11574	10.3856	8.51259	10.1948	9.32478	0.347233
		62.52	24.99	1.27959	0.580649	37.98	66.35	1.05542	1.47492	10.28	7.53	0.89691	0.997144	11.43	10.68	0.902111	0.881979	9	10.7127	11.4247	9.86556	10.1284	11.7871	9.6583	11.1031	10.7508	0.316005
					0.321545				1.74204				0.707844				1.09899	Zone	iDTR het
					0.366803				1.68218				0.791957				0.978392	1	0.545374	0.225815	0.164857	-0.0023065	0.828567	0.242034	0.113758	0.213608
					0.423928				1.613				0.795387				1.06949	2	0.866392	0.416836	0.068285	0.223892	1.0385	0.184393	0.219208	0.0806906
																		3	1.78379	1.04759	0.131106	0.569179	1.32883	0.307947	0.361819	0.106104
	Number of values	8	8	8	11	8	8	8	11	8	8	8	11	8	8	8	11	4	2.82191	1.75143	0.0475288	0.996307	2.34075	0.663193	0.765263	0.954644
																		5	4.24672	3.15255	0.629446	1.68226	3.71897	1.49953	2.0917	2.40298
	Minimum	50.69	19.89	0.638414	0.321545	30.2	44.85	0.470128	0.917157	10.28	7.53	0.633157	0.554445	8.2	10.68	0.706482	0.680963	6	6.05615	5.2335	1.6326	3.06493	5.66295	3.08929	3.9024	4.936
	Maximum	63.31	41.28	1.46938	1.1677	37.98	66.35	2.09486	2.11973	15.43	12.61	1.55419	1.31827	17.28	15.61	1.36475	1.81083	7	7.9865	7.25587	4.44618	4.68438	7.56832	4.82527	5.50352	7.79638
	Range	12.62	21.39	0.830971	0.846159	7.78	21.5	1.62474	1.20258	5.15	5.08	0.921029	0.763824	9.08	4.93	0.65827	1.12987	8	10.7071	9.59626	7.86791	7.99549	9.93345	7.22079	7.66267	10.8465
																		9	12.5325	10.9127	10.3684	11.0636	11.887	11.1218	8.9757	12.8126
	Mean	55.9125	30.2625	1	0.65132	34.505	56.0888	1	1.46673	12.3388	9.4725	1	0.838255	12.4675	13.3225	1	1.07096
	Std. Deviation	4.88803	6.16619	0.357857	0.268457	3.29966	8.08983	0.563628	0.366825	1.92904	1.50317	0.319958	0.197407	3.12298	1.75031	0.228283	0.363899
	Std. Error of Mean	1.72818	2.18008	0.126522	0.0809427	1.16661	2.86019	0.199272	0.110602	0.682018	0.531449	0.113122	0.0595205	1.10414	0.618829	0.0807101	0.10972
	p value (t test)	2.52928e-07		0.0263061		6.37388e-06		0.0425818		0.00510756		0.190193		0.510363		0.634204
Ext.Fig. 4g		CYP2E1+ area (%)		CYP1A2+ area (%)
		Ctrl	JEDI	Ctrl	JEDI
		31.6875	9.775	51.855	9.1075
		34.9425	10.82	44.695	11.0225
		37.1175	7.73	55.885	10.95
		35.23	16.475	47.005	24.6575
		32.335		48.6375
	Number of values	5	4	5	4
	Minimum	31.6875	7.73	44.695	9.1075
	Maximum	37.1175	16.475	55.885	24.6575
	Range	5.43	8.745	11.19	15.55
	Mean	34.2625	11.2	49.6155	13.9344
	Std. Deviation	2.23021	3.74351	4.36762	7.20346
	Std. Error of Mean	0.997381	1.87175	1.95326	3.60173
	p value (t test)	8.17728e-06		3.59405e-05

## Sheet: Ext.Fig. 5
Ext.Fig. 5b		Wls mRNA (fold)
		Wls fl/fl	Wls ∆HSC
		0.617473	0.000647
		0.810511	0.001041
		1.57202	0.013499
	Number of values	3	3
	Minimum	0.617473	0.000647
	Maximum	1.57202	0.013499
	Range	0.954543	0.012852
	Mean	1	0.00506233
	Std. Deviation	0.504696	0.00730902
	Std. Error of Mean	0.291386	0.00421987
	p value (t test)	0.0269247
Ext.Fig. 5c		Liver body ratio (%)
		Wls fl/fl	Wls ∆HSC
		4.04762	4.31718
		5.51331	4.2233
		5.83039	5.55556
		5.68889	5.1073
		5.24528	5.46296
		5.73944	5.57971
		5.6	5.82353
		5.84362	5.41463
		5.73222
	Number of values	9	8
	Minimum	4.04762	4.2233
	Maximum	5.84362	5.82353
	Range	1.796	1.60023
	Mean	5.4712	5.18552
	Std. Deviation	0.564709	0.599385
	Std. Error of Mean	0.188236	0.211914
	p value (t test)	0.327751
Ext.Fig. 5d		CYP2E1+ area (%)
		Wls fl/fl	Wls ∆HSC
		59.21	56.15
		62.17	51.61
		61.8	58.17
		58.47	58.83
		53.69	67.02
		54.88	52.16
		59.89	51.62
		42.01	49.86
		42.81	58.01
		50.04	41.3
			44.13
	Number of values	10	11
	Minimum	42.01	41.3
	Maximum	62.17	67.02
	Range	20.16	25.72
	Mean	54.497	53.5327
	Std. Deviation	7.39718	7.20519
	Std. Error of Mean	2.33919	2.17245
	p value (t test)	0.765594
Ext.Fig. 5e		CYP1A2+ area (%)
		Wls fl/fl	Wls ∆HSC
		42.72	54.29
		49.99	57.63
		59.32	70.76
		63.14	53.14
		61.48	64.69
		66.39	61.64
		64.29	69.15
		45.3	62.18
		56.34	63.75
		46.84	54.11
			52.24
	Number of values	10	11
	Minimum	42.72	52.24
	Maximum	66.39	70.76
	Range	23.67	18.52
	Mean	55.581	60.3255
	Std. Deviation	8.67911	6.49635
	Std. Error of Mean	2.74458	1.95872
	p value (t test)	0.169775
Ext.Fig. 5f		Cyp2e1 mRNA (fold)		Cyp1a2 mRNA (fold)		Axin2 mRNA (fold)		Lect2 mRNA (fold)
		Wls fl/fl	Wls ∆HSC	Wls fl/fl	Wls ∆HSC	Wls fl/fl	Wls ∆HSC	Wls fl/fl	Wls ∆HSC
		0.849588	0.924188	0.65802	0.849374	1.34253	0.704876	0.740642	0.700862
		1.93351	1.42119	1.80331	1.34372	1.99537	1.3063	1.77168	1.05891
		0.797654	1.4525	0.860524	1.36042	1.17187	1.64959	0.748814	1.04313
		1.39992	1.27088	1.21005	1.47499	1.09665	1.25223	1.26294	1.09864
		1.48955	1.6014	1.40179	1.20021	0.46305	0.670288	1.2711	1.15789
		1.16257	1.47133	1.20615	0.99363	0.703118	0.575384	1.13524	0.775904
		0.430651	0.295101	0.51917	0.268449	0.512698	0.376113	0.607467	0.425073
		0.400272	1.32268	0.595592	1.26007	0.786037	1.25938	0.640123	1.25457
		0.536291	0.588593	0.745393	0.547115	0.928682	1.02795	0.821993	0.540204
			0.441087		0.505376		0.593524		0.469329
	Number of values	9	10	9	10	9	10	9	10
	Minimum	0.400272	0.295101	0.51917	0.268449	0.46305	0.376113	0.607467	0.469329
	Maximum	1.93351	1.47133	1.80331	1.47499	1.99537	1.64959	1.77168	1.25457
	Range	1.53324	1.17623	1.28414	1.20654	1.53232	1.27348	1.16422	0.785237
	Mean	1	1.0789	1	0.980335	1	0.941564	1	0.852451
	Std. Deviation	0.531494	0.479064	0.431471	0.419678	0.475888	0.414178	0.387631	0.307382
	Std. Error of Mean	0.177165	0.151493	0.143824	0.132714	0.158629	0.130975	0.12921	0.0972028
	p value (t test)	0.737715		0.921014		0.778138		0.368308
Ext.Fig. 5g		Necrosis (%)		ALT (U/Lx1000)
		Wls fl/fl	Wls ∆HSC	Wls fl/fl	Wls ∆HSC
		53.0903	68.4879	42.8	35.45
		45.8887	59.5118	16.42	23
		51.4751	19.5482	5.4	9.5
		47.4661	41.8202	14.8	11.05
		15.1101	29.7971	8.85	14.1
		47.7982	22.3844	16.8	2.65
			47.4396		16.3
	Number of values	6	7	6	7
	Minimum	15.1101	19.5482	5.4	2.65
	Maximum	53.0903	68.4879	42.8	35.45
	Range	37.9801	48.9397	37.4	32.8
	Mean	43.4714	41.2842	17.5117	16.0071
	Std. Deviation	14.1525	18.5835	13.1929	10.6143
	Std. Error of Mean	5.77774	7.02389	5.38599	4.01182
	p value (t test)	0.818381		0.82376

## Sheet: Ext.Fig. 6
Ext.Fig. 6e		TPM (x100)	TPM (x100)	TPM (x100)	TPM (x100)
	Rspo1	0	0	0.0698785	0.0636665
	Rspo2	0.0635326	0.030079	0.0753469	0
	Rspo3	287.053	331.473	303.448	286.836
	Rspo4	0	0	0	0
	Wnt1	0	0.0397805	0	0
	Wnt2	4.31738	9.05671	5.29993	2.23587
	Wnt2b	0.265275	0.0558237	0.0739361	0.100979
	Wnt3	0	0	0	0
	Wnt3a	0	0	0	0
	Wnt4	45.3185	61.8351	44.7085	44.8895
	Wnt5a	2.77288	5.67617	4.65333	5.04981
	Wnt5b	0.286286	0.361218	0.478386	0
	Wnt6	0.585831	0.116843	0	0.141186
	Wnt7a	0	0	0	0
	Wnt7b	0	0	0	0
	Wnt8a	0	0	0	0
	Wnt8b	0	0.0274073	0	0.0330509
	Wnt9a	0.943006	0.809444	0.923615	0.538556
	Wnt9b	0.106692	0.202132	0.0803167	0.0487429
	Wnt10a	0	0	0	0
	Wnt10b	0	0	0	0
	Wnt11	0.07578	0	0	0.130629
	Wnt16	0.0297873	0.0564146	0	0.102049
Ext.Fig. 6f		Rspo3 mRNA (fold)
		iDTR wt	iDTR het
		0.828742	0.624377
		0.724411	0.644734
		0.995816	0.670151
		1.03112	1.04925
		1.42782	0.413176
		0.85897	0.332557
		1.28815	0.564539
		0.844971	0.409729
			0.340667
			0.491217
			0.432111
	Number of values	8	11
	Minimum	0.724411	0.340667
	Maximum	1.42782	1.04925
	Range	0.703407	0.708587
	Mean	1	0.542956
	Std. Deviation	0.243852	0.206086
	Std. Error of Mean	0.0862146	0.0621373
	p value (t test)	0.00037282
Ext.Fig. 6h		Rspo3 mRNA (fold)	Lrat mRNA (fold)	Cyp1a2 mRNA (fold)	Cyp2e1 mRNA (fold)
		0.828742	0.852579	0.741913	0.501038
		0.724411	0.915197	0.70054	0.483457
		0.995816	1.05632	0.750317	0.550886
		1.03112	1.09854	1.04041	0.939042
		1.42782	1.40002	1.63426	1.44585
		0.85897	0.813444	0.774837	1.27973
		1.28815	1.09753	1.27514	1.6418
		0.844971	0.766369	1.08258	1.1582
		0.624377	0.230737	0.634114	0.456446
		0.644734	0.292386	0.58943	0.449585
		0.670151	0.236197	0.457079	0.402484
		1.04925	0.808261	0.980792	0.891924
		0.413176	0.292127	0.423301	0.531748
		0.332557	0.169345	0.306594	0.550325
		0.564539	0.499483	0.572133	0.57752
		0.409729	0.240307	0.494248	0.632208
		0.340667	0.128231	0.442039	0.436408
		0.491217	0.194426	0.4498	0.537472
		0.432111	0.177393	0.42315	0.53513
	Number of values	19	19	19	19
	Minimum	0.332557	0.128231	0.306594	0.402484
	Maximum	1.42782	1.40002	1.63426	1.6418
	Range	1.09526	1.27179	1.32767	1.23931
	Mean	0.735395	0.5931	0.724878	0.736908
	Std. Deviation	0.316969	0.406332	0.342721	0.377863
	Std. Error of Mean	0.0727177	0.093219	0.0786255	0.0866876

[truncated: 5 more sheets: Ext.Fig. 7, Ext.Fig. 8, Ext.Fig. 9, Ext.Fig. 10, Ext.Fig. 12]
